# Supplementary material for: The proteomic dataset for bone marrow derived human mesenchymal stromal cells: Effect of in vitro passaging
Source: Data Brief. 2015 Nov 1;5:864–70. doi: 10.1016/j.dib.2015.10.020 (PMC4669433; doi:10.1016/j.dib.2015.10.020)
Supplement: Supplementary file 1 — Supplementary material [file mmc1.xls]

## Sheet: TableS1
Table S1: Proteins identified and quantified (expressed in femtomole) from cell line PCBM1632
protein.Entry	protein.Accession	protein.Description	P3 Av	P5 Av	P7 Av	Fold P5/P3	P-value P5 vs p3	Fold P7/P3	P-value P7 vs P3
P60709	ACTB	Actin cytoplasmic 1 OS Homo sapiens GN ACTB PE 1 SV 1	17688.6	11716.8	12722	0.662392	0.0787676	0.719224	2.15836e-05
P08670	VIME	Vimentin OS Homo sapiens GN VIM PE 1 SV 4	7174.85	5165.92	6605.12	0.720004	0.00062617	0.920594	0.170291
P68104	EF1A1	Elongation factor 1 alpha 1 OS Homo sapiens GN EEF1A1 PE 1 SV 1	3966.68	3154.03	1255.51	0.795131	0.210648	0.316513	2.90199e-06
P07355	ANXA2	Annexin A2 OS Homo sapiens GN ANXA2 PE 1 SV 2	3705.54	2787.81	5605.36	0.752337	0.0805864	1.5127	0.0163771
Q562R1	ACTBL	Beta actin like protein 2 OS Homo sapiens GN ACTBL2 PE 1 SV 2	3771.46	5400.99	5389.06	1.43207	0.05166	1.42891	0.0262274
A6NMY6	AXA2L	Putative annexin A2 like protein OS Homo sapiens GN ANXA2P2 PE 5 SV 2	3295.83	1414.64	4770.84	0.429221	0.188376	1.44754	0.0195136
P07864	LDHC	L lactate dehydrogenase C chain OS Homo sapiens GN LDHC PE 2 SV 4	3854.56	846.557	1814.29	0.219624	0.0117149	0.470685	0.135902
Q9BQE3	TBA1C	Tubulin alpha 1C chain OS Homo sapiens GN TUBA1C PE 1 SV 1	2257.17	2944.09	1619.35	1.30433	0.0288134	0.717422	0.0356092
P07437	TBB5	Tubulin beta chain OS Homo sapiens GN TUBB PE 1 SV 2	2201.5	1892.07	1220.42	0.859447	0.00635762	0.554358	0.000119573
P09493-3	TPM1	Isoform TM3 of Tropomyosin alpha 1 chain OS Homo sapiens GN TPM1	2006.78	1116.8	2457.86	0.556515	0.14964	1.22478	0.563476
P67936	TPM4	Tropomyosin alpha 4 chain OS Homo sapiens GN TPM4 PE 1 SV 3	1815.06	1156.66	2402.81	0.637258	0.00173324	1.32381	0.120479
P06733	ENOA	Alpha enolase OS Homo sapiens GN ENO1 PE 1 SV 2	1637.95	1644.59	981.513	1.00405	0.948844	0.599233	0.00010181
Q05639	EF1A2	Elongation factor 1 alpha 2 OS Homo sapiens GN EEF1A2 PE 1 SV 1	1167.19	14.6331	300.222	0.012537	0.0105111	0.257218	0.0293596
Q9BYX7	ACTBM	Putative beta actin like protein 3 OS Homo sapiens GN POTEKP PE 5 SV 1	1320.4	105.757	961.43	0.0800944	0.00217565	0.728135	0.0917947
P62805	H4	Histone H4 OS Homo sapiens GN HIST1H4A PE 1 SV 2	1331.66	546.915	44.2252	0.410702	−	0.0332106	1.60086e-05
P27797	CALR	Calreticulin OS Homo sapiens GN CALR PE 1 SV 1	1199.1	902.22	771.417	0.752412	0.157801	0.643328	0.00682072
P04406	G3P	Glyceraldehyde 3 phosphate dehydrogenase OS Homo sapiens GN GAPDH PE 1 SV 3	1291.68	1950.39	2594.55	1.50996	0.0883271	2.00866	0.0102678
P14618	KPYM	Pyruvate kinase isozymes M1 M2 OS Homo sapiens GN PKM2 PE 1 SV 4	1270.92	1541.53	2159.57	1.21292	0.00125034	1.69921	0.000166021
Q9H299	SH3L3	SH3 domain binding glutamic acid rich like protein 3 OS Homo sapiens GN SH3BGRL3 PE 1 SV 1	1131.57	353.022	661.617	0.311977	0.00010309	0.584691	0.000274578
P23528	COF1	Cofilin 1 OS Homo sapiens GN CFL1 PE 1 SV 3	919.66	489.933	1299.01	0.532733	0.0210533	1.41249	0.0542723
P11142	HSP7C	Heat shock cognate 71 kDa protein OS Homo sapiens GN HSPA8 PE 1 SV 1	1134.63	328.698	471.353	0.289696	0.000300971	0.415425	5.74483e-05
P02545	LMNA	Prelamin A C OS Homo sapiens GN LMNA PE 1 SV 1	964.127	107.382	63.2937	0.111378	0.000215134	0.0656488	2.2207e-05
P00338	LDHA	L lactate dehydrogenase A chain OS Homo sapiens GN LDHA PE 1 SV 2	872.37	879.278	3197.02	1.00792	0.878646	3.66475	0.000299682
P04792	HSPB1	Heat shock protein beta 1 OS Homo sapiens GN HSPB1 PE 1 SV 2	837.96	674.199	2043.9	0.804572	0.00766768	2.43913	0.000311059
P60842	IF4A1	Eukaryotic initiation factor 4A I OS Homo sapiens GN EIF4A1 PE 1 SV 1	836.304	488.7	293.313	0.584357	0.000207721	0.350726	3.20828e-05
P11021	GRP78	78 kDa glucose regulated protein OS Homo sapiens GN HSPA5 PE 1 SV 2	775.977	435.791	560.89	0.561603	0.00705795	0.722818	0.00266268
P06748-2	NPM	Isoform 2 of Nucleophosmin OS Homo sapiens GN NPM1	754.37	473.558	279.047	0.627753	0.0144586	0.369907	0.000445331
P08758	ANXA5	Annexin A5 OS Homo sapiens GN ANXA5 PE 1 SV 2	645.763	574.97	1590.28	0.890373	0.300219	2.46264	0.0021914
P08238	HS90B	Heat shock protein HSP 90 beta OS Homo sapiens GN HSP90AB1 PE 1 SV 4	709.164	134.337	43.7818	0.18943	0.000162201	0.0617372	3.23935e-05
Q6S8J3	POTEE	POTE ankyrin domain family member E OS Homo sapiens GN POTEE PE 1 SV 3	708.043	503.403	1283.12	0.710978	0.0489981	1.8122	0.259593
P50454	SERPH	Serpin H1 OS Homo sapiens GN SERPINH1 PE 1 SV 2	602.867	766.736	442.383	1.27182	0.00294865	0.7338	0.000446596
P07951-2	TPM2	Isoform Epithelial TMe1 of Tropomyosin beta chain OS Homo sapiens GN TPM2	705.741	764.806	1337.55	1.08369	0.985147	1.89525	0.103679
P68371	TBB2C	Tubulin beta 2C chain OS Homo sapiens GN TUBB2C PE 1 SV 1	632.76	573.351	312.217	0.906111	0.403741	0.49342	0.000720246
P07951	TPM2	Tropomyosin beta chain OS Homo sapiens GN TPM2 PE 1 SV 1	572.4	280.67	379.39	0.490339	0.0422853	0.662806	0.319546
P07237	PDIA1	Protein disulfide isomerase OS Homo sapiens GN P4HB PE 1 SV 3	546.163	375.55	1512.19	0.687615	0.000628529	2.76875	2.53033e-05
P68366	TBA4A	Tubulin alpha 4A chain OS Homo sapiens GN TUBA4A PE 1 SV 1	904.237	619.259	383.333	0.684842	0.0773406	0.42393	0.079932
P62158	CALM	Calmodulin OS Homo sapiens GN CALM1 PE 1 SV 2	522.585	363.573	513.206	0.695721	0.00888539	0.982052	0.842139
P04075	ALDOA	Fructose bisphosphate aldolase A OS Homo sapiens GN ALDOA PE 1 SV 2	518.19	667.087	1268.56	1.28734	0.0172907	2.44806	3.08802e-05
P63104	1433Z	14 3 3 protein zeta delta OS Homo sapiens GN YWHAZ PE 1 SV 1	416.822	414.662	529.14	0.994818	0.121045	1.26946	0.0261509
P12814	ACTN1	Alpha actinin 1 OS Homo sapiens GN ACTN1 PE 1 SV 2	465.246	102.542	264.297	0.220404	0.000100675	0.56808	0.000266053
P62258	1433E	14 3 3 protein epsilon OS Homo sapiens GN YWHAE PE 1 SV 1	398.563	335.005	427.14	0.840532	0.0500968	1.0717	0.335622
P07195	LDHB	L lactate dehydrogenase B chain OS Homo sapiens GN LDHB PE 1 SV 2	497.1	162.865	1063.25	0.327631	0.000360984	2.13891	0.108253
Q15084	PDIA6	Protein disulfide isomerase A6 OS Homo sapiens GN PDIA6 PE 1 SV 1	418.303	265.23	269.077	0.634063	0.00807455	0.643257	0.000357491
P06753-2	TPM3	Isoform TM30nm of Tropomyosin alpha 3 chain OS Homo sapiens GN TPM3	457.87	489.931	691.893	1.07002	0.538369	1.51111	0.0557804
P26038	MOES	Moesin OS Homo sapiens GN MSN PE 1 SV 3	487.619	97.6498	351.74	0.200258	0.00214956	0.721342	0.0490201
Q05682-5	CALD1	Isoform HELA L CAD II of Caldesmon OS Homo sapiens GN CALD1	393.233	341.125	807.48	0.867489	0.0909229	2.05344	5.55342e-06
P62937	PPIA	Peptidyl prolyl cis trans isomerase A OS Homo sapiens GN PPIA PE 1 SV 2	518.032	291.058	657.563	0.561854	0.0108981	1.26935	0.16689
P06576	ATPB	ATP synthase subunit beta mitochondrial OS Homo sapiens GN ATP5B PE 1 SV 3	362.85	324.952	170.647	0.895556	0.0213841	0.470295	8.24106e-05
P14649	MYL6B	Myosin light chain 6B OS Homo sapiens GN MYL6B PE 1 SV 1	386.027	94.5078	270.747	0.244821	0.00339133	0.701367	0.330912
P60660	MYL6	Myosin light polypeptide 6 OS Homo sapiens GN MYL6 PE 1 SV 2	386.027	125.17	398.705	0.324251	0.000679997	1.03284	0.633727
P22392	NDKB	Nucleoside diphosphate kinase B OS Homo sapiens GN NME2 PE 1 SV 1	356.983	212.943	348.191	0.596507	0.000431156	0.975372	0.719727
P37802	TAGL2	Transgelin 2 OS Homo sapiens GN TAGLN2 PE 1 SV 3	344.443	102.39	31.8559	0.297263	0.000863577	0.0924852	5.26463e-05
P22626	ROA2	Heterogeneous nuclear ribonucleoproteins A2 B1 OS Homo sapiens GN HNRNPA2B1 PE 1 SV 2	362.63	274.998	66.8433	0.758344	0.0790955	0.184329	0.000146962
P0CG39	POTEJ	POTE ankyrin domain family member J OS Homo sapiens GN POTEJ PE 3 SV 1	294.17	14.1413	104.64	0.048072	0.00287757	0.355713	0.0142115
O75083	WDR1	WD repeat containing protein 1 OS Homo sapiens GN WDR1 PE 1 SV 4	367.637	454.31	465.85	1.23576	0.00471369	1.26715	0.0204437
P19338	NUCL	Nucleolin OS Homo sapiens GN NCL PE 1 SV 3	372.989	102.579	23.9707	0.275019	0.000887636	0.0642664	3.90387e-05
P60174	TPIS	Triosephosphate isomerase OS Homo sapiens GN TPI1 PE 1 SV 2	371.115	18.6905	596.21	0.050363	2.05424e-05	1.60654	0.00818855
P0CG38	POTEI	POTE ankyrin domain family member I OS Homo sapiens GN POTEI PE 3 SV 1	542.74	60.5334	1370.87	0.111533	0.00422423	2.52583	0.279931
P13639	EF2	Elongation factor 2 OS Homo sapiens GN EEF2 PE 1 SV 4	368.6	193.57	140.967	0.525151	0.000725489	0.382438	0.000147689
Q15942	ZYX	Zyxin OS Homo sapiens GN ZYX PE 1 SV 1	336.75	276.59	229.927	0.821352	0.0414308	0.682781	1.40849e-05
P21333-2	FLNA	Isoform 2 of Filamin A OS Homo sapiens GN FLNA	392.9	201.082	536.597	0.511789	0.000246294	1.36573	0.0248523
P09382	LEG1	Galectin 1 OS Homo sapiens GN LGALS1 PE 1 SV 2	287.608	56.5171	919.407	0.196507	0.00777124	3.19673	0.000196422
P14625	ENPL	Endoplasmin OS Homo sapiens GN HSP90B1 PE 1 SV 1	416.109	101.437	116.1	0.243774	0.0240673	0.279013	0.0132729
Q71U36	TBA1A	Tubulin alpha 1A chain OS Homo sapiens GN TUBA1A PE 1 SV 1	340.937	3031.4	2873.73	8.89139	0.000835231	8.42893	0.000113262
Q01995	TAGL	Transgelin OS Homo sapiens GN TAGLN PE 1 SV 4	349.157	197.882	564.7	0.566742	0.00801423	1.61733	0.00318352
P30101	PDIA3	Protein disulfide isomerase A3 OS Homo sapiens GN PDIA3 PE 1 SV 4	318.995	355.197	268.403	1.11349	0.054134	0.841403	0.0932569
Q13509	TBB3	Tubulin beta 3 chain OS Homo sapiens GN TUBB3 PE 1 SV 2	319.61	233.973	147.953	0.732057	0.00104697	0.462918	0.000179797
Q14847	LASP1	LIM and SH3 domain protein 1 OS Homo sapiens GN LASP1 PE 1 SV 2	293.12	249.665	239.617	0.851751	0.065535	0.81747	0.0147801
P07737	PROF1	Profilin 1 OS Homo sapiens GN PFN1 PE 1 SV 2	275.247	134.394	571.653	0.488268	0.000590157	2.07687	0.0029666
P24534	EF1B	Elongation factor 1 beta OS Homo sapiens GN EEF1B2 PE 1 SV 3	313.7	53.098	449.567	0.169264	0.000426498	1.43311	0.014923
P35579	MYH9	Myosin 9 OS Homo sapiens GN MYH9 PE 1 SV 4	298.547	1383.27	682.583	4.63334	0.036412	2.28635	3.63443e-06
P07910-2	HNRPC	Isoform C1 of Heterogeneous nuclear ribonucleoproteins C1 C2 OS Homo sapiens GN HNRNPC	265.89	143.821	37.7828	0.540905	0.0419914	0.142099	0.000514056
Q96HC4	PDLI5	PDZ and LIM domain protein 5 OS Homo sapiens GN PDLIM5 PE 1 SV 4	303.227	212.83	173.66	0.701884	0.0217961	0.572707	0.00277968
P62888	RL30	60S ribosomal protein L30 OS Homo sapiens GN RPL30 PE 1 SV 2	222.235	112.992	85.699	0.508434	0.245338	0.385623	0.0138545
P09651-2	ROA1	Isoform A1 A of Heterogeneous nuclear ribonucleoprotein A1 OS Homo sapiens GN HNRNPA1	269.596	138.561	54.58	0.51396	0.00513795	0.202451	3.28335e-05
Q16658	FSCN1	Fascin OS Homo sapiens GN FSCN1 PE 1 SV 3	270.794	207.55	175.713	0.766449	0.000174571	0.648881	0.00100998
P08133	ANXA6	Annexin A6 OS Homo sapiens GN ANXA6 PE 1 SV 3	274.788	41.4442	103.905	0.150822	6.57349e-06	0.378127	2.13268e-05
Q9P2E9-3	RRBP1	Isoform ES130 of Ribosome binding protein 1 OS Homo sapiens GN RRBP1	283.156	110.073	55.8081	0.388738	0.00129463	0.197093	0.00191782
P07900	HS90A	Heat shock protein HSP 90 alpha OS Homo sapiens GN HSP90AA1 PE 1 SV 5	253.145	53.0839	29.9304	0.209698	0.00791538	0.118234	2.26084e-05
P27635	RL10	60S ribosomal protein L10 OS Homo sapiens GN RPL10 PE 1 SV 4	229.555	115.987	79.8933	0.505266	0.00379998	0.348035	0.000441861
P04083	ANXA1	Annexin A1 OS Homo sapiens GN ANXA1 PE 1 SV 2	234.68	458.656	677.26	1.95439	0.00125326	2.88589	0.000609416
P52565	GDIR1	Rho GDP dissociation inhibitor 1 OS Homo sapiens GN ARHGDIA PE 1 SV 3	229.26	328.904	453.073	1.43463	0.00105378	1.97624	6.49968e-05
Q9NQC3	RTN4	Reticulon 4 OS Homo sapiens GN RTN4 PE 1 SV 2	225.15	333.373	526.27	1.48067	0.00108552	2.33742	0.00596973
P00558	PGK1	Phosphoglycerate kinase 1 OS Homo sapiens GN PGK1 PE 1 SV 3	219.257	225.651	442.897	1.02917	0.71141	2.01999	0.000840224
O43852-2	CALU	Isoform 2 of Calumenin OS Homo sapiens GN CALU	163.585	125.079	137.545	0.76461	0.816176	0.840816	0.601412
P39023	RL3	60S ribosomal protein L3 OS Homo sapiens GN RPL3 PE 1 SV 2	223.231	190.304	79.15	0.852501	0.313472	0.354566	1.25056e-07
P62263	RS14	40S ribosomal protein S14 OS Homo sapiens GN RPS14 PE 1 SV 3	217.456	104.828	123.678	0.482063	0.000170426	0.568751	6.8939e-05
O43707	ACTN4	Alpha actinin 4 OS Homo sapiens GN ACTN4 PE 1 SV 2	268.658	276.955	40.1733	1.03088	0.725039	0.149533	0.000855767
P27816-6	MAP4	Isoform 6 of Microtubule associated protein 4 OS Homo sapiens GN MAP4	204.677	126.234	126.51	0.616747	0.00380782	0.618097	0.00318455
P25705	ATPA	ATP synthase subunit alpha mitochondrial OS Homo sapiens GN ATP5A1 PE 1 SV 1	216.657	187.634	142.85	0.866044	0.00079971	0.659338	0.00801988
P10809	CH60	60 kDa heat shock protein mitochondrial OS Homo sapiens GN HSPD1 PE 1 SV 2	152.405	192.705	58.9795	1.26443	0.512085	0.386992	0.2932
P08865	RSSA	40S ribosomal protein SA OS Homo sapiens GN RPSA PE 1 SV 4	187.486	351.403	90.9356	1.87429	0.0106802	0.485025	0.00164087
P23396	RS3	40S ribosomal protein S3 OS Homo sapiens GN RPS3 PE 1 SV 2	197.42	254.094	148.457	1.28708	0.00288099	0.751984	0.0104425
Q9ULV4	COR1C	Coronin 1C OS Homo sapiens GN CORO1C PE 1 SV 1	181.363	132.583	75.0233	0.731037	0.00897134	0.413664	0.00133282
P21291	CSRP1	Cysteine and glycine rich protein 1 OS Homo sapiens GN CSRP1 PE 1 SV 3	259.468	128.58	182.454	0.495552	0.00750446	0.703184	0.121711
P00441	SODC	Superoxide dismutase Cu Zn OS Homo sapiens GN SOD1 PE 1 SV 2	200.909	176.434	248.623	0.878181	0.463326	1.23749	0.0125947
P55072	TERA	Transitional endoplasmic reticulum ATPase OS Homo sapiens GN VCP PE 1 SV 4	201.345	101.984	84.9467	0.506513	0.00291341	0.421896	0.000431326
Q01518-2	CAP1	Isoform 2 of Adenylyl cyclase associated protein 1 OS Homo sapiens GN CAP1	190.293	15.224	123.669	0.0800028	1.75122e-06	0.649889	0.00324376
Q8NBS9	TXND5	Thioredoxin domain containing protein 5 OS Homo sapiens GN TXNDC5 PE 1 SV 2	185.33	95.0931	61.8114	0.513102	0.00104301	0.333521	0.000117045
P84103	SRSF3	Serine arginine rich splicing factor 3 OS Homo sapiens GN SRSF3 PE 1 SV 1	152.87	92.6473	42.3842	0.606052	0.0262292	0.277256	0.00252361
P35268	RL22	60S ribosomal protein L22 OS Homo sapiens GN RPL22 PE 1 SV 2	157.323	67.988	106.722	0.432154	0.0035349	0.678359	0.0226058
P60866	RS20	40S ribosomal protein S20 OS Homo sapiens GN RPS20 PE 1 SV 1	171.658	76.1462	97.1207	0.443592	4.80263e-05	0.56578	0.000473404
P15311	EZRI	Ezrin OS Homo sapiens GN EZR PE 1 SV 4	160.843	24.1182	30.25	0.149948	0.000226717	0.188071	0.000452637
P46977	STT3A	Dolichyl diphosphooligosaccharide protein glycosyltransferase subunit STT3A OS Homo sapiens GN STT3	150.65	18.2369	49.1184	0.121055	−	0.326044	0.00217237
P49368	TCPG	T complex protein 1 subunit gamma OS Homo sapiens GN CCT3 PE 1 SV 4	169.197	143.012	50.0711	0.845242	0.000890064	0.295934	3.95619e-05
P61978-3	HNRPK	Isoform 3 of Heterogeneous nuclear ribonucleoprotein K OS Homo sapiens GN HNRNPK	175.673	105.973	40.7	0.60324	1.99909e-05	0.23168	5.96244e-07
P60981	DEST	Destrin OS Homo sapiens GN DSTN PE 1 SV 3	219.244	102.873	130.687	0.469216	0.0136455	0.596079	0.0371717
P32119	PRDX2	Peroxiredoxin 2 OS Homo sapiens GN PRDX2 PE 1 SV 5	123.013	19.0147	162.943	0.154575	−	1.3246	0.215953
P62241	RS8	40S ribosomal protein S8 OS Homo sapiens GN RPS8 PE 1 SV 2	212.323	144.132	128.457	0.678833	4.21658e-05	0.605005	0.0262714
Q02543	RL18A	60S ribosomal protein L18a OS Homo sapiens GN RPL18A PE 1 SV 2	175.501	56.9491	43.5618	0.324494	6.72973e-05	0.248214	2.79513e-05
Q13200	PSMD2	26S proteasome non ATPase regulatory subunit 2 OS Homo sapiens GN PSMD2 PE 1 SV 3	162.935	−	20.3276	−	−	0.124759	7.25532e-07
P29692-2	EF1D	Isoform 2 of Elongation factor 1 delta OS Homo sapiens GN EEF1D	157.827	129.507	249.718	0.820564	0.220401	1.58223	0.0374393
P08708	RS17	40S ribosomal protein S17 OS Homo sapiens GN RPS17 PE 1 SV 2	150.022	65.2541	123.047	0.434963	0.00390761	0.820192	0.0577384
P21980	TGM2	Protein glutamine gamma glutamyltransferase 2 OS Homo sapiens GN TGM2 PE 1 SV 2	169.44	62.4345	160.23	0.368476	0.00124062	0.945645	0.43807
Q16555	DPYL2	Dihydropyrimidinase related protein 2 OS Homo sapiens GN DPYSL2 PE 1 SV 1	164.34	124.697	127.29	0.758777	0.00172508	0.774553	0.0134477
P80723	BASP1	Brain acid soluble protein 1 OS Homo sapiens GN BASP1 PE 1 SV 2	186.58	157.184	75.0756	0.84245	0.0844453	0.402378	0.00220177
Q16543	CDC37	Hsp90 co chaperone Cdc37 OS Homo sapiens GN CDC37 PE 1 SV 1	163.28	127.82	84.67	0.78283	0.00361408	0.518557	1.83603e-05
P61158	ARP3	Actin related protein 3 OS Homo sapiens GN ACTR3 PE 1 SV 3	145.694	126.622	33.3488	0.869096	0.301195	0.228895	0.000188637
P31946-2	1433B	Isoform Short of 14 3 3 protein beta alpha OS Homo sapiens GN YWHAB	153.863	121.035	358.81	0.786638	0.20742	2.33201	0.00219016
P04350	TBB4	Tubulin beta 4 chain OS Homo sapiens GN TUBB4 PE 1 SV 2	135.17	40.5865	37.195	0.300263	0.00363761	0.275172	0.00211592
P46777	RL5	60S ribosomal protein L5 OS Homo sapiens GN RPL5 PE 1 SV 3	164.52	201.739	105.867	1.22623	0.0541008	0.643488	0.00881319
P47914	RL29	60S ribosomal protein L29 OS Homo sapiens GN RPL29 PE 1 SV 2	168.935	79.0636	68.5778	0.468013	−	0.405943	0.000166121
Q96S97	MYADM	Myeloid associated differentiation marker OS Homo sapiens GN MYADM PE 1 SV 2	148.08	135.34	109.03	0.913968	0.200391	0.736293	0.00112941
Q9BUF5	TBB6	Tubulin beta 6 chain OS Homo sapiens GN TUBB6 PE 1 SV 1	161.515	186.933	143.823	1.15737	0.0177715	0.890464	0.153763
P62979	RS27A	Ubiquitin 40S ribosomal protein S27a OS Homo sapiens GN RPS27A PE 1 SV 2	143.58	69.146	46.895	0.481587	0.0276566	0.326613	6.40131e-05
P09496-2	CLCA	Isoform Non brain of Clathrin light chain A OS Homo sapiens GN CLTA	144.879	84.9081	46.1267	0.586061	0.0148091	0.31838	0.00081347
Q7KZF4	SND1	Staphylococcal nuclease domain containing protein 1 OS Homo sapiens GN SND1 PE 1 SV 1	169.128	109.386	103.42	0.646764	0.00363867	0.611488	0.0107674
P26641	EF1G	Elongation factor 1 gamma OS Homo sapiens GN EEF1G PE 1 SV 3	149.828	233.484	110.753	1.55835	0.0028128	0.739202	0.00309335
P23284	PPIB	Peptidyl prolyl cis trans isomerase B OS Homo sapiens GN PPIB PE 1 SV 2	215.811	293.51	277.972	1.36003	0.394629	1.28803	0.248811
P48643	TCPE	T complex protein 1 subunit epsilon OS Homo sapiens GN CCT5 PE 1 SV 1	146.683	114.352	49.631	0.779586	0.0402074	0.338355	0.000100122
P62917	RL8	60S ribosomal protein L8 OS Homo sapiens GN RPL8 PE 1 SV 2	165.748	159.453	101.841	0.962016	0.0277654	0.614433	0.00475947
P04040	CATA	Catalase OS Homo sapiens GN CAT PE 1 SV 3	104.273	3.557	10.4667	0.0341123	0.00961637	0.100377	0.0145006
P38646	GRP75	Stress 70 protein mitochondrial OS Homo sapiens GN HSPA9 PE 1 SV 2	140.953	26.0851	11.632	0.185062	0.000265286	0.0825238	7.47828e-06
Q99497	PARK7	Protein DJ 1 OS Homo sapiens GN PARK7 PE 1 SV 2	137.803	76.4134	102.243	0.554513	0.00444111	0.741954	0.00192206
P62826	RAN	GTP binding nuclear protein Ran OS Homo sapiens GN RAN PE 1 SV 3	144.02	126.041	87.6213	0.875166	0.0104964	0.608397	0.000909158
P17066	HSP76	Heat shock 70 kDa protein 6 OS Homo sapiens GN HSPA6 PE 1 SV 2	126.025	24.8149	26.73	0.196904	0.000210918	0.212101	0.000159273
P04899	GNAI2	Guanine nucleotide binding protein G i subunit alpha 2 OS Homo sapiens GN GNAI2 PE 1 SV 3	121.737	81.9194	70.4933	0.672923	0.0627198	0.579064	0.00871644
P63244	GBLP	Guanine nucleotide binding protein subunit beta 2 like 1 OS Homo sapiens GN GNB2L1 PE 1 SV 3	139.167	189.865	136.23	1.3643	0.00589414	0.978898	0.802743
P09972	ALDOC	Fructose bisphosphate aldolase C OS Homo sapiens GN ALDOC PE 1 SV 2	128.247	256.434	257.545	1.99954	0.000785234	2.0082	0.00183787
P13489	RINI	Ribonuclease inhibitor OS Homo sapiens GN RNH1 PE 1 SV 2	130.292	271.141	52.8833	2.08103	0.531848	0.405883	3.95389e-05
P02765	FETUA	Alpha 2 HS glycoprotein OS Homo sapiens GN AHSG PE 1 SV 1	529.591	50.2902	305.674	0.0949604	−	0.577189	0.38972
P36578	RL4	60S ribosomal protein L4 OS Homo sapiens GN RPL4 PE 1 SV 5	126.237	109.831	34.5754	0.87004	0.315144	0.273893	1.10566e-05
Q15233	NONO	Non POU domain containing octamer binding protein OS Homo sapiens GN NONO PE 1 SV 4	135.8	81.5476	11.0258	0.600498	0.000267206	0.0811918	2.57998e-06
P40925	MDHC	Malate dehydrogenase cytoplasmic OS Homo sapiens GN MDH1 PE 1 SV 4	155.153	102.568	111.593	0.661074	0.000280618	0.719245	0.0589367
P62829	RL23	60S ribosomal protein L23 OS Homo sapiens GN RPL23 PE 1 SV 1	125.109	46.8745	46.7046	0.374671	2.85134e-06	0.373312	1.2722e-07
O60701	UGDH	UDP glucose 6 dehydrogenase OS Homo sapiens GN UGDH PE 1 SV 1	127.186	128.828	37.1789	1.01291	0.89759	0.292319	2.17073e-05
P52907	CAZA1	F actin capping protein subunit alpha 1 OS Homo sapiens GN CAPZA1 PE 1 SV 3	120.971	120.772	183.391	0.99835	0.94616	1.51599	0.0190518
P62081	RS7	40S ribosomal protein S7 OS Homo sapiens GN RPS7 PE 1 SV 1	118.043	22.819	40.4241	0.19331	7.54349e-05	0.342451	0.000352133
P62424	RL7A	60S ribosomal protein L7a OS Homo sapiens GN RPL7A PE 1 SV 2	127.18	99.8527	96.6733	0.785132	0.00148509	0.760133	0.00780526
P18669	PGAM1	Phosphoglycerate mutase 1 OS Homo sapiens GN PGAM1 PE 1 SV 2	130.251	217.657	408.51	1.67105	0.0121557	3.13632	5.66039e-05
P38919	IF4A3	Eukaryotic initiation factor 4A III OS Homo sapiens GN EIF4A3 PE 1 SV 4	96.5409	36.8576	4.5311	0.381783	0.100115	0.0469345	0.00262393
Q9UNL2	SSRG	Translocon associated protein subunit gamma OS Homo sapiens GN SSR3 PE 1 SV 1	111.943	−	39.9363	−	−	0.356755	0.00010327
P22314	UBA1	Ubiquitin like modifier activating enzyme 1 OS Homo sapiens GN UBA1 PE 1 SV 3	114.152	75.4502	51.84	0.660964	0.0307897	0.454132	0.000200137
O15143	ARC1B	Actin related protein 2 3 complex subunit 1B OS Homo sapiens GN ARPC1B PE 1 SV 3	113.452	91.1835	77.4337	0.803716	0.118113	0.682521	0.0255841
P27348	1433T	14 3 3 protein theta OS Homo sapiens GN YWHAQ PE 1 SV 1	105.391	149.233	104.31	1.416	0.0196596	0.989746	0.941023
P54652	HSP72	Heat shock related 70 kDa protein 2 OS Homo sapiens GN HSPA2 PE 1 SV 1	142.133	58.1827	78.9067	0.409353	0.00318252	0.555159	0.0133179
P05556	ITB1	Integrin beta 1 OS Homo sapiens GN ITGB1 PE 1 SV 2	124.845	61.8416	21.1453	0.495347	0.000257144	0.169372	2.16537e-05
Q9Y678	COPG	Coatomer subunit gamma OS Homo sapiens GN COPG PE 1 SV 1	120.67	57.131	41.3967	0.473448	0.0218674	0.343057	0.000794399
Q09666	AHNK	Neuroblast differentiation associated protein AHNAK OS Homo sapiens GN AHNAK PE 1 SV 2	117.913	200.999	138.495	1.70463	0.000250635	1.17455	0.176494
P61160	ARP2	Actin related protein 2 OS Homo sapiens GN ACTR2 PE 1 SV 1	108.233	121.763	83.9167	1.125	0.360785	0.775331	0.0487451
Q14764	MVP	Major vault protein OS Homo sapiens GN MVP PE 1 SV 4	135.198	139.538	135.01	1.0321	0.190127	0.998612	0.99064
P14314	GLU2B	Glucosidase 2 subunit beta OS Homo sapiens GN PRKCSH PE 1 SV 2	145.421	57.2251	41.9653	0.393514	0.0211836	0.288578	0.00795988
Q15365	PCBP1	Poly rC binding protein 1 OS Homo sapiens GN PCBP1 PE 1 SV 2	106.61	119.533	49.6833	1.12121	0.405548	0.466029	4.1471e-05
P02795	MT2	Metallothionein 2 OS Homo sapiens GN MT2A PE 1 SV 1	137.469	−	68.5658	−	−	0.498772	0.0337738
O43852	CALU	Calumenin OS Homo sapiens GN CALU PE 1 SV 2	132.392	271.781	215.387	2.05284	0.0784879	1.62688	0.0107147
P18124	RL7	60S ribosomal protein L7 OS Homo sapiens GN RPL7 PE 1 SV 1	120.016	98.5528	173.5	0.821164	0.0687686	1.44564	0.00868085
P51571	SSRD	Translocon associated protein subunit delta OS Homo sapiens GN SSR4 PE 1 SV 1	88.1586	48.9083	46.4392	0.554776	0.085674	0.526768	0.0128309
Q96D15	RCN3	Reticulocalbin 3 OS Homo sapiens GN RCN3 PE 1 SV 1	101.024	293.379	245.1	2.90404	0.000973143	2.42614	0.00098328
P62280	RS11	40S ribosomal protein S11 OS Homo sapiens GN RPS11 PE 1 SV 3	90.6004	−	90.1381	−	−	0.994897	0.968475
Q13885	TBB2A	Tubulin beta 2A chain OS Homo sapiens GN TUBB2A PE 1 SV 1	94.65	86.6334	192.44	0.915303	0.180376	2.03317	0.00226776
Q12905	ILF2	Interleukin enhancer binding factor 2 OS Homo sapiens GN ILF2 PE 1 SV 2	272.214	77.4325	26.8812	0.284455	0.0251937	0.0987504	0.0805301
Q15758	AAAT	Neutral amino acid transporter B 0 OS Homo sapiens GN SLC1A5 PE 1 SV 2	81.9022	46.8438	24.3426	0.571948	0.00121328	0.297216	0.000898836
Q16643	DREB	Drebrin OS Homo sapiens GN DBN1 PE 1 SV 4	83.591	105.344	39.5333	1.26023	0.29139	0.472938	0.00142222
P21796	VDAC1	Voltage dependent anion selective channel protein 1 OS Homo sapiens GN VDAC1 PE 1 SV 2	86.7133	79.6623	59.2227	0.918686	0.403877	0.682971	0.0205723
P43686	PRS6B	26S protease regulatory subunit 6B OS Homo sapiens GN PSMC4 PE 1 SV 2	73.8573	37.3047	22.3578	0.505092	0.0171942	0.302716	0.00505154
Q13765	NACA	Nascent polypeptide associated complex subunit alpha OS Homo sapiens GN NACA PE 1 SV 1	84.5565	117.438	46.3744	1.38887	0.00630076	0.548443	0.000686004
P39656	OST48	Dolichyl diphosphooligosaccharide protein glycosyltransferase 48 kDa subunit OS Homo sapiens GN DDO	81.4132	52.2535	27.6849	0.641831	0.0185349	0.340054	6.25562e-05
P15559	NQO1	NAD P H dehydrogenase quinone 1 OS Homo sapiens GN NQO1 PE 1 SV 1	83.516	125.339	99.2667	1.50078	0.00294491	1.1886	0.160755
Q07021	C1QBP	Complement component 1 Q subcomponent binding protein mitochondrial OS Homo sapiens GN C1QBP PE 1 S	85.7549	131.302	46.9965	1.53113	0.0203583	0.548033	0.00919856
Q9UKY7	CDV3	Protein CDV3 homolog OS Homo sapiens GN CDV3 PE 1 SV 1	89.56	−	23.2136	−	−	0.259196	3.06197e-05
Q8WX93	PALLD	Palladin OS Homo sapiens GN PALLD PE 1 SV 3	93.35	78.8658	100.303	0.84484	0.253245	1.07449	0.554898
P17987	TCPA	T complex protein 1 subunit alpha OS Homo sapiens GN TCP1 PE 1 SV 1	77.3436	71.2518	24.5333	0.921237	0.173279	0.317199	0.00103031
P61247	RS3A	40S ribosomal protein S3a OS Homo sapiens GN RPS3A PE 1 SV 2	88.0633	60.7212	52.1667	0.689518	0.0648004	0.592377	0.0218911
P13667	PDIA4	Protein disulfide isomerase A4 OS Homo sapiens GN PDIA4 PE 1 SV 2	78.4479	26.0392	30.0059	0.33193	−	0.382495	8.6037e-05
P61586	RHOA	Transforming protein RhoA OS Homo sapiens GN RHOA PE 1 SV 1	75.5528	33.5285	64.1767	0.443776	0.0231026	0.849428	0.0432896
P09493-2	TPM1	Isoform Smooth muscle of Tropomyosin alpha 1 chain OS Homo sapiens GN TPM1	90.4239	380.927	422.383	4.21268	0.00172783	4.67114	0.0543975
Q07065	CKAP4	Cytoskeleton associated protein 4 OS Homo sapiens GN CKAP4 PE 1 SV 2	86.1242	235.425	463.42	2.73355	0.00251703	5.38083	4.27309e-05
P15880	RS2	40S ribosomal protein S2 OS Homo sapiens GN RPS2 PE 1 SV 2	87.603	93.4348	74.1871	1.06657	0.999317	0.846856	0.189494
P02788	TRFL	Lactotransferrin OS Homo sapiens GN LTF PE 1 SV 6	67.9295	−	116.48	−	−	1.71472	0.00234833
Q07020	RL18	60S ribosomal protein L18 OS Homo sapiens GN RPL18 PE 1 SV 2	99.0672	36.1183	49.268	0.364584	0.0068483	0.497319	0.0286294
Q04917	1433F	14 3 3 protein eta OS Homo sapiens GN YWHAH PE 1 SV 4	73.6058	86.6356	84.5624	1.17702	0.211621	1.14886	0.363968
P35613-2	BASI	Isoform 2 of Basigin OS Homo sapiens GN BSG	71.175	83.4622	30.6124	1.17263	0.196495	0.430101	0.000162047
Q14192	FHL2	Four and a half LIM domains protein 2 OS Homo sapiens GN FHL2 PE 1 SV 3	68.1606	104.634	103.55	1.53511	0.00671752	1.51921	0.0100065
O60664	PLIN3	Perilipin 3 OS Homo sapiens GN PLIN3 PE 1 SV 2	67.16	4.6387	56.0367	0.0690694	0.000332922	0.834376	0.245554
P59998	ARPC4	Actin related protein 2 3 complex subunit 4 OS Homo sapiens GN ARPC4 PE 1 SV 3	74.5859	30.8904	70.7916	0.414158	4.64525e-05	0.949129	0.423605
P06396-2	GELS	Isoform Cytoplasmic of Gelsolin OS Homo sapiens GN GSN	54.2055	5.4594	221.157	0.100717	−	4.07997	0.000296468
Q14315-2	FLNC	Isoform 2 of Filamin C OS Homo sapiens GN FLNC	70.3842	25.6551	69.2133	0.364501	0.0104587	0.983364	0.75727
P05121	PAI1	Plasminogen activator inhibitor 1 OS Homo sapiens GN SERPINE1 PE 1 SV 1	70.4373	24.8309	37.987	0.352525	−	0.539303	6.37237e-06
Q8NHW5	RLA0L	60S acidic ribosomal protein P0 like OS Homo sapiens GN RPLP0P6 PE 5 SV 1	71.996	154.236	53.1866	2.14228	0.000627752	0.738743	0.205493
Q9Y3F4	STRAP	Serine threonine kinase receptor associated protein OS Homo sapiens GN STRAP PE 1 SV 1	65.9121	34.8566	19.9931	0.528834	0.0350757	0.30333	0.00269081
Q9UBR2	CATZ	Cathepsin Z OS Homo sapiens GN CTSZ PE 1 SV 1	76.94	47.72	99.9033	0.620224	0.00331347	1.29846	0.0450354
P31153	METK2	S adenosylmethionine synthase isoform type 2 OS Homo sapiens GN MAT2A PE 1 SV 1	64.4754	40.9021	12.1121	0.634383	0.00755655	0.187855	2.72293e-05
P09936	UCHL1	Ubiquitin carboxyl terminal hydrolase isozyme L1 OS Homo sapiens GN UCHL1 PE 1 SV 2	96.019	46.9044	274.26	0.48849	0.0111161	2.85631	0.0012263
P50552	VASP	Vasodilator stimulated phosphoprotein OS Homo sapiens GN VASP PE 1 SV 3	65.1838	31.4958	13.6611	0.483185	0.00471574	0.209579	1.12551e-05
P30086	PEBP1	Phosphatidylethanolamine binding protein 1 OS Homo sapiens GN PEBP1 PE 1 SV 3	69.486	−	120.219	−	−	1.73012	0.0166669
Q06830	PRDX1	Peroxiredoxin 1 OS Homo sapiens GN PRDX1 PE 1 SV 1	72.0611	64.0756	289.297	0.889184	0.0377028	4.0146	0.000149631
P15121	ALDR	Aldose reductase OS Homo sapiens GN AKR1B1 PE 1 SV 3	68.7931	90.0167	71.217	1.30851	0.00338968	1.03523	0.845305
Q9NR12	PDLI7	PDZ and LIM domain protein 7 OS Homo sapiens GN PDLIM7 PE 1 SV 1	53.0568	39.42	73.6721	0.742976	0.183021	1.38855	0.0549404
P31939	PUR9	Bifunctional purine biosynthesis protein PURH OS Homo sapiens GN ATIC PE 1 SV 3	61.1	27.6307	5.73477	0.452221	0.000727714	0.0938587	1.49359e-05
P40926	MDHM	Malate dehydrogenase mitochondrial OS Homo sapiens GN MDH2 PE 1 SV 3	64.3362	79.6877	81.1542	1.23861	0.0609991	1.26141	0.135494
P62857	RS28	40S ribosomal protein S28 OS Homo sapiens GN RPS28 PE 1 SV 1	119.794	33.9088	108.474	0.283058	0.014773	0.905502	0.7533
Q6PEY2	TBA3E	Tubulin alpha 3E chain OS Homo sapiens GN TUBA3E PE 1 SV 2	200.327	100.164	131.175	0.500002	−	0.654803	0.491553
Q9NY65	TBA8	Tubulin alpha 8 chain OS Homo sapiens GN TUBA8 PE 1 SV 1	88.8213	49.6363	540.03	0.558833	−	6.07996	0.0189124
Q02878	RL6	60S ribosomal protein L6 OS Homo sapiens GN RPL6 PE 1 SV 3	63.2319	65.1679	26.0957	1.03062	0.976358	0.412699	0.000417304
P62942	FKB1A	Peptidyl prolyl cis trans isomerase FKBP1A OS Homo sapiens GN FKBP1A PE 1 SV 2	52.0834	31.2868	81.3351	0.600706	−	1.56163	0.0294588
P62701	RS4X	40S ribosomal protein S4 X isoform OS Homo sapiens GN RPS4X PE 1 SV 2	67.128	63.7574	59.9	0.949788	0.305158	0.892325	0.34493
P53396	ACLY	ATP citrate synthase OS Homo sapiens GN ACLY PE 1 SV 3	59.8801	49.0485	37.4067	0.819111	0.146641	0.624693	0.00156625
Q9HDC9	APMAP	Adipocyte plasma membrane associated protein OS Homo sapiens GN APMAP PE 1 SV 2	54.3754	45.6098	13.3215	0.838795	0.0552263	0.244992	7.73176e-06
Q6PIU2	NCEH1	Neutral cholesterol ester hydrolase 1 OS Homo sapiens GN NCEH1 PE 1 SV 3	54.821	40.3586	28.237	0.73619	0.00178627	0.515078	1.54032e-05
Q9BR76	COR1B	Coronin 1B OS Homo sapiens GN CORO1B PE 1 SV 1	51.0674	59.6352	19.9943	1.16777	0.0360468	0.391527	0.000513965
P10768	ESTD	S formylglutathione hydrolase OS Homo sapiens GN ESD PE 1 SV 2	56.0323	8.4724	55.38	0.151206	0.030156	0.988359	0.89052
Q32P28	P3H1	Prolyl 3 hydroxylase 1 OS Homo sapiens GN LEPRE1 PE 1 SV 2	57.3413	52.8775	12.1459	0.922154	0.642592	0.211817	5.68929e-06
Q00325-2	MPCP	Isoform B of Phosphate carrier protein mitochondrial OS Homo sapiens GN SLC25A3	70.3829	93.2003	101.28	1.32419	0.263141	1.43899	0.0600518
P08107	HSP71	Heat shock 70 kDa protein 1A 1B OS Homo sapiens GN HSPA1A PE 1 SV 5	68.8057	24.5424	64.045	0.356692	0.043806	0.930809	0.815259
P04843	RPN1	Dolichyl diphosphooligosaccharide protein glycosyltransferase subunit 1 OS Homo sapiens GN RPN1 PE	59.3767	31.2954	7.0412	0.527066	0.00032031	0.118585	8.39855e-05
P43487	RANG	Ran specific GTPase activating protein OS Homo sapiens GN RANBP1 PE 1 SV 1	52.5915	51.583	23.9781	0.980823	0.600251	0.455931	0.00388846
P25786	PSA1	Proteasome subunit alpha type 1 OS Homo sapiens GN PSMA1 PE 1 SV 1	52.856	36.3997	32.7898	0.688658	0.00296363	0.620361	0.00142725
O15460-2	P4HA2	Isoform IIa of Prolyl 4 hydroxylase subunit alpha 2 OS Homo sapiens GN P4HA2	47.5534	76.5622	51.7175	1.61003	0.000523963	1.08757	0.46642
Q99536	VAT1	Synaptic vesicle membrane protein VAT 1 homolog OS Homo sapiens GN VAT1 PE 1 SV 2	50.5654	37.0703	22.5934	0.733115	0.140688	0.446815	2.91111e-07
P30050	RL12	60S ribosomal protein L12 OS Homo sapiens GN RPL12 PE 1 SV 1	40.3472	48.8283	95.0415	1.2102	0.303484	2.35559	0.00332642
P18206-2	VINC	Isoform Vinculin of Vinculin OS Homo sapiens GN VCL	42.0332	61.0251	66.1662	1.45183	0.373245	1.57414	0.0135724
Q99436	PSB7	Proteasome subunit beta type 7 OS Homo sapiens GN PSMB7 PE 1 SV 1	44.132	32.8772	48.0123	0.744975	0.175392	1.08792	0.507098
P45880-2	VDAC2	Isoform 2 of Voltage dependent anion selective channel protein 2 OS Homo sapiens GN VDAC2	49.6359	90.1436	114.037	1.8161	0.011233	2.29746	0.00911686
P60953-2	CDC42	Isoform Placental of Cell division control protein 42 homolog OS Homo sapiens GN CDC42	41.2654	14.0472	72.6154	0.340411	0.00447726	1.75972	0.0165438
O95340	PAPS2	Bifunctional 3 phosphoadenosine 5 phosphosulfate synthase 2 OS Homo sapiens GN PAPSS2 PE 1 SV 2	44.618	69.099	40.5867	1.54868	0.0239116	0.909648	0.362671
Q9UKY7-2	CDV3	Isoform 2 of Protein CDV3 homolog OS Homo sapiens GN CDV3	45.4386	36.606	43.2967	0.805614	0.288098	0.95286	0.696255
Q15654	TRIP6	Thyroid receptor interacting protein 6 OS Homo sapiens GN TRIP6 PE 1 SV 3	56.1907	4.8414	15.0222	0.0861602	−	0.267344	0.00199977
P60900	PSA6	Proteasome subunit alpha type 6 OS Homo sapiens GN PSMA6 PE 1 SV 1	66.1793	98.1105	23.6547	1.48249	0.7543	0.357434	0.23127
P62879	GBB2	Guanine nucleotide binding protein G I G S G T subunit beta 2 OS Homo sapiens GN GNB2 PE 1 SV 3	40.8604	39.1397	49.0975	0.957889	0.966545	1.20159	0.268804
Q15691	MARE1	Microtubule associated protein RP EB family member 1 OS Homo sapiens GN MAPRE1 PE 1 SV 3	57.15	19.6727	37.7311	0.344229	0.041132	0.660212	0.20365
P56537	IF6	Eukaryotic translation initiation factor 6 OS Homo sapiens GN EIF6 PE 1 SV 1	42.3808	87.9934	123.343	2.07626	1.16517e-05	2.91036	1.06375e-05
P28482	MK01	Mitogen activated protein kinase 1 OS Homo sapiens GN MAPK1 PE 1 SV 3	39.8502	19.3258	23.0732	0.484962	0.0548712	0.578997	0.0465492
P09525	ANXA4	Annexin A4 OS Homo sapiens GN ANXA4 PE 1 SV 4	45.9633	21.1512	66.5867	0.460175	0.00852111	1.44869	0.0736101
Q9UBI6	GBG12	Guanine nucleotide binding protein G I G S G O subunit gamma 12 OS Homo sapiens GN GNG12 PE 1 SV	42.0563	−	62.9124	−	−	1.49591	0.00336104
Q12907	LMAN2	Vesicular integral membrane protein VIP36 OS Homo sapiens GN LMAN2 PE 1 SV 1	36.4617	34.0326	32.6954	0.933379	0.869482	0.896704	0.566886
O00299	CLIC1	Chloride intracellular channel protein 1 OS Homo sapiens GN CLIC1 PE 1 SV 4	45.1165	117.125	9.786	2.59605	0.0122231	0.216905	0.0225525
P61604	CH10	10 kDa heat shock protein mitochondrial OS Homo sapiens GN HSPE1 PE 1 SV 2	41.1612	−	71.7802	−	−	1.74388	0.00420997
Q16181-2	2013-09-07	Isoform 2 of Septin 7 OS Homo sapiens GN SEPT7	37.2331	34.9804	22.904	0.939495	0.646852	0.615151	0.00566938
P16152	CBR1	Carbonyl reductase NADPH 1 OS Homo sapiens GN CBR1 PE 1 SV 3	42.3894	65.9304	63.47	1.55535	0.00416956	1.49731	0.0209079
P02768	ALBU	Serum albumin OS Homo sapiens GN ALB PE 1 SV 2	38.45	−	3.30763	−	−	0.0860243	1.36532e-05
O00151	PDLI1	PDZ and LIM domain protein 1 OS Homo sapiens GN PDLIM1 PE 1 SV 4	32.9502	38.8694	41.38	1.17964	0.299557	1.25583	0.093841
P47756-2	CAPZB	Isoform 2 of F actin capping protein subunit beta OS Homo sapiens GN CAPZB	35.8738	18.464	46.5367	0.514692	0.000653388	1.29723	0.0100135
O43396	TXNL1	Thioredoxin like protein 1 OS Homo sapiens GN TXNL1 PE 1 SV 3	33.7029	40.2823	30.56	1.19522	0.207095	0.906748	0.543984
P61163	ACTZ	Alpha centractin OS Homo sapiens GN ACTR1A PE 1 SV 1	35.18	46.8592	25.9791	1.33199	0.216824	0.738461	0.000611459
P50995	ANX11	Annexin A11 OS Homo sapiens GN ANXA11 PE 1 SV 1	35.1603	36.914	24.2043	1.04988	0.282027	0.688398	0.0995021
P48741	HSP77	Putative heat shock 70 kDa protein 7 OS Homo sapiens GN HSPA7 PE 5 SV 2	67.3525	5.83017	3.6659	0.086562	0.00833666	0.0544286	0.0308568
P34931	HS71L	Heat shock 70 kDa protein 1 like OS Homo sapiens GN HSPA1L PE 1 SV 2	19.8164	26.4072	9.9	1.33259	0.0914064	0.499587	0.216949
O00764	PDXK	Pyridoxal kinase OS Homo sapiens GN PDXK PE 1 SV 1	32.0914	18.3046	28.2765	0.570389	0.00908702	0.881124	0.0845724
Q16222-2	UAP1	Isoform AGX 1 of UDP N acetylhexosamine pyrophosphorylase OS Homo sapiens GN UAP1	31.1091	46.7557	10.5586	1.50296	6.50223e-05	0.339406	0.000211879
P25788-2	PSA3	Isoform 2 of Proteasome subunit alpha type 3 OS Homo sapiens GN PSMA3	36.8569	46.912	78.1396	1.27282	0.348273	2.12008	0.00157677
P62873	GBB1	Guanine nucleotide binding protein G I G S G T subunit beta 1 OS Homo sapiens GN GNB1 PE 1 SV 3	32.7439	50.6853	134.95	1.54793	0.563498	4.12138	0.000589658
P14550	AK1A1	Alcohol dehydrogenase NADP OS Homo sapiens GN AKR1A1 PE 1 SV 3	29.8362	24.0174	22.2634	0.804973	0.30116	0.746187	0.104907
O14818	PSA7	Proteasome subunit alpha type 7 OS Homo sapiens GN PSMA7 PE 1 SV 1	26.6118	67.9872	46.8495	2.55477	0.189746	1.76048	0.0190736
Q99426	TBCB	Tubulin folding cofactor B OS Homo sapiens GN TBCB PE 1 SV 2	32.5472	25.9426	18.5555	0.797074	0.498354	0.570111	0.00960117
P13693	TCTP	Translationally controlled tumor protein OS Homo sapiens GN TPT1 PE 1 SV 1	52.199	48.8929	174.437	0.936663	0.22777	3.34176	0.00303608
P55735	SEC13	Protein SEC13 homolog OS Homo sapiens GN SEC13 PE 1 SV 3	31.6748	85.813	31.3315	2.70919	0.000440763	0.989161	0.951817
O15144	ARPC2	Actin related protein 2 3 complex subunit 2 OS Homo sapiens GN ARPC2 PE 1 SV 1	31.6778	57.1635	27.1573	1.80453	0.000205018	0.857297	0.305469
P07339	CATD	Cathepsin D OS Homo sapiens GN CTSD PE 1 SV 1	29.9807	31.1651	42.9139	1.03951	0.745496	1.43138	0.005379
P35241	RADI	Radixin OS Homo sapiens GN RDX PE 1 SV 1	28.5205	−	18.3591	−	−	0.643715	0.0097619
P62906	RL10A	60S ribosomal protein L10a OS Homo sapiens GN RPL10A PE 1 SV 2	42.0673	79.1056	65.971	1.88045	0.13038	1.56823	0.205282
Q8N0Y7	PGAM4	Probable phosphoglycerate mutase 4 OS Homo sapiens GN PGAM4 PE 1 SV 1	18.6967	20.6483	16.2371	1.10438	0.726779	0.868447	0.708232
O75369	FLNB	Filamin B OS Homo sapiens GN FLNB PE 1 SV 2	30.3762	22.8772	20.4079	0.753129	−	0.67184	0.00167754
Q14257	RCN2	Reticulocalbin 2 OS Homo sapiens GN RCN2 PE 1 SV 1	27.2809	31.7386	18.5961	1.1634	0.000206704	0.681653	0.0441187
P63267	ACTH	Actin gamma enteric smooth muscle OS Homo sapiens GN ACTG2 PE 1 SV 1	707.297	1804.15	1636.39	2.55078	0.187315	2.31359	0.37396
Q99623	PHB2	Prohibitin 2 OS Homo sapiens GN PHB2 PE 1 SV 2	29.5108	30.6618	31.23	1.039	0.861601	1.05826	0.677722
P19623	SPEE	Spermidine synthase OS Homo sapiens GN SRM PE 1 SV 1	26.0116	26.0223	26.5761	1.00041	0.877934	1.0217	0.948807
Q9Y5M8	SRPRB	Signal recognition particle receptor subunit beta OS Homo sapiens GN SRPRB PE 1 SV 3	28.4588	26.1632	35.2333	0.919333	0.00138203	1.23804	0.0901055
Q9Y3A5	SBDS	Ribosome maturation protein SBDS OS Homo sapiens GN SBDS PE 1 SV 4	27.1059	29.3002	38.011	1.08095	−	1.40231	0.00136895
P04181	OAT	Ornithine aminotransferase mitochondrial OS Homo sapiens GN OAT PE 1 SV 1	26.3508	35.4353	10.9327	1.34475	0.138946	0.414892	4.607e-06
P33176	KINH	Kinesin 1 heavy chain OS Homo sapiens GN KIF5B PE 1 SV 1	13.2968	16.7661	5.8003	1.26091	0.152824	0.436218	0.33044
P00491	PNPH	Purine nucleoside phosphorylase OS Homo sapiens GN PNP PE 1 SV 2	25.4797	23.7843	48.1567	0.933462	0.130513	1.89	0.00314186
P11177-2	ODPB	Isoform 2 of Pyruvate dehydrogenase E1 component subunit beta mitochondrial OS Homo sapiens GN PDHB	25.631	20.4337	13.992	0.797223	0.0251675	0.545901	0.0078223
P37837	TALDO	Transaldolase OS Homo sapiens GN TALDO1 PE 1 SV 2	21.173	58.7416	55.3912	2.77436	0.00178743	2.61612	0.000586758
P09104	ENOG	Gamma enolase OS Homo sapiens GN ENO2 PE 1 SV 3	17.91	18.1006	24.8133	1.01064	0.64008	1.38545	0.0395855
Q9P2E9-2	RRBP1	Isoform p180 of Ribosome binding protein 1 OS Homo sapiens GN RRBP1	20.9423	48.6977	112.217	2.32533	0.000846225	5.35837	0.0692845
Q9Y285	SYFA	Phenylalanyl tRNA synthetase alpha chain OS Homo sapiens GN FARSA PE 1 SV 3	25.5434	34.4767	14.1011	1.34973	0.739738	0.552047	0.0308658
Q14240	IF4A2	Eukaryotic initiation factor 4A II OS Homo sapiens GN EIF4A2 PE 1 SV 2	18.5502	18.9072	40.63	1.01925	0.828524	2.19028	0.0048455
P08754	GNAI3	Guanine nucleotide binding protein G k subunit alpha OS Homo sapiens GN GNAI3 PE 1 SV 3	16.5996	44.3751	18.0321	2.67326	0.000207599	1.0863	0.721065
P30041	PRDX6	Peroxiredoxin 6 OS Homo sapiens GN PRDX6 PE 1 SV 3	24.826	72.4128	166.613	2.91681	0.00519878	6.71123	0.000481147
P38117	ETFB	Electron transfer flavoprotein subunit beta OS Homo sapiens GN ETFB PE 1 SV 3	15.2755	24.2091	19.6613	1.58483	0.0539323	1.28711	0.216321
P11940-2	PABP1	Isoform 2 of Polyadenylate binding protein 1 OS Homo sapiens GN PABPC1	17.226	41.1103	13.8988	2.38653	0.00182647	0.80685	0.0427369
Q15366	PCBP2	Poly rC binding protein 2 OS Homo sapiens GN PCBP2 PE 1 SV 1	14.4843	13.3728	11.5155	0.923255	0.8815	0.795028	0.197672
Q9Y3B3	TMED7	Transmembrane emp24 domain containing protein 7 OS Homo sapiens GN TMED7 PE 1 SV 2	14.9694	7.0485	16.0189	0.470861	−	1.07011	0.604749
Q13642-1	FHL1	Isoform SLIM1 of Four and a half LIM domains protein 1 OS Homo sapiens GN FHL1	16.8914	65.0535	300.967	3.85128	0.00826866	17.8177	0.000215364
Q13630	FCL	GDP L fucose synthase OS Homo sapiens GN TSTA3 PE 1 SV 1	16.2951	11.3544	15.795	0.696798	0.00132871	0.96931	0.838828
Q07955-3	SRSF1	Isoform ASF 3 of Serine arginine rich splicing factor 1 OS Homo sapiens GN SRSF1	16.1087	62.5044	18.6451	3.88016	0.000466489	1.15746	0.294151
Q14195	DPYL3	Dihydropyrimidinase related protein 3 OS Homo sapiens GN DPYSL3 PE 1 SV 1	19.9635	15.4734	2.573	0.775086	0.0307319	0.128886	0.00114795
O95336	6PGL	6 phosphogluconolactonase OS Homo sapiens GN PGLS PE 1 SV 2	23.9535	39.6819	39.6767	1.65662	0.0258927	1.65641	0.0290605
Q9HAV0	GBB4	Guanine nucleotide binding protein subunit beta 4 OS Homo sapiens GN GNB4 PE 1 SV 3	11.1319	−	14.033	−	−	1.2606	0.799482
Q14165	MLEC	Malectin OS Homo sapiens GN MLEC PE 1 SV 1	12.1698	14.0524	51.6633	1.1547	−	4.24523	0.00174962
P09493	TPM1	Tropomyosin alpha 1 chain OS Homo sapiens GN TPM1 PE 1 SV 2	19.2518	9.9109	146.675	0.514804	−	7.61879	0.407078
P17661	DESM	Desmin OS Homo sapiens GN DES PE 1 SV 3	12.1747	4.71073	9.76	0.386928	0.137019	0.801662	0.12752
Q16186	ADRM1	Proteasomal ubiquitin receptor ADRM1 OS Homo sapiens GN ADRM1 PE 1 SV 2	11.4535	−	13.7656	−	−	1.20187	0.310545
Q15293	RCN1	Reticulocalbin 1 OS Homo sapiens GN RCN1 PE 1 SV 1	10.3122	117.956	61.8052	11.4385	0.000291709	5.99338	0.00103663
P46821	MAP1B	Microtubule associated protein 1B OS Homo sapiens GN MAP1B PE 1 SV 1	20.5808	35.1452	56.3006	1.70767	0.365187	2.73559	0.0185925
P13929-2	ENOB	Isoform 2 of Beta enolase OS Homo sapiens GN ENO3	8.72175	5.35183	3.6595	0.613619	0.33211	0.419583	0.100841
P41219	PERI	Peripherin OS Homo sapiens GN PRPH PE 1 SV 2	7.59	28.2585	18.3987	3.72313	0.0664639	2.42408	0.563716
P09493-4	TPM1	Isoform 4 of Tropomyosin alpha 1 chain OS Homo sapiens GN TPM1	4.6587	−	1.0332	−	−	0.221779	0.150789
O75828	CBR3	Carbonyl reductase NADPH 3 OS Homo sapiens GN CBR3 PE 1 SV 3	2.63413	5.66237	16.675	2.14961	0.523478	6.33034	0.0176637
A5A3E0	POTEF	POTE ankyrin domain family member F OS Homo sapiens GN POTEF PE 1 SV 2	6177.59	836.157	3860.7	0.135353	0.268076	0.624951	0.366567
P20810-5	ICAL	Isoform 5 of Calpastatin OS Homo sapiens GN CAST	22.9711	−	33.2517	−	−	1.44755	0.698854
P63261	ACTG	Actin cytoplasmic 2 OS Homo sapiens GN ACTG1 PE 1 SV 1	909.869	1009.61	620.803	1.10962	0.569319	0.682299	−
P67936-2	TPM4	Isoform 2 of Tropomyosin alpha 4 chain OS Homo sapiens GN TPM4	382.767	24.3372	−	0.0635822	0.00592693	−	−
Q6ZMR3	LDH6A	L lactate dehydrogenase A like 6A OS Homo sapiens GN LDHAL6A PE 2 SV 1	384.573	−	378.478	−	−	0.98415	−
P62750	RL23A	60S ribosomal protein L23a OS Homo sapiens GN RPL23A PE 1 SV 1	299.171	225.297	74.3975	0.753069	0.00642763	0.248679	−
Q9UK76	HN1	Hematological and neurological expressed 1 protein OS Homo sapiens GN HN1 PE 1 SV 3	270.976	34.6623	−	0.127917	−	−	−
Q05682	CALD1	Caldesmon OS Homo sapiens GN CALD1 PE 1 SV 2	322.035	62.9678	0	0.195531	6.38941e-06	0	−
P10599	THIO	Thioredoxin OS Homo sapiens GN TXN PE 1 SV 3	290.246	182.806	214.8	0.629832	−	0.740064	−
P16949	STMN1	Stathmin OS Homo sapiens GN STMN1 PE 1 SV 3	320.836	58.015	−	0.180824	0.000240796	−	−
P29401	TKT	Transketolase OS Homo sapiens GN TKT PE 1 SV 3	257.84	164.287	30.1794	0.637165	0.0106213	0.117047	−
P62753	RS6	40S ribosomal protein S6 OS Homo sapiens GN RPS6 PE 1 SV 1	265.53	168.377	−	0.634117	0.00010518	−	−
O75347	TBCA	Tubulin specific chaperone A OS Homo sapiens GN TBCA PE 1 SV 3	214.723	99.1211	60.051	0.461622	0.00218204	0.279667	−
Q07065-2	CKAP4	Isoform 2 of Cytoskeleton associated protein 4 OS Homo sapiens GN CKAP4	247.968	14.8968	−	0.0600756	−	−	−
Q12906-5	ILF3	Isoform ILF3 C of Interleukin enhancer binding factor 3 OS Homo sapiens GN ILF3	212.404	40.7438	−	0.191822	−	−	−
Q96C90	PP14B	Protein phosphatase 1 regulatory subunit 14B OS Homo sapiens GN PPP1R14B PE 1 SV 3	152.146	84.208	−	0.553469	0.0955522	−	−
P61313	RL15	60S ribosomal protein L15 OS Homo sapiens GN RPL15 PE 1 SV 2	140.791	−	16.0104	−	−	0.113717	−
P18621	RL17	60S ribosomal protein L17 OS Homo sapiens GN RPL17 PE 1 SV 3	210.301	65.0381	22.6521	0.309262	3.01924e-05	0.107713	−
P68133	ACTS	Actin alpha skeletal muscle OS Homo sapiens GN ACTA1 PE 1 SV 1	190.077	21.5605	1709.36	0.113431	0.000966279	8.99298	−
P31930	QCR1	Cytochrome b c1 complex subunit 1 mitochondrial OS Homo sapiens GN UQCRC1 PE 1 SV 3	118.931	39.8141	−	0.334767	0.027058	−	−
P32969	RL9	60S ribosomal protein L9 OS Homo sapiens GN RPL9 PE 1 SV 1	182.136	34.303	25.8523	0.188337	−	0.14194	−
Q969H8	CS010	UPF0556 protein C19orf10 OS Homo sapiens GN C19orf10 PE 1 SV 1	205.411	140.648	−	0.684713	0.017965	−	−
P50395	GDIB	Rab GDP dissociation inhibitor beta OS Homo sapiens GN GDI2 PE 1 SV 2	167.349	154.786	39.3768	0.924929	0.3652	0.235298	−
P06454-2	PTMA	Isoform 2 of Prothymosin alpha OS Homo sapiens GN PTMA	159.697	−	−	−	−	−	−
P62899	RL31	60S ribosomal protein L31 OS Homo sapiens GN RPL31 PE 1 SV 1	128.796	26.379	53.8076	0.204813	0.000457965	0.417775	−
Q14103-4	HNRPD	Isoform p37 of Heterogeneous nuclear ribonucleoprotein D0 OS Homo sapiens GN HNRNPD	147.855	119.456	12.9168	0.807928	0.0312041	0.0873615	−
P67809	YBOX1	Nuclease sensitive element binding protein 1 OS Homo sapiens GN YBX1 PE 1 SV 3	144.135	138.294	−	0.959474	0.361462	−	−
Q00839-2	HNRPU	Isoform Short of Heterogeneous nuclear ribonucleoprotein U OS Homo sapiens GN HNRNPU	128.016	59.1917	−	0.462377	0.000614841	−	−
P46783	RS10	40S ribosomal protein S10 OS Homo sapiens GN RPS10 PE 1 SV 1	140.228	−	−	−	−	−	−
P42677	RS27	40S ribosomal protein S27 OS Homo sapiens GN RPS27 PE 1 SV 3	138.453	21.3361	−	0.154104	0.00108229	−	−
P12004	PCNA	Proliferating cell nuclear antigen OS Homo sapiens GN PCNA PE 1 SV 1	91.1767	47.6763	−	0.5229	0.122068	−	−
Q13347	EIF3I	Eukaryotic translation initiation factor 3 subunit I OS Homo sapiens GN EIF3I PE 1 SV 1	137.11	74.5549	1.9263	0.543759	0.000101013	0.0140493	−
P19105	ML12A	Myosin regulatory light chain 12A OS Homo sapiens GN MYL12A PE 1 SV 2	131.379	72.945	317.048	0.555227	−	2.41324	−
P10606	COX5B	Cytochrome c oxidase subunit 5B mitochondrial OS Homo sapiens GN COX5B PE 1 SV 2	136.66	44.3411	−	0.324461	0.00019145	−	−
Q9UHB6	LIMA1	LIM domain and actin binding protein 1 OS Homo sapiens GN LIMA1 PE 1 SV 1	114.9	23.2057	21.9979	0.201964	0.00016172	0.191453	−
P53618	COPB	Coatomer subunit beta OS Homo sapiens GN COPB1 PE 1 SV 3	124.021	44.6828	16.9593	0.360285	0.00293352	0.136746	−
P06703	S10A6	Protein S100 A6 OS Homo sapiens GN S100A6 PE 1 SV 1	107.972	−	200.173	−	−	1.85393	−
P26373	RL13	60S ribosomal protein L13 OS Homo sapiens GN RPL13 PE 1 SV 4	105.835	119.936	−	1.13324	−	−	−
P50990	TCPQ	T complex protein 1 subunit theta OS Homo sapiens GN CCT8 PE 1 SV 4	96.925	77.0818	16.3076	0.795272	0.00268172	0.16825	−
P31943	HNRH1	Heterogeneous nuclear ribonucleoprotein H OS Homo sapiens GN HNRNPH1 PE 1 SV 4	114.045	95.2406	−	0.835114	0.321605	−	−
Q9NR30-2	DDX21	Isoform 2 of Nucleolar RNA helicase 2 OS Homo sapiens GN DDX21	78.9282	−	−	−	−	−	−
Q99439	CNN2	Calponin 2 OS Homo sapiens GN CNN2 PE 1 SV 4	91.62	36.7517	−	0.401131	0.000142194	−	−
Q9NRX4	PHP14	14 kDa phosphohistidine phosphatase OS Homo sapiens GN PHPT1 PE 1 SV 1	93.3267	−	64.6873	−	−	0.693128	−
Q13263-2	TIF1B	Isoform 2 of Transcription intermediary factor 1 beta OS Homo sapiens GN TRIM28	97.0017	45.7835	−	0.471986	0.000602868	−	−
Q16629-3	SRSF7	Isoform 3 of Serine arginine rich splicing factor 7 OS Homo sapiens GN SRSF7	74.6049	58.7198	28.1621	0.787077	0.0854389	0.377483	−
P23246	SFPQ	Splicing factor proline and glutamine rich OS Homo sapiens GN SFPQ PE 1 SV 2	73.805	28.8688	−	0.39115	0.0430135	−	−
Q71UM5	RS27L	40S ribosomal protein S27 like OS Homo sapiens GN RPS27L PE 1 SV 3	103.172	35.4555	38.6101	0.343654	0.041283	0.374231	−
P61956	SUMO2	Small ubiquitin related modifier 2 OS Homo sapiens GN SUMO2 PE 1 SV 1	89.0764	114.529	−	1.28573	−	−	−
P14866	HNRPL	Heterogeneous nuclear ribonucleoprotein L OS Homo sapiens GN HNRNPL PE 1 SV 2	90.7864	97.8291	−	1.07757	0.0482569	−	−
Q07955	SRSF1	Serine arginine rich splicing factor 1 OS Homo sapiens GN SRSF1 PE 1 SV 2	75.5526	−	−	−	−	−	−
Q9UQ80	PA2G4	Proliferation associated protein 2G4 OS Homo sapiens GN PA2G4 PE 1 SV 3	85.1778	33.05	−	0.388012	0.0536469	−	−
P02511	CRYAB	Alpha crystallin B chain OS Homo sapiens GN CRYAB PE 1 SV 2	78.1029	48.1061	163.361	0.615932	−	2.09161	−
O14979-3	HNRDL	Isoform 3 of Heterogeneous nuclear ribonucleoprotein D like OS Homo sapiens GN HNRPDL	77.9014	57.3141	−	0.735726	−	−	−
P35998	PRS7	26S protease regulatory subunit 7 OS Homo sapiens GN PSMC2 PE 1 SV 3	80.588	63.2759	−	0.785178	0.0256347	−	−
P62273	RS29	40S ribosomal protein S29 OS Homo sapiens GN RPS29 PE 1 SV 2	74.9237	−	60.2579	−	−	0.804257	−
P40429	RL13A	60S ribosomal protein L13a OS Homo sapiens GN RPL13A PE 1 SV 2	58.226	−	46.0298	−	−	0.790537	−
P52597	HNRPF	Heterogeneous nuclear ribonucleoprotein F OS Homo sapiens GN HNRNPF PE 1 SV 3	76.4737	36.7778	−	0.48092	0.00379463	−	−
P22234	PUR6	Multifunctional protein ADE2 OS Homo sapiens GN PAICS PE 1 SV 3	76.8674	52.0242	−	0.676804	0.00256672	−	−
P12956	XRCC6	X ray repair cross complementing protein 6 OS Homo sapiens GN XRCC6 PE 1 SV 2	55.7277	39.882	−	0.715658	0.059539	−	−
Q9NYL4	FKB11	Peptidyl prolyl cis trans isomerase FKBP11 OS Homo sapiens GN FKBP11 PE 1 SV 1	78.4188	−	20.2536	−	−	0.258275	−
Q9Y266	NUDC	Nuclear migration protein nudC OS Homo sapiens GN NUDC PE 1 SV 1	63.4059	30.5519	−	0.481847	0.00221916	−	−
P13010	XRCC5	X ray repair cross complementing protein 5 OS Homo sapiens GN XRCC5 PE 1 SV 3	63.8804	37.621	−	0.588928	0.000160685	−	−
P39019	RS19	40S ribosomal protein S19 OS Homo sapiens GN RPS19 PE 1 SV 2	61.6779	37.9485	52.4658	0.61527	−	0.850642	−
P17980	PRS6A	26S protease regulatory subunit 6A OS Homo sapiens GN PSMC3 PE 1 SV 3	66.3057	31.3261	26.2185	0.47245	0.00107154	0.395418	−
P30048	PRDX3	Thioredoxin dependent peroxide reductase mitochondrial OS Homo sapiens GN PRDX3 PE 1 SV 3	64.5772	−	−	−	−	−	−
P78371	TCPB	T complex protein 1 subunit beta OS Homo sapiens GN CCT2 PE 1 SV 4	58.6217	80.2925	25.1301	1.36967	0.0222615	0.428682	−
P05198	IF2A	Eukaryotic translation initiation factor 2 subunit 1 OS Homo sapiens GN EIF2S1 PE 1 SV 3	39.5077	21.3599	22.3911	0.540652	0.106912	0.566753	−
P49411	EFTU	Elongation factor Tu mitochondrial OS Homo sapiens GN TUFM PE 1 SV 2	62.6003	46.5547	12.18	0.743681	0.087853	0.194568	−
P33316	DUT	Deoxyuridine 5 triphosphate nucleotidohydrolase mitochondrial OS Homo sapiens GN DUT PE 1 SV 3	61.699	18.9043	−	0.306395	0.000101463	−	−
Q13740-2	CD166	Isoform 2 of CD166 antigen OS Homo sapiens GN ALCAM	53.1277	23.6593	−	0.445328	0.000461696	−	−
P31948	STIP1	Stress induced phosphoprotein 1 OS Homo sapiens GN STIP1 PE 1 SV 1	55.3214	44.2611	8.213	0.800072	0.0726522	0.14846	−
Q9H910	HN1L	Hematological and neurological expressed 1 like protein OS Homo sapiens GN HN1L PE 1 SV 1	62.3547	28.0903	−	0.450492	0.000709668	−	−
P11766	ADHX	Alcohol dehydrogenase class 3 OS Homo sapiens GN ADH5 PE 1 SV 4	66.3113	49.4339	−	0.745482	0.0493145	−	−
P52943	CRIP2	Cysteine rich protein 2 OS Homo sapiens GN CRIP2 PE 1 SV 1	69.28	67.1996	12.2519	0.969971	0.7005	0.176846	−
A6NIZ1	RP1BL	Ras related protein Rap 1b like protein OS Homo sapiens PE 2 SV 1	56.0266	−	−	−	−	−	−
Q15056	IF4H	Eukaryotic translation initiation factor 4H OS Homo sapiens GN EIF4H PE 1 SV 5	54.2306	43.947	−	0.810373	0.249057	−	−
P84098	RL19	60S ribosomal protein L19 OS Homo sapiens GN RPL19 PE 1 SV 1	55.3614	22.7093	−	0.4102	−	−	−
P09651-3	ROA1	Isoform 2 of Heterogeneous nuclear ribonucleoprotein A1 OS Homo sapiens GN HNRNPA1	57.7596	15.7611	−	0.272874	−	−	−
Q13838	UAP56	Spliceosome RNA helicase BAT1 OS Homo sapiens GN BAT1 PE 1 SV 1	55.2281	92.0703	−	1.66709	0.004654	−	−
Q15417	CNN3	Calponin 3 OS Homo sapiens GN CNN3 PE 1 SV 1	48.605	−	−	−	−	−	−
P42224	STAT1	Signal transducer and activator of transcription 1 alpha beta OS Homo sapiens GN STAT1 PE 1 SV 2	46.2347	22.5481	−	0.487688	0.00684117	−	−
P07954-2	FUMH	Isoform Cytoplasmic of Fumarate hydratase mitochondrial OS Homo sapiens GN FH	41.8455	49.6091	−	1.18553	0.450334	−	−
Q13177	PAK2	Serine threonine protein kinase PAK 2 OS Homo sapiens GN PAK2 PE 1 SV 3	47.0102	29.1304	−	0.619661	0.000456237	−	−
P84090	ERH	Enhancer of rudimentary homolog OS Homo sapiens GN ERH PE 1 SV 1	38.5756	38.5056	−	0.998185	0.280594	−	−
O43765	SGTA	Small glutamine rich tetratricopeptide repeat containing protein alpha OS Homo sapiens GN SGTA PE 1	41.847	−	−	−	−	−	−
P31942-3	HNRH3	Isoform 2H9B of Heterogeneous nuclear ribonucleoprotein H3 OS Homo sapiens GN HNRNPH3	40.6434	30.3494	−	0.746725	0.0533022	−	−
P17844	DDX5	Probable ATP dependent RNA helicase DDX5 OS Homo sapiens GN DDX5 PE 1 SV 1	45.7606	43.094	192.913	0.941726	0.415899	4.21569	−
P31689	DNJA1	DnaJ homolog subfamily A member 1 OS Homo sapiens GN DNAJA1 PE 1 SV 2	44.3544	36.736	−	0.828238	0.43345	−	−
Q01105	SET	Protein SET OS Homo sapiens GN SET PE 1 SV 3	48.47	23.4045	−	0.482865	0.00092054	−	−
P00505	AATM	Aspartate aminotransferase mitochondrial OS Homo sapiens GN GOT2 PE 1 SV 3	32.3071	18.0496	−	0.558689	0.0468997	−	−
P52209	6PGD	6 phosphogluconate dehydrogenase decarboxylating OS Homo sapiens GN PGD PE 1 SV 3	42.6025	62.5957	−	1.4693	0.0042553	−	−
P38159	HNRPG	Heterogeneous nuclear ribonucleoprotein G OS Homo sapiens GN RBMX PE 1 SV 3	43.9512	24.8939	−	0.566398	0.00136295	−	−
O75390	CISY	Citrate synthase mitochondrial OS Homo sapiens GN CS PE 1 SV 2	33.8717	32.8803	−	0.970732	0.489711	−	−
P05023	AT1A1	Sodium potassium transporting ATPase subunit alpha 1 OS Homo sapiens GN ATP1A1 PE 1 SV 1	41.7156	21.6264	−	0.518425	0.00613579	−	−
O75821	EIF3G	Eukaryotic translation initiation factor 3 subunit G OS Homo sapiens GN EIF3G PE 1 SV 2	53.9853	35.275	−	0.653419	0.157425	−	−
P16070-11	CD44	Isoform CD44R2 of CD44 antigen OS Homo sapiens GN CD44	46.7918	−	−	−	−	−	−
O43776	SYNC	Asparaginyl tRNA synthetase cytoplasmic OS Homo sapiens GN NARS PE 1 SV 1	43.1774	38.2391	−	0.885628	0.149799	−	−
Q99729-3	ROAA	Isoform 3 of Heterogeneous nuclear ribonucleoprotein A B OS Homo sapiens GN HNRNPAB	48.845	51.6633	−	1.0577	0.492054	−	−
P42025	ACTY	Beta centractin OS Homo sapiens GN ACTR1B PE 1 SV 1	21.2339	6.632	29.0975	0.312331	0.04153	1.37033	−
P17655	CAN2	Calpain 2 catalytic subunit OS Homo sapiens GN CAPN2 PE 1 SV 5	45.3132	−	6.8841	−	−	0.151923	−
P51665	PSD7	26S proteasome non ATPase regulatory subunit 7 OS Homo sapiens GN PSMD7 PE 1 SV 2	42.4678	31.0405	−	0.73092	0.0423788	−	−
P80723-2	BASP1	Isoform 2 of Brain acid soluble protein 1 OS Homo sapiens GN BASP1	38.452	−	−	−	−	−	−
P55854	SUMO3	Small ubiquitin related modifier 3 OS Homo sapiens GN SUMO3 PE 1 SV 2	37.5998	−	−	−	−	−	−
O43684-2	BUB3	Isoform 2 of Mitotic checkpoint protein BUB3 OS Homo sapiens GN BUB3	33.4158	17.9383	−	0.536819	0.024988	−	−
Q01130	SRSF2	Serine arginine rich splicing factor 2 OS Homo sapiens GN SRSF2 PE 1 SV 4	37.4794	37.5895	−	1.00294	0.869664	−	−
O96019-2	ACL6A	Isoform HArpNbeta s of Actin like protein 6A OS Homo sapiens GN ACTL6A	38.615	25.2432	−	0.653716	0.171323	−	−
Q86V81	THOC4	THO complex subunit 4 OS Homo sapiens GN THOC4 PE 1 SV 3	38.7058	11.136	−	0.287709	−	−	−
Q15019	2013-09-02	Septin 2 OS Homo sapiens GN SEPT2 PE 1 SV 1	40.635	32.742	−	0.805759	0.397175	−	−
P35232	PHB	Prohibitin OS Homo sapiens GN PHB PE 1 SV 1	44.4629	33.2073	−	0.746855	0.161533	−	−
P51991	ROA3	Heterogeneous nuclear ribonucleoprotein A3 OS Homo sapiens GN HNRNPA3 PE 1 SV 2	33.73	12.8927	−	0.382232	−	−	−
P61088	UBE2N	Ubiquitin conjugating enzyme E2 N OS Homo sapiens GN UBE2N PE 1 SV 1	28.1343	−	−	−	−	−	−
O60884	DNJA2	DnaJ homolog subfamily A member 2 OS Homo sapiens GN DNAJA2 PE 1 SV 1	33.887	24.9124	5.1167	0.735161	0.453365	0.150993	−
Q8TAE8	G45IP	Growth arrest and DNA damage inducible proteins interacting protein 1 OS Homo sapiens GN GADD45GIP1	24.629	−	−	−	−	−	−
P09486	SPRC	SPARC OS Homo sapiens GN SPARC PE 1 SV 1	35.2305	45.9552	−	1.30441	0.0050021	−	−
P13797	PLST	Plastin 3 OS Homo sapiens GN PLS3 PE 1 SV 4	34.5798	61.1014	15.4083	1.76697	−	0.445587	−
Q9Y2Z0-2	SUGT1	Isoform 2 of Suppressor of G2 allele of SKP1 homolog OS Homo sapiens GN SUGT1	27.4212	22.3174	−	0.813872	0.0937287	−	−
Q9NR12-2	PDLI7	Isoform LMP 2 of PDZ and LIM domain protein 7 OS Homo sapiens GN PDLIM7	40.45	45.7643	−	1.13138	0.162805	−	−
P29373	RABP2	Cellular retinoic acid binding protein 2 OS Homo sapiens GN CRABP2 PE 1 SV 2	33.5901	−	−	−	−	−	−
P30520	PURA2	Adenylosuccinate synthetase isozyme 2 OS Homo sapiens GN ADSS PE 1 SV 3	32.5759	29.0437	−	0.891573	0.500411	−	−
P09012	SNRPA	U1 small nuclear ribonucleoprotein A OS Homo sapiens GN SNRPA PE 1 SV 3	31.9527	−	−	−	−	−	−
P51858	HDGF	Hepatoma derived growth factor OS Homo sapiens GN HDGF PE 1 SV 1	31.4023	36.406	−	1.15934	0.675814	−	−
P22413	ENPP1	Ectonucleotide pyrophosphatase phosphodiesterase family member 1 OS Homo sapiens GN ENPP1 PE 1 SV 2	29.5148	19.1388	−	0.648446	0.376318	−	−
Q9HB71	CYBP	Calcyclin binding protein OS Homo sapiens GN CACYBP PE 1 SV 2	30.955	36.6136	−	1.1828	0.0155472	−	−
P45880	VDAC2	Voltage dependent anion selective channel protein 2 OS Homo sapiens GN VDAC2 PE 1 SV 2	29.8528	−	−	−	−	−	−
Q00839	HNRPU	Heterogeneous nuclear ribonucleoprotein U OS Homo sapiens GN HNRNPU PE 1 SV 6	27.4685	14.3222	8.0364	0.521405	−	0.292568	−
P35749	MYH11	Myosin 11 OS Homo sapiens GN MYH11 PE 1 SV 3	28.6237	−	11.9364	−	−	0.417012	−
P09669	COX6C	Cytochrome c oxidase subunit 6C OS Homo sapiens GN COX6C PE 1 SV 2	49.3178	15.4471	−	0.313216	0.0580452	−	−
O43242	PSMD3	26S proteasome non ATPase regulatory subunit 3 OS Homo sapiens GN PSMD3 PE 1 SV 2	19.6075	43.045	−	2.19534	0.0746681	−	−
Q96AE4	FUBP1	Far upstream element binding protein 1 OS Homo sapiens GN FUBP1 PE 1 SV 3	25.9207	−	−	−	−	−	−
Q86WV6	TM173	Transmembrane protein 173 OS Homo sapiens GN TMEM173 PE 1 SV 1	24.2066	17.7964	35.2755	0.735186	0.0513044	1.45726	−
P20700	LMNB1	Lamin B1 OS Homo sapiens GN LMNB1 PE 1 SV 2	45.0323	61.143	−	1.35776	0.252138	−	−
Q13162	PRDX4	Peroxiredoxin 4 OS Homo sapiens GN PRDX4 PE 1 SV 1	24.9374	58.8729	76.0733	2.36083	−	3.05057	−
P50479	PDLI4	PDZ and LIM domain protein 4 OS Homo sapiens GN PDLIM4 PE 1 SV 2	21.4165	37.1009	−	1.73235	0.0073781	−	−
Q13148	TADBP	TAR DNA binding protein 43 OS Homo sapiens GN TARDBP PE 1 SV 1	26.0836	17.095	−	0.655391	0.189932	−	−
P35606	COPB2	Coatomer subunit beta OS Homo sapiens GN COPB2 PE 1 SV 2	23.7979	41.3823	6.0535	1.73891	0.101226	0.254372	−
Q07666-3	KHDR1	Isoform DeltaKH of KH domain containing RNA binding signal transduction associated protein 1 OS Ho	19.0641	−	−	−	−	−	−
O75380	NDUS6	NADH dehydrogenase ubiquinone iron sulfur protein 6 mitochondrial OS Homo sapiens GN NDUFS6 PE 1	23.8738	−	−	−	−	−	−
Q13409-3	DC1I2	Isoform 2C of Cytoplasmic dynein 1 intermediate chain 2 OS Homo sapiens GN DYNC1I2	35.3299	34.193	8.0059	0.967822	0.363511	0.226604	−
O14602	IF1AY	Eukaryotic translation initiation factor 1A Y chromosomal OS Homo sapiens GN EIF1AY PE 1 SV 4	22.8119	−	−	−	−	−	−
Q12792-4	TWF1	Isoform 4 of Twinfilin 1 OS Homo sapiens GN TWF1	19.6214	16.7615	−	0.854247	0.085643	−	−
O14579	COPE	Coatomer subunit epsilon OS Homo sapiens GN COPE PE 1 SV 3	20.1377	35.0736	11.357	1.74169	0.00186476	0.563966	−
Q9UGI8	TES	Testin OS Homo sapiens GN TES PE 1 SV 1	22.4264	16.5143	−	0.736379	0.0505161	−	−
Q70UQ0-4	IKIP	Isoform IKIP1 of Inhibitor of nuclear factor kappa B kinase interacting protein OS Homo sapiens GN I	18.7416	24.3513	−	1.29932	−	−	−
P30040	ERP29	Endoplasmic reticulum resident protein 29 OS Homo sapiens GN ERP29 PE 1 SV 4	23.3759	37.5999	28.1816	1.60849	0.000280152	1.20558	−
Q96CX2	KCD12	BTB POZ domain containing protein KCTD12 OS Homo sapiens GN KCTD12 PE 1 SV 1	16.8558	19.7232	−	1.17011	0.764819	−	−
Q12904	AIMP1	Aminoacyl tRNA synthase complex interacting multifunctional protein 1 OS Homo sapiens GN AIMP1 PE 1	20.0322	16.31	−	0.814187	0.224726	−	−
P20073-2	ANXA7	Isoform Annexin VIIa of Annexin A7 OS Homo sapiens GN ANXA7	18.9772	49.6063	−	2.61399	0.00282715	−	−
P55084	ECHB	Trifunctional enzyme subunit beta mitochondrial OS Homo sapiens GN HADHB PE 1 SV 3	17.0429	30.7035	−	1.80155	0.154123	−	−
Q13151	ROA0	Heterogeneous nuclear ribonucleoprotein A0 OS Homo sapiens GN HNRNPA0 PE 1 SV 1	16.8014	−	−	−	−	−	−
P47755	CAZA2	F actin capping protein subunit alpha 2 OS Homo sapiens GN CAPZA2 PE 1 SV 3	27.3687	11.1752	53.2575	0.408322	0.106757	1.94593	−
P40121	CAPG	Macrophage capping protein OS Homo sapiens GN CAPG PE 1 SV 2	19.392	27.3508	1.3344	1.41041	0.241117	0.0688118	−
Q92747	ARC1A	Actin related protein 2 3 complex subunit 1A OS Homo sapiens GN ARPC1A PE 1 SV 2	23.4078	24.6827	28.6014	1.05446	0.964789	1.22187	−
O60282-2	KIF5C	Isoform 2 of Kinesin heavy chain isoform 5C OS Homo sapiens GN KIF5C	19.597	−	−	−	−	−	−
Q9BS26	ERP44	Endoplasmic reticulum resident protein 44 OS Homo sapiens GN ERP44 PE 1 SV 1	18.417	27.9531	−	1.51778	0.00626616	−	−
P01891	1A68	HLA class I histocompatibility antigen A 68 alpha chain OS Homo sapiens GN HLA A PE 1 SV 4	19.2479	25.5131	−	1.3255	0.318177	−	−
P09471	GNAO	Guanine nucleotide binding protein G o subunit alpha OS Homo sapiens GN GNAO1 PE 1 SV 4	10.8579	2.10965	−	0.194296	0.238107	−	−
O00154	BACH	Cytosolic acyl coenzyme A thioester hydrolase OS Homo sapiens GN ACOT7 PE 1 SV 3	17.8405	16.7463	9.7495	0.938668	0.384639	0.546481	−
P48507	GSH0	Glutamate cysteine ligase regulatory subunit OS Homo sapiens GN GCLM PE 1 SV 1	14.2666	11.3691	−	0.796901	0.0835896	−	−
P18754	RCC1	Regulator of chromosome condensation OS Homo sapiens GN RCC1 PE 1 SV 1	17.2837	14.1042	−	0.816043	−	−	−
Q9H444	CHM4B	Charged multivesicular body protein 4b OS Homo sapiens GN CHMP4B PE 1 SV 1	15.4869	−	−	−	−	−	−
P55795	HNRH2	Heterogeneous nuclear ribonucleoprotein H2 OS Homo sapiens GN HNRNPH2 PE 1 SV 1	20.2688	7.5476	−	0.372375	0.00649392	−	−
Q58FF7	H90B3	Putative heat shock protein HSP 90 beta 3 OS Homo sapiens GN HSP90AB3P PE 5 SV 1	14.8996	2.0445	−	0.137218	−	−	−
Q9UNZ2	NSF1C	NSFL1 cofactor p47 OS Homo sapiens GN NSFL1C PE 1 SV 2	21.0401	13.7788	−	0.654886	0.167559	−	−
P06733-2	ENOA	Isoform MBP 1 of Alpha enolase OS Homo sapiens GN ENO1	12.9022	11.549	−	0.895116	−	−	−
Q96CT7	CC124	Coiled coil domain containing protein 124 OS Homo sapiens GN CCDC124 PE 1 SV 1	15.9626	−	−	−	−	−	−
P19087	GNAT2	Guanine nucleotide binding protein G t subunit alpha 2 OS Homo sapiens GN GNAT2 PE 1 SV 4	13.6934	32.6051	−	2.38109	−	−	−
Q9Y5P6-2	GMPPB	Isoform 2 of Mannose 1 phosphate guanyltransferase beta OS Homo sapiens GN GMPPB	17.3866	8.6618	−	0.498188	−	−	−
P43034	LIS1	Platelet activating factor acetylhydrolase IB subunit alpha OS Homo sapiens GN PAFAH1B1 PE 1 SV 2	24.7263	36.702	10.5015	1.48433	0.11204	0.424711	−
Q5JWF2-2	GNAS1	Isoform XLas 2 of Guanine nucleotide binding protein G s subunit alpha isoforms XLas OS Homo sapien	9.10185	−	−	−	−	−	−
P46108	CRK	Adapter molecule crk OS Homo sapiens GN CRK PE 1 SV 2	100.44	11.0601	−	0.110117	−	−	−
P57721-2	PCBP3	Isoform 2 of Poly rC binding protein 3 OS Homo sapiens GN PCBP3	30.1051	23.4733	−	0.779712	0.553909	−	−
P10644	KAP0	cAMP dependent protein kinase type I alpha regulatory subunit OS Homo sapiens GN PRKAR1A PE 1 SV 1	22.5347	25.2691	−	1.12134	−	−	−
A6NC98-2	CC88B	Isoform 2 of Coiled coil domain containing protein 88B OS Homo sapiens GN CCDC88B	20.2	3.8246	−	0.189337	−	−	−
P62736	ACTA	Actin aortic smooth muscle OS Homo sapiens GN ACTA2 PE 1 SV 1	19.1351	26.2896	251.156	1.37389	−	13.1254	−
P09622	DLDH	Dihydrolipoyl dehydrogenase mitochondrial OS Homo sapiens GN DLD PE 1 SV 2	12.9614	25.632	6.7607	1.97755	−	0.521601	−
Q99867	TBB4Q	Putative tubulin beta 4q chain OS Homo sapiens GN TUBB4Q PE 5 SV 1	12.4525	9.8872	36.0973	0.793993	0.838676	2.8988	−
Q9P0L0	VAPA	Vesicle associated membrane protein associated protein A OS Homo sapiens GN VAPA PE 1 SV 3	13.5574	17.3795	−	1.28192	0.0325635	−	−
P23246-2	SFPQ	Isoform F of Splicing factor proline and glutamine rich OS Homo sapiens GN SFPQ	14.0656	−	−	−	−	−	−
P62333	PRS10	26S protease regulatory subunit 10B OS Homo sapiens GN PSMC6 PE 1 SV 1	12.3156	23.9046	−	1.941	0.0159166	−	−
Q03252	LMNB2	Lamin B2 OS Homo sapiens GN LMNB2 PE 1 SV 3	12.5954	−	−	−	−	−	−
P78559	MAP1A	Microtubule associated protein 1A OS Homo sapiens GN MAP1A PE 1 SV 6	10.379	−	7.919	−	−	0.762979	−
Q9BT78	CSN4	COP9 signalosome complex subunit 4 OS Homo sapiens GN COPS4 PE 1 SV 1	10.9764	−	−	−	−	−	−
Q9BWM7	SFXN3	Sideroflexin 3 OS Homo sapiens GN SFXN3 PE 2 SV 2	9.07385	11.2921	−	1.24447	−	−	−
P41091	IF2G	Eukaryotic translation initiation factor 2 subunit 3 OS Homo sapiens GN EIF2S3 PE 1 SV 3	10.0525	58.124	−	5.78204	0.00156947	−	−
P63096	GNAI1	Guanine nucleotide binding protein G i subunit alpha 1 OS Homo sapiens GN GNAI1 PE 1 SV 2	9.7493	−	−	−	−	−	−
O15269	SPTC1	Serine palmitoyltransferase 1 OS Homo sapiens GN SPTLC1 PE 1 SV 1	9.5376	−	−	−	−	−	−
P22090	RS4Y1	40S ribosomal protein S4 Y isoform 1 OS Homo sapiens GN RPS4Y1 PE 2 SV 2	6.70165	4.8156	0.3711	0.718569	−	0.0553744	−
Q9BVA1	TBB2B	Tubulin beta 2B chain OS Homo sapiens GN TUBB2B PE 1 SV 1	8.635	3.15887	4.8797	0.365821	0.0328421	0.565107	−
O75521-2	PECI	Isoform 2 of Peroxisomal 3 2 trans enoyl CoA isomerase OS Homo sapiens GN PECI	8.2615	−	−	−	−	−	−
P28066	PSA5	Proteasome subunit alpha type 5 OS Homo sapiens GN PSMA5 PE 1 SV 3	8.04755	18.5541	−	2.30556	0.00211185	−	−
Q8TD47	RS4Y2	40S ribosomal protein S4 Y isoform 2 OS Homo sapiens GN RPS4Y2 PE 1 SV 3	2.32023	−	10.7034	−	−	4.61307	−
Q9NR56	MBNL1	Muscleblind like protein 1 OS Homo sapiens GN MBNL1 PE 1 SV 2	2427.57	5127.37	−	2.11214	−	−	−
P07477	TRY1	Trypsin 1 OS Homo sapiens GN PRSS1 PE 1 SV 1	1804.64	2602.04	−	1.44186	−	−	−
P68032	ACTC	Actin alpha cardiac muscle 1 OS Homo sapiens GN ACTC1 PE 1 SV 1	151.356	1689.05	2034.43	11.1595	−	13.4414	−
P68363	TBA1B	Tubulin alpha 1B chain OS Homo sapiens GN TUBA1B PE 1 SV 1	4180.02	1121.63	−	0.268332	0.0388017	−	−
Q5VTE0	EF1A3	Putative elongation factor 1 alpha like 3 OS Homo sapiens GN EEF1AL3 PE 5 SV 1	3433.66	950.552	314.283	0.276833	−	0.09153	−
P62807	H2B1C	Histone H2B type 1 C E F G I OS Homo sapiens GN HIST1H2BC PE 1 SV 4	1675.5	64.4494	237.062	0.0384658	−	0.141487	−
Q96A08	H2B1A	Histone H2B type 1 A OS Homo sapiens GN HIST1H2BA PE 1 SV 3	1472.45	−	235.106	−	−	0.15967	−
Q6NXT2	H3C	Histone H3 3C OS Homo sapiens GN H3F3C PE 1 SV 3	999.792	247.979	−	0.248031	−	−	−
P41219-2	PERI	Isoform 2 of Peripherin OS Homo sapiens GN PRPH	757.848	−	18.1287	−	−	0.0239213	−
P13796	PLSL	Plastin 2 OS Homo sapiens GN LCP1 PE 1 SV 6	46.352	1519.66	4.9652	32.7852	−	0.107119	−
Q9NR56-3	MBNL1	Isoform EXP35 of Muscleblind like protein 1 OS Homo sapiens GN MBNL1	−	1454.86	−	−	−	−	−
Q9H6D7-4	HAUS4	Isoform 4 of HAUS augmin like complex subunit 4 OS Homo sapiens GN HAUS4	176.264	778.053	−	4.41414	−	−	−
P02545-2	LMNA	Isoform Lamin C of Prelamin A C OS Homo sapiens GN LMNA	−	407.996	243.373	−	−	−	−
P29966	MARCS	Myristoylated alanine rich C kinase substrate OS Homo sapiens GN MARCKS PE 1 SV 4	54.8519	233.804	−	4.26247	−	−	−
P13645	K1C10	Keratin type I cytoskeletal 10 OS Homo sapiens GN KRT10 PE 1 SV 6	−	236.589	−	−	−	−	−
O75676-2	KS6A4	Isoform 2 of Ribosomal protein S6 kinase alpha 4 OS Homo sapiens GN RPS6KA4	−	208.149	−	−	−	−	−
Q01518	CAP1	Adenylyl cyclase associated protein 1 OS Homo sapiens GN CAP1 PE 1 SV 5	−	210.921	16.9006	−	−	−	−
P31150	GDIA	Rab GDP dissociation inhibitor alpha OS Homo sapiens GN GDI1 PE 1 SV 2	24.9285	88.5082	32.6195	3.55048	−	1.30852	−
P61981	1433G	14 3 3 protein gamma OS Homo sapiens GN YWHAG PE 1 SV 2	−	164.699	395.347	−	−	−	−
P20962	PTMS	Parathymosin OS Homo sapiens GN PTMS PE 1 SV 2	−	118.402	−	−	−	−	−
P12074	CX6A1	Cytochrome c oxidase subunit 6A1 mitochondrial OS Homo sapiens GN COX6A1 PE 1 SV 4	−	119.472	−	−	−	−	−
Q01813	K6PP	6 phosphofructokinase type C OS Homo sapiens GN PFKP PE 1 SV 2	76.0814	65.2602	10.5608	0.857768	−	0.138809	−
P02452	CO1A1	Collagen alpha 1 I chain OS Homo sapiens GN COL1A1 PE 1 SV 5	−	90.4657	25.6043	−	−	−	−
P06753	TPM3	Tropomyosin alpha 3 chain OS Homo sapiens GN TPM3 PE 1 SV 1	−	107.774	−	−	−	−	−
P04844	RPN2	Dolichyl diphosphooligosaccharide protein glycosyltransferase subunit 2 OS Homo sapiens GN RPN2 PE	82.9377	95.9924	23.1864	1.1574	−	0.279564	−
P55209	NP1L1	Nucleosome assembly protein 1 like 1 OS Homo sapiens GN NAP1L1 PE 1 SV 1	−	84.3935	7.80825	−	−	−	−
P08123	CO1A2	Collagen alpha 2 I chain OS Homo sapiens GN COL1A2 PE 1 SV 7	−	80.9939	10.1795	−	−	−	−
O00469	PLOD2	Procollagen lysine 2 oxoglutarate 5 dioxygenase 2 OS Homo sapiens GN PLOD2 PE 1 SV 2	35.8336	72.5109	151.07	2.02354	−	4.21588	−
P04216	THY1	Thy 1 membrane glycoprotein OS Homo sapiens GN THY1 PE 1 SV 2	−	87.9383	54.7022	−	−	−	−
P33778	H2B1B	Histone H2B type 1 B OS Homo sapiens GN HIST1H2BB PE 1 SV 2	−	135.013	205.244	−	−	−	−
Q15370	ELOB	Transcription elongation factor B polypeptide 2 OS Homo sapiens GN TCEB2 PE 1 SV 1	119.698	92.3496	17.2354	0.771523	−	0.143991	−
P43686-2	PRS6B	Isoform 2 of 26S protease regulatory subunit 6B OS Homo sapiens GN PSMC4	−	75.6943	−	−	−	−	−
P46778	RL21	60S ribosomal protein L21 OS Homo sapiens GN RPL21 PE 1 SV 2	81.7314	61.3291	45.5468	0.750374	−	0.557275	−
P07951-3	TPM2	Isoform non muscle of Tropomyosin beta chain OS Homo sapiens GN TPM2	−	142.602	689.5	−	−	−	−
Q16881-5	TRXR1	Isoform TrxR1a of Thioredoxin reductase 1 cytoplasmic OS Homo sapiens GN TXNRD1	−	66.5882	72.078	−	−	−	−
Q15181	IPYR	Inorganic pyrophosphatase OS Homo sapiens GN PPA1 PE 1 SV 2	−	66.5273	46.821	−	−	−	−
Q32P51	RA1L2	Heterogeneous nuclear ribonucleoprotein A1 like 2 OS Homo sapiens GN HNRNPA1L2 PE 2 SV 2	−	47.9024	−	−	−	−	−
P09493-5	TPM1	Isoform 5 of Tropomyosin alpha 1 chain OS Homo sapiens GN TPM1	−	58.8897	78.7226	−	−	−	−
P62987	RL40	Ubiquitin 60S ribosomal protein L40 OS Homo sapiens GN UBA52 PE 1 SV 2	−	72.4568	10.4448	−	−	−	−
P50991	TCPD	T complex protein 1 subunit delta OS Homo sapiens GN CCT4 PE 1 SV 4	−	65.0558	14.3868	−	−	−	−
Q99832	TCPH	T complex protein 1 subunit eta OS Homo sapiens GN CCT7 PE 1 SV 2	24.8576	68.9034	9.9329	2.77192	−	0.399592	−
P40227	TCPZ	T complex protein 1 subunit zeta OS Homo sapiens GN CCT6A PE 1 SV 3	−	65.1151	18.6838	−	−	−	−
P58546	MTPN	Myotrophin OS Homo sapiens GN MTPN PE 1 SV 2	161.815	65.5899	−	0.405338	−	−	−
P49257	LMAN1	Protein ERGIC 53 OS Homo sapiens GN LMAN1 PE 1 SV 2	−	64.4793	12.02	−	−	−	−
P06744	G6PI	Glucose 6 phosphate isomerase OS Homo sapiens GN GPI PE 1 SV 4	−	68.1546	35.8921	−	−	−	−
Q9H361	PABP3	Polyadenylate binding protein 3 OS Homo sapiens GN PABPC3 PE 1 SV 2	−	54.7067	−	−	−	−	−
P27816	MAP4	Microtubule associated protein 4 OS Homo sapiens GN MAP4 PE 1 SV 3	−	57.6297	−	−	−	−	−
P47756	CAPZB	F actin capping protein subunit beta OS Homo sapiens GN CAPZB PE 1 SV 4	−	61.3533	−	−	−	−	−
P46776	RL27A	60S ribosomal protein L27a OS Homo sapiens GN RPL27A PE 1 SV 2	−	77.5703	−	−	−	−	−
P98179	RBM3	Putative RNA binding protein 3 OS Homo sapiens GN RBM3 PE 1 SV 1	88.5313	53.3487	−	0.602597	−	−	−
Q6NZI2	PTRF	Polymerase I and transcript release factor OS Homo sapiens GN PTRF PE 1 SV 1	−	53.5874	−	−	−	−	−
P04732	MT1E	Metallothionein 1E OS Homo sapiens GN MT1E PE 1 SV 1	53.7233	40.7632	160.02	0.758762	−	2.97859	−
P30153	2AAA	Serine threonine protein phosphatase 2A 65 kDa regulatory subunit A alpha isoform OS Homo sapiens GN	−	54.7488	−	−	−	−	−
P13674	P4HA1	Prolyl 4 hydroxylase subunit alpha 1 OS Homo sapiens GN P4HA1 PE 1 SV 2	−	52.7889	72.4309	−	−	−	−
Q09028-4	RBBP4	Isoform 4 of Histone binding protein RBBP4 OS Homo sapiens GN RBBP4	−	42.0947	−	−	−	−	−
Q03135	CAV1	Caveolin 1 OS Homo sapiens GN CAV1 PE 1 SV 4	−	53.6671	112.879	−	−	−	−
P14868	SYDC	Aspartyl tRNA synthetase cytoplasmic OS Homo sapiens GN DARS PE 1 SV 2	−	29.7055	−	−	−	−	−
Q9H4M9	EHD1	EH domain containing protein 1 OS Homo sapiens GN EHD1 PE 1 SV 2	37.4015	50.036	93.75	1.33781	−	2.50658	−
Q9NVA2	2013-09-11	Septin 11 OS Homo sapiens GN SEPT11 PE 1 SV 3	15.3083	48.7991	19.0911	3.18776	−	1.24711	−
P00367	DHE3	Glutamate dehydrogenase 1 mitochondrial OS Homo sapiens GN GLUD1 PE 1 SV 2	−	36.334	−	−	−	−	−
P49773	HINT1	Histidine triad nucleotide binding protein 1 OS Homo sapiens GN HINT1 PE 1 SV 2	183.069	55.0394	108.567	0.300649	−	0.593038	−
Q04637-6	IF4G1	Isoform E of Eukaryotic translation initiation factor 4 gamma 1 OS Homo sapiens GN EIF4G1	−	46.03	−	−	−	−	−
Q15056-2	IF4H	Isoform Short of Eukaryotic translation initiation factor 4H OS Homo sapiens GN EIF4H	182.131	45.5644	−	0.250174	−	−	−
P62195	PRS8	26S protease regulatory subunit 8 OS Homo sapiens GN PSMC5 PE 1 SV 1	−	41.8224	−	−	−	−	−
P12268	IMDH2	Inosine 5 monophosphate dehydrogenase 2 OS Homo sapiens GN IMPDH2 PE 1 SV 2	−	39.09	−	−	−	−	−
O43390	HNRPR	Heterogeneous nuclear ribonucleoprotein R OS Homo sapiens GN HNRNPR PE 1 SV 1	28.2161	43.7422	−	1.55026	−	−	−
Q14247	SRC8	Src substrate cortactin OS Homo sapiens GN CTTN PE 1 SV 2	5.8762	45.6041	45.5047	7.76081	−	7.7439	−
P35637-2	FUS	Isoform Short of RNA binding protein FUS OS Homo sapiens GN FUS	−	36.9606	−	−	−	−	−
P05783	K1C18	Keratin type I cytoskeletal 18 OS Homo sapiens GN KRT18 PE 1 SV 2	−	39.7162	−	−	−	−	−
O00244	ATOX1	Copper transport protein ATOX1 OS Homo sapiens GN ATOX1 PE 1 SV 1	−	38.6751	−	−	−	−	−
P23381-2	SYWC	Isoform mini TrpRS of Tryptophanyl tRNA synthetase cytoplasmic OS Homo sapiens GN WARS	−	41.6831	−	−	−	−	−
Q8NBJ5	GT251	Procollagen galactosyltransferase 1 OS Homo sapiens GN GLT25D1 PE 1 SV 1	−	37.9002	−	−	−	−	−
O43399-4	TPD54	Isoform 4 of Tumor protein D54 OS Homo sapiens GN TPD52L2	−	38.5574	−	−	−	−	−
Q96FW1	OTUB1	Ubiquitin thioesterase OTUB1 OS Homo sapiens GN OTUB1 PE 1 SV 2	−	37.796	75.6095	−	−	−	−
P63313	TYB10	Thymosin beta 10 OS Homo sapiens GN TMSB10 PE 1 SV 2	135.319	98.8755	−	0.730685	−	−	−
P30085	KCY	UMP CMP kinase OS Homo sapiens GN CMPK1 PE 1 SV 3	119.253	26.9397	143.017	0.225903	−	1.19927	−
P11413	G6PD	Glucose 6 phosphate 1 dehydrogenase OS Homo sapiens GN G6PD PE 1 SV 4	−	40.3849	12.0301	−	−	−	−
P34897	GLYM	Serine hydroxymethyltransferase mitochondrial OS Homo sapiens GN SHMT2 PE 1 SV 3	−	33.4825	−	−	−	−	−
Q02790	FKBP4	Peptidyl prolyl cis trans isomerase FKBP4 OS Homo sapiens GN FKBP4 PE 1 SV 3	−	32.8915	−	−	−	−	−
Q95604	1C17	HLA class I histocompatibility antigen Cw 17 alpha chain OS Homo sapiens GN HLA C PE 1 SV 1	5.4836	15.5357	−	2.83313	−	−	−
P78413	IRX4	Iroquois class homeodomain protein IRX 4 OS Homo sapiens GN IRX4 PE 2 SV 2	−	33.6128	−	−	−	−	−
P49591	SYSC	Seryl tRNA synthetase cytoplasmic OS Homo sapiens GN SARS PE 1 SV 3	34.7965	33.7251	−	0.969211	−	−	−
Q9H4G4	GAPR1	Golgi associated plant pathogenesis related protein 1 OS Homo sapiens GN GLIPR2 PE 1 SV 3	49.9222	32.0168	−	0.641335	−	−	−
Q96AC1	FERM2	Fermitin family homolog 2 OS Homo sapiens GN FERMT2 PE 1 SV 1	53.2116	38.6842	−	0.726989	−	−	−
Q16851-2	UGPA	Isoform 2 of UTP glucose 1 phosphate uridylyltransferase OS Homo sapiens GN UGP2	−	32.1375	33.7148	−	−	−	−
P36507	MP2K2	Dual specificity mitogen activated protein kinase kinase 2 OS Homo sapiens GN MAP2K2 PE 1 SV 1	−	25.7969	−	−	−	−	−
P15531	NDKA	Nucleoside diphosphate kinase A OS Homo sapiens GN NME1 PE 1 SV 1	20.643	32.2278	41.2868	1.5612	−	2.00004	−
Q00577	PURA	Transcriptional activator protein Pur alpha OS Homo sapiens GN PURA PE 1 SV 2	−	27.0773	−	−	−	−	−
P62491	RB11A	Ras related protein Rab 11A OS Homo sapiens GN RAB11A PE 1 SV 3	−	32.4284	36.8009	−	−	−	−
Q15717	ELAV1	ELAV like protein 1 OS Homo sapiens GN ELAVL1 PE 1 SV 2	−	26.6753	−	−	−	−	−
P35080	PROF2	Profilin 2 OS Homo sapiens GN PFN2 PE 1 SV 3	−	23.9531	−	−	−	−	−
Q9NR45	SIAS	Sialic acid synthase OS Homo sapiens GN NANS PE 1 SV 2	−	29.7188	−	−	−	−	−
P02545-3	LMNA	Isoform Lamin ADelta10 of Prelamin A C OS Homo sapiens GN LMNA	−	24.7328	16.8712	−	−	−	−
P09211	GSTP1	Glutathione S transferase P OS Homo sapiens GN GSTP1 PE 1 SV 2	−	29.4896	90.2967	−	−	−	−
Q16270	IBP7	Insulin like growth factor binding protein 7 OS Homo sapiens GN IGFBP7 PE 1 SV 1	−	29.0115	23.5518	−	−	−	−
P02774-2	VTDB	Isoform 2 of Vitamin D binding protein OS Homo sapiens GN GC	−	28.665	20.0146	−	−	−	−
Q96TA1	NIBL1	Niban like protein 1 OS Homo sapiens GN FAM129B PE 1 SV 2	−	26.2545	−	−	−	−	−
P61221	ABCE1	ATP binding cassette sub family E member 1 OS Homo sapiens GN ABCE1 PE 1 SV 1	−	28.3246	−	−	−	−	−
Q96AY3	FKB10	Peptidyl prolyl cis trans isomerase FKBP10 OS Homo sapiens GN FKBP10 PE 1 SV 1	39.2213	28.3569	12.6538	0.722997	−	0.322626	−
Q14980	NUMA1	Nuclear mitotic apparatus protein 1 OS Homo sapiens GN NUMA1 PE 1 SV 2	−	28.3414	−	−	−	−	−
P62191	PRS4	26S protease regulatory subunit 4 OS Homo sapiens GN PSMC1 PE 1 SV 1	−	24.5994	10.339	−	−	−	−
P60228	EIF3E	Eukaryotic translation initiation factor 3 subunit E OS Homo sapiens GN EIF3E PE 1 SV 1	16.2269	20.9935	−	1.29375	−	−	−
Q9NYL9	TMOD3	Tropomodulin 3 OS Homo sapiens GN TMOD3 PE 1 SV 1	15.845	19.8953	20.2374	1.25562	−	1.27721	−
Q9Y3I0	CV028	UPF0027 protein C22orf28 OS Homo sapiens GN C22orf28 PE 1 SV 1	−	22.6028	13.5456	−	−	−	−
P55036	PSMD4	26S proteasome non ATPase regulatory subunit 4 OS Homo sapiens GN PSMD4 PE 1 SV 1	20.9096	28.119	−	1.34479	−	−	−
P07858	CATB	Cathepsin B OS Homo sapiens GN CTSB PE 1 SV 3	−	24.0965	97.5167	−	−	−	−
Q31612	1B73	HLA class I histocompatibility antigen B 73 alpha chain OS Homo sapiens GN HLA B PE 1 SV 1	−	17.6435	−	−	−	−	−
Q6DD88	ATLA3	Atlastin 3 OS Homo sapiens GN ATL3 PE 1 SV 1	−	24.3491	−	−	−	−	−
O95394	AGM1	Phosphoacetylglucosamine mutase OS Homo sapiens GN PGM3 PE 1 SV 1	−	26.9015	26.4066	−	−	−	−
Q9Y333	LSM2	U6 snRNA associated Sm like protein LSm2 OS Homo sapiens GN LSM2 PE 1 SV 1	84.3909	24.2024	−	0.286789	−	−	−
Q9Y265	RUVB1	RuvB like 1 OS Homo sapiens GN RUVBL1 PE 1 SV 1	−	23.1975	−	−	−	−	−
P16615-2	AT2A2	Isoform HK2 of Sarcoplasmic endoplasmic reticulum calcium ATPase 2 OS Homo sapiens GN ATP2A2	39.4817	26.9362	−	0.682245	−	−	−
O15371	EIF3D	Eukaryotic translation initiation factor 3 subunit D OS Homo sapiens GN EIF3D PE 1 SV 1	25.8	24.0232	−	0.931133	−	−	−
O94925-3	GLSK	Isoform GAC of Glutaminase kidney isoform mitochondrial OS Homo sapiens GN GLS	−	25.72	12.5737	−	−	−	−
P26196	DDX6	Probable ATP dependent RNA helicase DDX6 OS Homo sapiens GN DDX6 PE 1 SV 2	−	25.2977	−	−	−	−	−
Q9Y617	SERC	Phosphoserine aminotransferase OS Homo sapiens GN PSAT1 PE 1 SV 2	−	18.7102	−	−	−	−	−
Q9NZN4	EHD2	EH domain containing protein 2 OS Homo sapiens GN EHD2 PE 1 SV 2	−	23.4499	−	−	−	−	−
P26368-2	U2AF2	Isoform 2 of Splicing factor U2AF 65 kDa subunit OS Homo sapiens GN U2AF2	28.703	30.7091	−	1.06989	−	−	−
Q96CW1-2	AP2M1	Isoform 2 of AP 2 complex subunit mu OS Homo sapiens GN AP2M1	−	32.2217	9.3637	−	−	−	−
Q8NB90	SPAT5	Spermatogenesis associated protein 5 OS Homo sapiens GN SPATA5 PE 1 SV 3	−	17.9609	−	−	−	−	−
Q9UMS4	PRP19	Pre mRNA processing factor 19 OS Homo sapiens GN PRPF19 PE 1 SV 1	−	22.0662	−	−	−	−	−
P51149	RAB7A	Ras related protein Rab 7a OS Homo sapiens GN RAB7A PE 1 SV 1	27.3338	25.3712	50.26	0.928199	−	1.83875	−
Q01105-2	SET	Isoform TAF I beta of Protein SET OS Homo sapiens GN SET	−	23.3341	−	−	−	−	−
P67775	PP2AA	Serine threonine protein phosphatase 2A catalytic subunit alpha isoform OS Homo sapiens GN PPP2CA PE	18.5419	25.073	−	1.35223	−	−	−
Q9Y490	TLN1	Talin 1 OS Homo sapiens GN TLN1 PE 1 SV 3	12.718	22.9489	−	1.80444	−	−	−
P54819-3	KAD2	Isoform AK2C of Adenylate kinase 2 mitochondrial OS Homo sapiens GN AK2	−	21.9293	−	−	−	−	−
Q9HD45	TM9S3	Transmembrane 9 superfamily member 3 OS Homo sapiens GN TM9SF3 PE 1 SV 2	−	22.9625	23.3143	−	−	−	−
P20645	MPRD	Cation dependent mannose 6 phosphate receptor OS Homo sapiens GN M6PR PE 1 SV 1	−	20.5052	−	−	−	−	−
Q9UBQ7	GRHPR	Glyoxylate reductase hydroxypyruvate reductase OS Homo sapiens GN GRHPR PE 1 SV 1	−	24.6873	21.5703	−	−	−	−
Q7Z422-2	CA144	Isoform 2 of UPF0485 protein C1orf144 OS Homo sapiens GN C1orf144	−	22.3346	−	−	−	−	−
P42765	THIM	3 ketoacyl CoA thiolase mitochondrial OS Homo sapiens GN ACAA2 PE 1 SV 2	−	15.9642	−	−	−	−	−
P26599	PTBP1	Polypyrimidine tract binding protein 1 OS Homo sapiens GN PTBP1 PE 1 SV 1	−	28.3271	−	−	−	−	−
O75531	BAF	Barrier to autointegration factor OS Homo sapiens GN BANF1 PE 1 SV 1	55.0918	21.5419	−	0.391018	−	−	−
Q13126	MTAP	S methyl 5 thioadenosine phosphorylase OS Homo sapiens GN MTAP PE 1 SV 2	−	19.4319	10.9026	−	−	−	−
P62820	RAB1A	Ras related protein Rab 1A OS Homo sapiens GN RAB1A PE 1 SV 3	44.1227	9.0002	43.52	0.203981	−	0.98634	−
Q9Y2B0	CNPY2	Protein canopy homolog 2 OS Homo sapiens GN CNPY2 PE 1 SV 1	43.687	17.3687	103.802	0.397571	−	2.37603	−
Q06033-2	ITIH3	Isoform 2 of Inter alpha trypsin inhibitor heavy chain H3 OS Homo sapiens GN ITIH3	−	21.2567	12.2837	−	−	−	−
P50993	AT1A2	Sodium potassium transporting ATPase subunit alpha 2 OS Homo sapiens GN ATP1A2 PE 1 SV 1	−	20.9658	−	−	−	−	−
P52272-2	HNRPM	Isoform M1 M2 of Heterogeneous nuclear ribonucleoprotein M OS Homo sapiens GN HNRNPM	30.6471	22.4335	−	0.731994	−	−	−
Q9UBS4	DJB11	DnaJ homolog subfamily B member 11 OS Homo sapiens GN DNAJB11 PE 1 SV 1	20.5481	27.6735	46.4376	1.34677	−	2.25995	−
P22087	FBRL	rRNA 2 O methyltransferase fibrillarin OS Homo sapiens GN FBL PE 1 SV 2	21.7164	21.4009	−	0.985472	−	−	−
Q13557-8	KCC2D	Isoform Delta 6 of Calcium calmodulin dependent protein kinase type II subunit delta OS Homo sapiens	16.9488	22.2518	18.7113	1.31288	−	1.10399	−
O75367-2	H2AY	Isoform 1 of Core histone macro H2A 1 OS Homo sapiens GN H2AFY	−	16.785	−	−	−	−	−
P34932	HSP74	Heat shock 70 kDa protein 4 OS Homo sapiens GN HSPA4 PE 1 SV 4	−	24.1576	5.0315	−	−	−	−
Q06210-2	GFPT1	Isoform 2 of Glucosamine fructose 6 phosphate aminotransferase isomerizing 1 OS Homo sapiens GN G	55.2029	27.1514	14.3758	0.491847	−	0.260417	−
O60869-2	EDF1	Isoform Beta of Endothelial differentiation related factor 1 OS Homo sapiens GN EDF1	−	19.7343	−	−	−	−	−
Q9UKM9-2	RALY	Isoform 1 of RNA binding protein Raly OS Homo sapiens GN RALY	−	18.4155	−	−	−	−	−
Q9C0C2	TB182	182 kDa tankyrase 1 binding protein OS Homo sapiens GN TNKS1BP1 PE 1 SV 3	−	11.7696	−	−	−	−	−
P45974-2	UBP5	Isoform Short of Ubiquitin carboxyl terminal hydrolase 5 OS Homo sapiens GN USP5	−	15.4394	6.6488	−	−	−	−
Q13442	HAP28	28 kDa heat and acid stable phosphoprotein OS Homo sapiens GN PDAP1 PE 1 SV 1	−	17.5909	−	−	−	−	−
Q96KP4	CNDP2	Cytosolic non specific dipeptidase OS Homo sapiens GN CNDP2 PE 1 SV 2	−	17.151	−	−	−	−	−
P38606	VATA	V type proton ATPase catalytic subunit A OS Homo sapiens GN ATP6V1A PE 1 SV 2	−	19.0463	8.8425	−	−	−	−
Q16576	RBBP7	Histone binding protein RBBP7 OS Homo sapiens GN RBBP7 PE 1 SV 1	−	18.854	−	−	−	−	−
Q15005	SPCS2	Signal peptidase complex subunit 2 OS Homo sapiens GN SPCS2 PE 1 SV 3	47.8234	18.6513	31.3995	0.390004	−	0.656572	−
P22061	PIMT	Protein L isoaspartate D aspartate O methyltransferase OS Homo sapiens GN PCMT1 PE 1 SV 3	−	18.7171	−	−	−	−	−
P57721-5	PCBP3	Isoform 5 of Poly rC binding protein 3 OS Homo sapiens GN PCBP3	−	17.7133	−	−	−	−	−
Q10471	GALT2	Polypeptide N acetylgalactosaminyltransferase 2 OS Homo sapiens GN GALNT2 PE 1 SV 1	−	20.9275	−	−	−	−	−
Q02809	PLOD1	Procollagen lysine 2 oxoglutarate 5 dioxygenase 1 OS Homo sapiens GN PLOD1 PE 1 SV 2	−	19.5319	56.615	−	−	−	−
P11177	ODPB	Pyruvate dehydrogenase E1 component subunit beta mitochondrial OS Homo sapiens GN PDHB PE 1 SV 3	−	18.3098	−	−	−	−	−
Q9UI30	TR112	tRNA methyltransferase 112 homolog OS Homo sapiens GN TRMT112 PE 1 SV 1	−	16.6493	−	−	−	−	−
P14174	MIF	Macrophage migration inhibitory factor OS Homo sapiens GN MIF PE 1 SV 4	−	19.2325	25.5422	−	−	−	−
P40222	TXLNA	Alpha taxilin OS Homo sapiens GN TXLNA PE 1 SV 3	−	17.7871	−	−	−	−	−
Q9Y262	EIF3L	Eukaryotic translation initiation factor 3 subunit L OS Homo sapiens GN EIF3L PE 1 SV 1	−	17.7008	−	−	−	−	−
Q8NC51-2	PAIRB	Isoform 2 of Plasminogen activator inhibitor 1 RNA binding protein OS Homo sapiens GN SERBP1	8.684	17.9265	−	2.06431	−	−	−
P23526	SAHH	Adenosylhomocysteinase OS Homo sapiens GN AHCY PE 1 SV 4	13.3832	14.31	−	1.06925	−	−	−
O00264	PGRC1	Membrane associated progesterone receptor component 1 OS Homo sapiens GN PGRMC1 PE 1 SV 3	−	18.0681	108.815	−	−	−	−
P24752	THIL	Acetyl CoA acetyltransferase mitochondrial OS Homo sapiens GN ACAT1 PE 1 SV 1	−	14.7749	−	−	−	−	−
Q9UN86	G3BP2	Ras GTPase activating protein binding protein 2 OS Homo sapiens GN G3BP2 PE 1 SV 2	24.9779	17.1878	−	0.68812	−	−	−
Q96HE7	ERO1A	ERO1 like protein alpha OS Homo sapiens GN ERO1L PE 1 SV 2	−	16.5727	14.3307	−	−	−	−
P0CG48	UBC	Polyubiquitin C OS Homo sapiens GN UBC PE 1 SV 2	−	17.9298	30.3034	−	−	−	−
P80303	NUCB2	Nucleobindin 2 OS Homo sapiens GN NUCB2 PE 1 SV 2	17.392	13.903	27.69	0.799391	−	1.59211	−
P15374	UCHL3	Ubiquitin carboxyl terminal hydrolase isozyme L3 OS Homo sapiens GN UCHL3 PE 1 SV 1	11.4765	17.357	22.5001	1.51239	−	1.96053	−
P30084	ECHM	Enoyl CoA hydratase mitochondrial OS Homo sapiens GN ECHS1 PE 1 SV 4	−	15.7792	12.1451	−	−	−	−
Q8WWI1-4	LMO7	Isoform 4 of LIM domain only protein 7 OS Homo sapiens GN LMO7	17.0373	16.5705	0	0.972598	−	0	−
Q07960	RHG01	Rho GTPase activating protein 1 OS Homo sapiens GN ARHGAP1 PE 1 SV 1	−	15.7012	−	−	−	−	−
P61106	RAB14	Ras related protein Rab 14 OS Homo sapiens GN RAB14 PE 1 SV 4	−	18.3301	110.37	−	−	−	−
P54727	RD23B	UV excision repair protein RAD23 homolog B OS Homo sapiens GN RAD23B PE 1 SV 1	−	15.7231	21.7424	−	−	−	−
P48637	GSHB	Glutathione synthetase OS Homo sapiens GN GSS PE 1 SV 1	−	15.7152	−	−	−	−	−
Q9UHX1-4	PUF60	Isoform 4 of Poly U binding splicing factor PUF60 OS Homo sapiens GN PUF60	−	15.6406	−	−	−	−	−
P54578	UBP14	Ubiquitin carboxyl terminal hydrolase 14 OS Homo sapiens GN USP14 PE 1 SV 3	−	15.562	−	−	−	−	−
Q14315	FLNC	Filamin C OS Homo sapiens GN FLNC PE 1 SV 3	−	15.2311	152.74	−	−	−	−
P16989-2	DBPA	Isoform 2 of DNA binding protein A OS Homo sapiens GN CSDA	−	9.5409	−	−	−	−	−
P67870	CSK2B	Casein kinase II subunit beta OS Homo sapiens GN CSNK2B PE 1 SV 1	−	18.8745	−	−	−	−	−
O75396	SC22B	Vesicle trafficking protein SEC22b OS Homo sapiens GN SEC22B PE 1 SV 3	28.1115	13.5218	56.98	0.481006	−	2.02693	−
O95782-2	AP2A1	Isoform B of AP 2 complex subunit alpha 1 OS Homo sapiens GN AP2A1	−	12.2905	−	−	−	−	−
O75489	NDUS3	NADH dehydrogenase ubiquinone iron sulfur protein 3 mitochondrial OS Homo sapiens GN NDUFS3 PE 1	−	14.5953	−	−	−	−	−
Q9NPQ8-4	RIC8A	Isoform 4 of Synembryn A OS Homo sapiens GN RIC8A	−	14.5497	−	−	−	−	−
Q8WWI1-3	LMO7	Isoform 3 of LIM domain only protein 7 OS Homo sapiens GN LMO7	−	14.5609	31.34	−	−	−	−
P36871	PGM1	Phosphoglucomutase 1 OS Homo sapiens GN PGM1 PE 1 SV 3	−	14.4711	40.9229	−	−	−	−
P11586	C1TC	C 1 tetrahydrofolate synthase cytoplasmic OS Homo sapiens GN MTHFD1 PE 1 SV 3	29.4987	14.4237	−	0.488961	−	−	−
P62136	PP1A	Serine threonine protein phosphatase PP1 alpha catalytic subunit OS Homo sapiens GN PPP1CA PE 1 SV 1	−	13.6392	15.6248	−	−	−	−
P60174-2	TPIS	Isoform 2 of Triosephosphate isomerase OS Homo sapiens GN TPI1	3.3916	13.523	−	3.98719	−	−	−
P08134	RHOC	Rho related GTP binding protein RhoC OS Homo sapiens GN RHOC PE 1 SV 1	30.6319	14.2152	27.1492	0.464065	−	0.886305	−
P07919	QCR6	Cytochrome b c1 complex subunit 6 mitochondrial OS Homo sapiens GN UQCRH PE 1 SV 2	−	14.0341	−	−	−	−	−
P00387-2	NB5R3	Isoform S of NADH cytochrome b5 reductase 3 OS Homo sapiens GN CYB5R3	71.7978	108.333	342.563	1.50887	−	4.77122	−
P09429	HMGB1	High mobility group protein B1 OS Homo sapiens GN HMGB1 PE 1 SV 3	50.1711	50.7802	−	1.01214	−	−	−
Q16740	CLPP	Putative ATP dependent Clp protease proteolytic subunit mitochondrial OS Homo sapiens GN CLPP PE 1	10.011	28.1614	18.2993	2.81305	−	1.82792	−
A6NNZ2	TBB8B	Tubulin beta 8 chain B OS Homo sapiens PE 1 SV 1	1.0982	14.0689	−	12.8109	−	−	−
P61289	PSME3	Proteasome activator complex subunit 3 OS Homo sapiens GN PSME3 PE 1 SV 1	24.1465	15.7309	−	0.651477	−	−	−
O00233-2	PSMD9	Isoform p27 S of 26S proteasome non ATPase regulatory subunit 9 OS Homo sapiens GN PSMD9	14.2035	12.0081	5.2274	0.845432	−	0.368036	−
P21964-2	COMT	Isoform S COMT of Catechol O methyltransferase OS Homo sapiens GN COMT	9.1039	58.3162	22.8442	6.40563	−	2.50928	−
A1L0T0	ILVBL	Acetolactate synthase like protein OS Homo sapiens GN ILVBL PE 1 SV 2	−	13.3427	−	−	−	−	−
Q13748-2	TBA3C	Isoform 2 of Tubulin alpha 3C D chain OS Homo sapiens GN TUBA3C	11.5442	68.4779	2.0903	5.93181	0.283091	0.181069	−
Q3ZCM7	TBB8	Tubulin beta 8 chain OS Homo sapiens GN TUBB8 PE 1 SV 2	11.123	7.709	4.205	0.693068	−	0.378045	−
P50402	EMD	Emerin OS Homo sapiens GN EMD PE 1 SV 1	17.198	11.0971	13.6784	0.645258	−	0.795348	−
Q8N6H7	ARFG2	ADP ribosylation factor GTPase activating protein 2 OS Homo sapiens GN ARFGAP2 PE 1 SV 1	3.2523	5.1419	−	1.581	−	−	−
Q9UI15	TAGL3	Transgelin 3 OS Homo sapiens GN TAGLN3 PE 1 SV 2	13.5849	5.5878	−	0.411324	−	−	−
A8MTJ3	GNAT3	Guanine nucleotide binding protein G t subunit alpha 3 OS Homo sapiens GN GNAT3 PE 2 SV 2	9.1064	4.30095	−	0.4723	−	−	−
P31947-2	1433S	Isoform 2 of 14 3 3 protein sigma OS Homo sapiens GN SFN	1.0348	1.7117	28.2983	1.65414	−	27.3466	−
P07197	NFM	Neurofilament medium polypeptide OS Homo sapiens GN NEFM PE 1 SV 3	0.8411	1.1635	10.6177	1.38331	−	12.6236	−
P48751-3	B3A3	Isoform 3 of Anion exchange protein 3 OS Homo sapiens GN SLC4A3	−	−	298.584	−	−	−	−
P49755	TMEDA	Transmembrane emp24 domain containing protein 10 OS Homo sapiens GN TMED10 PE 1 SV 2	−	−	167.211	−	−	−	−
P09496-3	CLCA	Isoform 3 of Clathrin light chain A OS Homo sapiens GN CLTA	−	−	97.0443	−	−	−	−
P13987	CD59	CD59 glycoprotein OS Homo sapiens GN CD59 PE 1 SV 1	−	−	99.1054	−	−	−	−
Q9H0U4	RAB1B	Ras related protein Rab 1B OS Homo sapiens GN RAB1B PE 1 SV 1	−	−	86.8433	−	−	−	−
P24844	MYL9	Myosin regulatory light polypeptide 9 OS Homo sapiens GN MYL9 PE 1 SV 4	−	−	86.5823	−	−	−	−
P06396	GELS	Gelsolin OS Homo sapiens GN GSN PE 1 SV 1	−	−	56.301	−	−	−	−
P25398	RS12	40S ribosomal protein S12 OS Homo sapiens GN RPS12 PE 1 SV 3	−	−	66.4988	−	−	−	−
Q15369	ELOC	Transcription elongation factor B polypeptide 1 OS Homo sapiens GN TCEB1 PE 1 SV 1	−	−	58.4702	−	−	−	−
P78417	GSTO1	Glutathione S transferase omega 1 OS Homo sapiens GN GSTO1 PE 1 SV 2	−	−	47.6609	−	−	−	−
P09497-2	CLCB	Isoform Non brain of Clathrin light chain B OS Homo sapiens GN CLTB	13.5939	72.5413	34.3664	5.33631	−	2.52808	−
O95235	KI20A	Kinesin like protein KIF20A OS Homo sapiens GN KIF20A PE 1 SV 1	−	−	51.1816	−	−	−	−
P31949	S10AB	Protein S100 A11 OS Homo sapiens GN S100A11 PE 1 SV 2	−	−	48.7904	−	−	−	−
Q8TAA3-2	PSA7L	Isoform 2 of Proteasome subunit alpha type 7 like OS Homo sapiens GN PSMA8	−	−	16.6636	−	−	−	−
Q969X5-2	ERGI1	Isoform 2 of Endoplasmic reticulum Golgi intermediate compartment protein 1 OS Homo sapiens GN ERGIC	−	−	39.4125	−	−	−	−
P30044-2	PRDX5	Isoform Cytoplasmic peroxisomal of Peroxiredoxin 5 mitochondrial OS Homo sapiens GN PRDX5	23.5888	18.4212	50.2786	0.78093	−	2.13146	−
P27144	KAD4	Adenylate kinase isoenzyme 4 mitochondrial OS Homo sapiens GN AK4 PE 1 SV 1	−	−	44.4351	−	−	−	−
Q9NVS9	PNPO	Pyridoxine 5 phosphate oxidase OS Homo sapiens GN PNPO PE 1 SV 1	−	−	32.6101	−	−	−	−
Q9Y281	COF2	Cofilin 2 OS Homo sapiens GN CFL2 PE 1 SV 1	−	9.7387	51.2594	−	−	−	−
Q9NZM1	MYOF	Myoferlin OS Homo sapiens GN MYOF PE 1 SV 1	12.9294	−	35.6914	−	−	2.76048	−
P61224	RAP1B	Ras related protein Rap 1b OS Homo sapiens GN RAP1B PE 1 SV 1	−	−	38.9506	−	−	−	−
P29692	EF1D	Elongation factor 1 delta OS Homo sapiens GN EEF1D PE 1 SV 5	−	134.319	32.1777	−	−	−	−
P63000	RAC1	Ras related C3 botulinum toxin substrate 1 OS Homo sapiens GN RAC1 PE 1 SV 1	−	−	37.3509	−	−	−	−
P53999	TCP4	Activated RNA polymerase II transcriptional coactivator p15 OS Homo sapiens GN SUB1 PE 1 SV 3	−	−	37.2305	−	−	−	−
P61513	RL37A	60S ribosomal protein L37a OS Homo sapiens GN RPL37A PE 1 SV 2	−	−	36.3873	−	−	−	−
P61758	PFD3	Prefoldin subunit 3 OS Homo sapiens GN VBP1 PE 1 SV 3	−	13.3025	35.8953	−	−	−	−
Q9BVK6	TMED9	Transmembrane emp24 domain containing protein 9 OS Homo sapiens GN TMED9 PE 1 SV 2	−	−	31.7861	−	−	−	−
Q7Z7H5-3	TMED4	Isoform 3 of Transmembrane emp24 domain containing protein 4 OS Homo sapiens GN TMED4	−	−	25.784	−	−	−	−
Q9H841	NPAL2	NIPA like protein 2 OS Homo sapiens GN NIPAL2 PE 2 SV 1	−	−	26.96	−	−	−	−
Q53FA7	QORX	Quinone oxidoreductase PIG3 OS Homo sapiens GN TP53I3 PE 1 SV 2	−	−	19.1015	−	−	−	−
P23634-5	AT2B4	Isoform ZG of Plasma membrane calcium transporting ATPase 4 OS Homo sapiens GN ATP2B4	−	−	22.3154	−	−	−	−
Q00610-2	CLH1	Isoform 2 of Clathrin heavy chain 1 OS Homo sapiens GN CLTC	−	−	23.3598	−	−	−	−
Q02818	NUCB1	Nucleobindin 1 OS Homo sapiens GN NUCB1 PE 1 SV 4	21.7253	9.7436	21.4963	0.448491	−	0.989461	−
Q92901	RL3L	60S ribosomal protein L3 like OS Homo sapiens GN RPL3L PE 1 SV 3	−	−	17.9406	−	−	−	−
Q9NP72	RAB18	Ras related protein Rab 18 OS Homo sapiens GN RAB18 PE 1 SV 1	−	−	16.9489	−	−	−	−
P35221	CTNA1	Catenin alpha 1 OS Homo sapiens GN CTNNA1 PE 1 SV 1	−	−	16.6149	−	−	−	−
P61006	RAB8A	Ras related protein Rab 8A OS Homo sapiens GN RAB8A PE 1 SV 1	−	15.3562	16.207	−	−	−	−
P27361	MK03	Mitogen activated protein kinase 3 OS Homo sapiens GN MAPK3 PE 1 SV 4	−	−	15.7521	−	−	−	−
P13807	GYS1	Glycogen starch synthase muscle OS Homo sapiens GN GYS1 PE 1 SV 2	40.7341	21.4055	14.684	0.525493	−	0.360483	−
P28300	LYOX	Protein lysine 6 oxidase OS Homo sapiens GN LOX PE 1 SV 2	−	−	12.9847	−	−	−	−
P11142-2	HSP7C	Isoform HSC54 of Heat shock cognate 71 kDa protein OS Homo sapiens GN HSPA8	−	17.7647	−	−	−	−	−
P62140	PP1B	Serine threonine protein phosphatase PP1 beta catalytic subunit OS Homo sapiens GN PPP1CB PE 1 SV 3	−	19.117	−	−	−	−	−
P22695	QCR2	Cytochrome b c1 complex subunit 2 mitochondrial OS Homo sapiens GN UQCRC2 PE 1 SV 3	−	16.5044	−	−	−	−	−
Q13247-3	SRSF6	Isoform SRP55 3 of Serine arginine rich splicing factor 6 OS Homo sapiens GN SRSF6	−	13.6299	−	−	−	−	−
P54709	AT1B3	Sodium potassium transporting ATPase subunit beta 3 OS Homo sapiens GN ATP1B3 PE 1 SV 1	−	14.2049	−	−	−	−	−
O95865	DDAH2	N G N G dimethylarginine dimethylaminohydrolase 2 OS Homo sapiens GN DDAH2 PE 1 SV 1	−	13.3443	−	−	−	−	−
P62714	PP2AB	Serine threonine protein phosphatase 2A catalytic subunit beta isoform OS Homo sapiens GN PPP2CB PE	−	12.6542	−	−	−	−	−
O75477	ERLN1	Erlin 1 OS Homo sapiens GN ERLIN1 PE 1 SV 1	17.9393	18.034	−	1.00528	−	−	−
Q14865	ARI5B	AT rich interactive domain containing protein 5B OS Homo sapiens GN ARID5B PE 1 SV 3	−	13.0079	−	−	−	−	−
P08574	CY1	Cytochrome c1 heme protein mitochondrial OS Homo sapiens GN CYC1 PE 1 SV 3	−	12.969	−	−	−	−	−
Q92928	RAB1C	Putative Ras related protein Rab 1C OS Homo sapiens GN RAB1C PE 5 SV 2	−	13.6764	−	−	−	−	−
Q9Y696	CLIC4	Chloride intracellular channel protein 4 OS Homo sapiens GN CLIC4 PE 1 SV 4	−	30.4526	12.2823	−	−	−	−
P55036-2	PSMD4	Isoform Rpn10E of 26S proteasome non ATPase regulatory subunit 4 OS Homo sapiens GN PSMD4	−	12.7877	−	−	−	−	−
P48444	COPD	Coatomer subunit delta OS Homo sapiens GN ARCN1 PE 1 SV 1	24.6217	11.9866	23.5294	0.486831	−	0.955637	−
P47813	IF1AX	Eukaryotic translation initiation factor 1A X chromosomal OS Homo sapiens GN EIF1AX PE 1 SV 2	40.6788	12.6085	11.3198	0.309953	−	0.278274	−
P48739	PIPNB	Phosphatidylinositol transfer protein beta isoform OS Homo sapiens GN PITPNB PE 1 SV 2	−	12.5461	−	−	−	−	−
P23368	MAOM	NAD dependent malic enzyme mitochondrial OS Homo sapiens GN ME2 PE 1 SV 1	−	10.7807	−	−	−	−	−
Q9NZZ3	CHMP5	Charged multivesicular body protein 5 OS Homo sapiens GN CHMP5 PE 1 SV 1	−	12.2808	26.4228	−	−	−	−
Q6ZSR9	YJ005	Uncharacterized protein FLJ45252 OS Homo sapiens PE 1 SV 2	−	12.0558	−	−	−	−	−
O94855	SC24D	Protein transport protein Sec24D OS Homo sapiens GN SEC24D PE 1 SV 2	19.1474	13.0598	−	0.682066	−	−	−
P17931	LEG3	Galectin 3 OS Homo sapiens GN LGALS3 PE 1 SV 5	−	12.0077	−	−	−	−	−
Q9Y230	RUVB2	RuvB like 2 OS Homo sapiens GN RUVBL2 PE 1 SV 3	13.6059	13.0538	−	0.959418	−	−	−
O00159-3	MYO1C	Isoform NM1 of Myosin Ic OS Homo sapiens GN MYO1C	−	11.6817	−	−	−	−	−
O15126	SCAM1	Secretory carrier associated membrane protein 1 OS Homo sapiens GN SCAMP1 PE 1 SV 2	−	10.7197	−	−	−	−	−
P01893	HLAH	Putative HLA class I histocompatibility antigen alpha chain H OS Homo sapiens GN HLA H PE 5 SV 3	−	6.76145	−	−	−	−	−
P36957	ODO2	Dihydrolipoyllysine residue succinyltransferase component of 2 oxoglutarate dehydrogenase complex m	−	11.9383	−	−	−	−	−
Q96HY6	DDRGK	DDRGK domain containing protein 1 OS Homo sapiens GN DDRGK1 PE 1 SV 2	−	11.4594	−	−	−	−	−
Q9UJU6	DBNL	Drebrin like protein OS Homo sapiens GN DBNL PE 1 SV 1	24.1429	9.61035	11.2249	0.398061	−	0.464936	−
Q16698	DECR	2 4 dienoyl CoA reductase mitochondrial OS Homo sapiens GN DECR1 PE 1 SV 1	−	10.8467	−	−	−	−	−
Q13287	NMI	N myc interactor OS Homo sapiens GN NMI PE 1 SV 2	−	10.8967	−	−	−	−	−
P54577	SYYC	Tyrosyl tRNA synthetase cytoplasmic OS Homo sapiens GN YARS PE 1 SV 4	−	10.8495	−	−	−	−	−
P02533	K1C14	Keratin type I cytoskeletal 14 OS Homo sapiens GN KRT14 PE 1 SV 4	−	11.0669	−	−	−	−	−
Q96FL9-2	GLT14	Isoform 2 of Polypeptide N acetylgalactosaminyltransferase 14 OS Homo sapiens GN GALNT14	−	10.1437	−	−	−	−	−
Q86U42-2	PABP2	Isoform 2 of Polyadenylate binding protein 2 OS Homo sapiens GN PABPN1	−	9.55393	−	−	−	−	−
O60506-3	HNRPQ	Isoform hnRNP Q1 of Heterogeneous nuclear ribonucleoprotein Q OS Homo sapiens GN SYNCRIP	35.8687	18.2394	−	0.508506	−	−	−
Q9NVD7	PARVA	Alpha parvin OS Homo sapiens GN PARVA PE 1 SV 1	21.8582	10.0496	−	0.459763	−	−	−
Q13148-3	TADBP	Isoform 3 of TAR DNA binding protein 43 OS Homo sapiens GN TARDBP	−	11.4103	−	−	−	−	−
P30837	AL1B1	Aldehyde dehydrogenase X mitochondrial OS Homo sapiens GN ALDH1B1 PE 1 SV 3	−	11.0332	−	−	−	−	−
P30042-2	ES1	Isoform KNP IB of ES1 protein homolog mitochondrial OS Homo sapiens GN C21orf33	−	7.93065	−	−	−	−	−
Q9UJ70	NAGK	N acetyl D glucosamine kinase OS Homo sapiens GN NAGK PE 1 SV 4	−	9.1747	−	−	−	−	−
O43312-4	MTSS1	Isoform 3 of Metastasis suppressor protein 1 OS Homo sapiens GN MTSS1	−	8.7652	−	−	−	−	−
P01892	1A02	HLA class I histocompatibility antigen A 2 alpha chain OS Homo sapiens GN HLA A PE 1 SV 1	17.2153	6.29407	−	0.365609	−	−	−
O94905	ERLN2	Erlin 2 OS Homo sapiens GN ERLIN2 PE 1 SV 1	21.197	10.0674	−	0.474942	−	−	−
Q9UQ35	SRRM2	Serine arginine repetitive matrix protein 2 OS Homo sapiens GN SRRM2 PE 1 SV 2	−	8.22645	−	−	−	−	−
Q99714-2	HCD2	Isoform 2 of 3 hydroxyacyl CoA dehydrogenase type 2 OS Homo sapiens GN HSD17B10	−	7.8548	−	−	−	−	−
Q9UHD1-2	CHRD1	Isoform 2 of Cysteine and histidine rich domain containing protein 1 OS Homo sapiens GN CHORDC1	−	7.6906	−	−	−	−	−
Q6P996	PDXD1	Pyridoxal dependent decarboxylase domain containing protein 1 OS Homo sapiens GN PDXDC1 PE 1 SV 2	−	8.9371	−	−	−	−	−
Q99961	SH3G1	Endophilin A2 OS Homo sapiens GN SH3GL1 PE 1 SV 1	10.3957	11.786	13.7583	1.13374	−	1.32346	−
Q9P1U1	ARP3B	Actin related protein 3B OS Homo sapiens GN ACTR3B PE 1 SV 1	−	7.2535	−	−	−	−	−
Q08379	GOGA2	Golgin subfamily A member 2 OS Homo sapiens GN GOLGA2 PE 1 SV 3	−	7.2078	−	−	−	−	−
P30613-2	KPYR	Isoform L type of Pyruvate kinase isozymes R L OS Homo sapiens GN PKLR	0.842	8.69965	1.1763	10.3321	−	1.39703	−
Q13242	SRSF9	Serine arginine rich splicing factor 9 OS Homo sapiens GN SRSF9 PE 1 SV 1	−	7.0616	−	−	−	−	−
Q7Z5L9	I2BP2	Interferon regulatory factor 2 binding protein 2 OS Homo sapiens GN IRF2BP2 PE 1 SV 2	−	7.0112	−	−	−	−	−
P35222	CTNB1	Catenin beta 1 OS Homo sapiens GN CTNNB1 PE 1 SV 1	−	14.9059	−	−	−	−	−
P51610-2	HCFC1	Isoform 2 of Host cell factor 1 OS Homo sapiens GN HCFC1	−	7.183	−	−	−	−	−
P07205	PGK2	Phosphoglycerate kinase 2 OS Homo sapiens GN PGK2 PE 1 SV 3	0.773	4.2141	6.27	5.45162	−	8.11125	−
P62993-2	GRB2	Isoform GRB3 3 of Growth factor receptor bound protein 2 OS Homo sapiens GN GRB2	−	7.2278	−	−	−	−	−
P08779	K1C16	Keratin type I cytoskeletal 16 OS Homo sapiens GN KRT16 PE 1 SV 4	−	6.5618	−	−	−	−	−
P53801	PTTG	Pituitary tumor transforming gene 1 protein interacting protein OS Homo sapiens GN PTTG1IP PE 1 SV 1	−	6.3699	−	−	−	−	−
Q13131	AAPK1	5 AMP activated protein kinase catalytic subunit alpha 1 OS Homo sapiens GN PRKAA1 PE 1 SV 4	−	6.3426	−	−	−	−	−
Q9H0E2	TOLIP	Toll interacting protein OS Homo sapiens GN TOLLIP PE 1 SV 1	−	6.1698	8.023	−	−	−	−
Q15465	SHH	Sonic hedgehog protein OS Homo sapiens GN SHH PE 1 SV 1	13.817	−	−	−	−	−	−
O43768-6	ENSA	Isoform 6 of Alpha endosulfine OS Homo sapiens GN ENSA	13.6538	−	−	−	−	−	−
O43488	ARK72	Aflatoxin B1 aldehyde reductase member 2 OS Homo sapiens GN AKR7A2 PE 1 SV 3	9.6186	−	−	−	−	−	−
O15173	PGRC2	Membrane associated progesterone receptor component 2 OS Homo sapiens GN PGRMC2 PE 1 SV 1	9.3142	9.9728	14.8584	1.07071	−	1.59524	−
P13804	ETFA	Electron transfer flavoprotein subunit alpha mitochondrial OS Homo sapiens GN ETFA PE 1 SV 1	7.6873	15.7911	−	2.05418	−	−	−
Q6PKC3-2	TXD11	Isoform 2 of Thioredoxin domain containing protein 11 OS Homo sapiens GN TXNDC11	7.6156	−	−	−	−	−	−
A8MTA8-2	F166B	Isoform 2 of Protein FAM166B OS Homo sapiens GN FAM166B	6.7836	−	−	−	−	−	−
P51648	AL3A2	Fatty aldehyde dehydrogenase OS Homo sapiens GN ALDH3A2 PE 1 SV 1	6.476	−	−	−	−	−	−
P11488	GNAT1	Guanine nucleotide binding protein G t subunit alpha 1 OS Homo sapiens GN GNAT1 PE 1 SV 5	70.9898	2.8849	−	0.0406383	−	−	−
O60716-22	CTND1	Isoform 3B of Catenin delta 1 OS Homo sapiens GN CTNND1	5.4202	2.2961	−	0.423619	−	−	−
P48426	PI42A	Phosphatidylinositol 5 phosphate 4 kinase type 2 alpha OS Homo sapiens GN PIP4K2A PE 1 SV 2	4.9106	−	−	−	−	−	−
O15400-2	STX7	Isoform 2 of Syntaxin 7 OS Homo sapiens GN STX7	4.8229	6.2909	−	1.30438	−	−	−
A6NHQ2	FBLL1	rRNA tRNA 2 O methyltransferase fibrillarin like protein 1 OS Homo sapiens GN FBLL1 PE 3 SV 1	4.6972	−	−	−	−	−	−
Q8WWA0	ITLN1	Intelectin 1 OS Homo sapiens GN ITLN1 PE 1 SV 1	3.44	−	−	−	−	−	−
Q8WX93-3	PALLD	Isoform 140 kDa of Palladin OS Homo sapiens GN PALLD	12.7865	20.6251	−	1.61304	−	−	−
P06132	DCUP	Uroporphyrinogen decarboxylase OS Homo sapiens GN UROD PE 1 SV 2	11.1615	−	−	−	−	−	−
Q9Y3B7	RM11	39S ribosomal protein L11 mitochondrial OS Homo sapiens GN MRPL11 PE 1 SV 1	5.5806	−	−	−	−	−	−
Q01082	SPTB2	Spectrin beta chain brain 1 OS Homo sapiens GN SPTBN1 PE 1 SV 2	5.3449	−	40.3667	−	−	7.55237	−
Q13416	ORC2	Origin recognition complex subunit 2 OS Homo sapiens GN ORC2L PE 1 SV 2	2.5	−	−	−	−	−	−
Q9UPR0-2	PLCL2	Isoform 2 of Inactive phospholipase C like protein 2 OS Homo sapiens GN PLCL2	1.8536	−	−	−	−	−	−
P01112	RASH	GTPase HRas OS Homo sapiens GN HRAS PE 1 SV 1	0	−	−	−	−	−	−
P02768-2	ALBU	Isoform 2 of Serum albumin OS Homo sapiens GN ALB	0	0.9911	4.235	−	−	−	−
P04908	H2A1B	Histone H2A type 1 B E OS Homo sapiens GN HIST1H2AB PE 1 SV 2	0	−	81.9311	−	−	−	−
P0C0S5	H2AZ	Histone H2A Z OS Homo sapiens GN H2AFZ PE 1 SV 2	0	−	−	−	−	−	−
P0C0S8	H2A1	Histone H2A type 1 OS Homo sapiens GN HIST1H2AG PE 1 SV 2	0	−	−	−	−	−	−
P15848	ARSB	Arylsulfatase B OS Homo sapiens GN ARSB PE 1 SV 1	−	−	12.2293	−	−	−	−
C9JLW8	F195B	Protein FAM195B OS Homo sapiens GN FAM195B PE 1 SV 1	−	−	11.0734	−	−	−	−
Q9NZM1-6	MYOF	Isoform 6 of Myoferlin OS Homo sapiens GN MYOF	−	−	10.7149	−	−	−	−
Q9Y639-3	NPTN	Isoform 3 of Neuroplastin OS Homo sapiens GN NPTN	−	−	9.6624	−	−	−	−
Q8WXX0	DYH7	Dynein heavy chain 7 axonemal OS Homo sapiens GN DNAH7 PE 1 SV 2	−	−	9.1066	−	−	−	−
Q13255-2	GRM1	Isoform Beta of Metabotropic glutamate receptor 1 OS Homo sapiens GN GRM1	−	−	7.4352	−	−	−	−
Q96EN9	CS060	Uncharacterized protein C19orf60 OS Homo sapiens GN C19orf60 PE 1 SV 1	−	−	7.0547	−	−	−	−
Q96DA2	RB39B	Ras related protein Rab 39B OS Homo sapiens GN RAB39B PE 1 SV 1	−	−	6.1641	−	−	−	−
P02751-4	FINC	Isoform Fibronectin III 15X of Fibronectin OS Homo sapiens GN FN1	−	−	6.1028	−	−	−	−
Q9NVZ3	NECP2	Adaptin ear binding coat associated protein 2 OS Homo sapiens GN NECAP2 PE 1 SV 1	−	−	5.82063	−	−	−	−
O95817	BAG3	BAG family molecular chaperone regulator 3 OS Homo sapiens GN BAG3 PE 1 SV 3	−	−	5.64655	−	−	−	−
P13746	1A11	HLA class I histocompatibility antigen A 11 alpha chain OS Homo sapiens GN HLA A PE 1 SV 1	−	−	5.3854	−	−	−	−
P14618-2	KPYM	Isoform M1 of Pyruvate kinase isozymes M1 M2 OS Homo sapiens GN PKM2	−	39.052	6.26687	−	−	−	−
P20337	RAB3B	Ras related protein Rab 3B OS Homo sapiens GN RAB3B PE 1 SV 2	−	8.6507	3.6097	−	−	−	−
P61018	RAB4B	Ras related protein Rab 4B OS Homo sapiens GN RAB4B PE 1 SV 1	−	6.1924	3.48525	−	−	−	−
O95716	RAB3D	Ras related protein Rab 3D OS Homo sapiens GN RAB3D PE 1 SV 1	−	−	3.2675	−	−	−	−
Q8N8V4	ANS4B	Ankyrin repeat and SAM domain containing protein 4B OS Homo sapiens GN ANKS4B PE 2 SV 1	−	−	2.9733	−	−	−	−
P57768	SNX16	Sorting nexin 16 OS Homo sapiens GN SNX16 PE 1 SV 2	−	−	2.8612	−	−	−	−
Q14194	DPYL1	Dihydropyrimidinase related protein 1 OS Homo sapiens GN CRMP1 PE 1 SV 1	−	−	2.36905	−	−	−	−
Q9H0Q0	FA49A	Protein FAM49A OS Homo sapiens GN FAM49A PE 1 SV 1	−	−	1.0684	−	−	−	−
Q06710	PAX8	Paired box protein Pax 8 OS Homo sapiens GN PAX8 PE 1 SV 2	−	−	0.9706	−	−	−	−
A6NKZ8	YI016	Putative tubulin beta chain like protein ENSP00000290377 OS Homo sapiens PE 5 SV 2	−	0.8415	0.4869	−	−	−	−
Q6EEV6	SUMO4	Small ubiquitin related modifier 4 OS Homo sapiens GN SUMO4 PE 1 SV 2	−	−	14.3113	−	−	−	−
P61019	RAB2A	Ras related protein Rab 2A OS Homo sapiens GN RAB2A PE 1 SV 1	−	6.975	25.015	−	−	−	−
Q14451-2	GRB7	Isoform Grb7V of Growth factor receptor bound protein 7 OS Homo sapiens GN GRB7	−	5.6136	−	−	−	−	−
Q9UPN7	PP6R1	Serine threonine protein phosphatase 6 regulatory subunit 1 OS Homo sapiens GN PPP6R1 PE 1 SV 5	−	5.2848	−	−	−	−	−
Q16352	AINX	Alpha internexin OS Homo sapiens GN INA PE 1 SV 2	−	7.63197	0.8426	−	−	−	−
Q659A1	NARG2	NMDA receptor regulated protein 2 OS Homo sapiens GN NARG2 PE 1 SV 2	−	4.5757	−	−	−	−	−
Q58FF6	H90B4	Putative heat shock protein HSP 90 beta 4 OS Homo sapiens GN HSP90AB4P PE 5 SV 1	−	4.5335	−	−	−	−	−
Q7Z3Z0	K1C25	Keratin type I cytoskeletal 25 OS Homo sapiens GN KRT25 PE 1 SV 1	−	4.1813	−	−	−	−	−
O00159-2	MYO1C	Isoform 2 of Myosin Ic OS Homo sapiens GN MYO1C	−	3.8107	−	−	−	−	−
Q6UWE0	LRSM1	E3 ubiquitin protein ligase LRSAM1 OS Homo sapiens GN LRSAM1 PE 1 SV 1	−	3.2411	−	−	−	−	−
Q9UK55	ZPI	Protein Z dependent protease inhibitor OS Homo sapiens GN SERPINA10 PE 1 SV 1	−	2.5422	−	−	−	−	−
Q8N392	RHG18	Rho GTPase activating protein 18 OS Homo sapiens GN ARHGAP18 PE 1 SV 3	−	2.4293	−	−	−	−	−
Q92841	DDX17	Probable ATP dependent RNA helicase DDX17 OS Homo sapiens GN DDX17 PE 1 SV 1	12.0533	2.338	−	0.193972	−	−	−
O14994	SYN3	Synapsin 3 OS Homo sapiens GN SYN3 PE 1 SV 2	−	2.2186	−	−	−	−	−
P07196	NFL	Neurofilament light polypeptide OS Homo sapiens GN NEFL PE 1 SV 3	−	1.7073	−	−	−	−	−
Q2M3C7-2	SPKAP	Isoform 2 of A kinase anchor protein SPHKAP OS Homo sapiens GN SPHKAP	−	1.9905	−	−	−	−	−
Q96IC2	REXON	Putative RNA exonuclease NEF sp OS Homo sapiens GN 44M2 3 PE 2 SV 1	−	1.9603	−	−	−	−	−
Q99733	NP1L4	Nucleosome assembly protein 1 like 4 OS Homo sapiens GN NAP1L4 PE 1 SV 1	−	25.5865	−	−	−	−	−
Q71UI9	H2AV	Histone H2A V OS Homo sapiens GN H2AFV PE 1 SV 3	−	4.73755	−	−	−	−	−
Q9Y5F3	PCDB1	Protocadherin beta 1 OS Homo sapiens GN PCDHB1 PE 2 SV 2	−	1.6326	23.5173	−	−	−	−
Q6IQ22	RAB12	Ras related protein Rab 12 OS Homo sapiens GN RAB12 PE 1 SV 3	−	0.68355	−	−	−	−	−
P36888	FLT3	FL cytokine receptor OS Homo sapiens GN FLT3 PE 1 SV 2	−	430.461	−	−	−	−	−
P13646	K1C13	Keratin type I cytoskeletal 13 OS Homo sapiens GN KRT13 PE 1 SV 4	−	1.0694	−	−	−	−	−
Q58FF8	H90B2	Putative heat shock protein HSP 90 beta 2 OS Homo sapiens GN HSP90AB2P PE 1 SV 2	−	2.2709	−	−	−	−	−
P61026	RAB10	Ras related protein Rab 10 OS Homo sapiens GN RAB10 PE 1 SV 1	−	0	12.5258	−	−	−	−
Q96AX2	RAB37	Ras related protein Rab 37 OS Homo sapiens GN RAB37 PE 1 SV 3	−	0	5.5355	−	−	−	−
P06899	H2B1J	Histone H2B type 1 J OS Homo sapiens GN HIST1H2BJ PE 1 SV 3	1113.96	−	−	−	−	−	−
Q9UHR6	ZNHI2	Zinc finger HIT domain containing protein 2 OS Homo sapiens GN ZNHIT2 PE 1 SV 1	818.381	−	−	−	−	−	−
Q08499-6	PDE4D	Isoform hPDE4D5 of cAMP specific 3 5 cyclic phosphodiesterase 4D OS Homo sapiens GN PDE4D	221.309	−	−	−	−	−	−
Q9P1F3	CF115	UPF0727 protein C6orf115 OS Homo sapiens GN C6orf115 PE 1 SV 1	119.709	−	−	−	−	−	−
P60468	SC61B	Protein transport protein Sec61 subunit beta OS Homo sapiens GN SEC61B PE 1 SV 2	74.9087	−	−	−	−	−	−
Q92945	FUBP2	Far upstream element binding protein 2 OS Homo sapiens GN KHSRP PE 1 SV 4	70.6952	−	−	−	−	−	−
Q8N339	MT1M	Metallothionein 1M OS Homo sapiens GN MT1M PE 2 SV 2	62.0958	−	−	−	−	−	−
P62266	RS23	40S ribosomal protein S23 OS Homo sapiens GN RPS23 PE 1 SV 3	61.0833	−	−	−	−	−	−
P62847-2	RS24	Isoform 2 of 40S ribosomal protein S24 OS Homo sapiens GN RPS24	51.1783	−	−	−	−	−	−
P05204	HMGN2	Non histone chromosomal protein HMG 17 OS Homo sapiens GN HMGN2 PE 1 SV 3	49.1879	−	−	−	−	−	−
Q92598-2	HS105	Isoform Beta of Heat shock protein 105 kDa OS Homo sapiens GN HSPH1	45.6047	−	−	−	−	−	−
Q9Y3B4	PM14	Pre mRNA branch site protein p14 OS Homo sapiens GN SF3B14 PE 1 SV 1	45.4879	−	−	−	−	−	−
P61769	B2MG	Beta 2 microglobulin OS Homo sapiens GN B2M PE 1 SV 1	44.1444	−	−	−	−	−	−
Q8NEA6	GLIS3	Zinc finger protein GLIS3 OS Homo sapiens GN GLIS3 PE 2 SV 4	38.0431	−	−	−	−	−	−
P27695	APEX1	DNA apurinic or apyrimidinic site lyase OS Homo sapiens GN APEX1 PE 1 SV 2	37.5634	−	−	−	−	−	−
P62861	RS30	40S ribosomal protein S30 OS Homo sapiens GN FAU PE 1 SV 1	36.7665	−	−	−	−	−	−
P62277	RS13	40S ribosomal protein S13 OS Homo sapiens GN RPS13 PE 1 SV 2	36.5509	−	−	−	−	−	−
Q8WXC6	MYOV2	Myeloma overexpressed gene 2 protein OS Homo sapiens GN MYEOV2 PE 2 SV 3	34.1182	−	−	−	−	−	−
Q8IV32	CCD71	Coiled coil domain containing protein 71 OS Homo sapiens GN CCDC71 PE 2 SV 2	33.2004	−	−	−	−	−	−
Q8N8S7-2	ENAH	Isoform 2 of Protein enabled homolog OS Homo sapiens GN ENAH	32.0326	−	−	−	−	−	−
P43243	MATR3	Matrin 3 OS Homo sapiens GN MATR3 PE 1 SV 2	31.787	−	−	−	−	−	−
P46019	KPB2	Phosphorylase b kinase regulatory subunit alpha liver isoform OS Homo sapiens GN PHKA2 PE 1 SV 1	29.3064	−	−	−	−	−	−
O43639	NCK2	Cytoplasmic protein NCK2 OS Homo sapiens GN NCK2 PE 1 SV 2	28.4545	−	−	−	−	−	−
O00148	DDX39	ATP dependent RNA helicase DDX39 OS Homo sapiens GN DDX39 PE 1 SV 2	28.3634	−	−	−	−	−	−
Q9BY07-6	S4A5	Isoform NBC4f of Electrogenic sodium bicarbonate cotransporter 4 OS Homo sapiens GN SLC4A5	28.3432	−	−	−	−	−	−
O15061	SYNEM	Synemin OS Homo sapiens GN SYNM PE 1 SV 2	27.9935	−	−	−	−	−	−
Q9Y2I6	NINL	Ninein like protein OS Homo sapiens GN NINL PE 1 SV 2	27.4213	−	−	−	−	−	−
Q99798	ACON	Aconitate hydratase mitochondrial OS Homo sapiens GN ACO2 PE 1 SV 2	24.6718	−	−	−	−	−	−
P01116	RASK	GTPase KRas OS Homo sapiens GN KRAS PE 1 SV 1	24.1074	−	−	−	−	−	−
Q96G23	LASS2	LAG1 longevity assurance homolog 2 OS Homo sapiens GN LASS2 PE 1 SV 1	24.0776	−	−	−	−	−	−
Q12774	ARHG5	Rho guanine nucleotide exchange factor 5 OS Homo sapiens GN ARHGEF5 PE 1 SV 3	23.405	−	−	−	−	−	−
P25205	MCM3	DNA replication licensing factor MCM3 OS Homo sapiens GN MCM3 PE 1 SV 3	22.498	−	−	−	−	−	−
Q5SRD1	TI23B	Putative mitochondrial import inner membrane translocase subunit Tim23B OS Homo sapiens GN TIMM23B P	22.107	−	−	−	−	−	−
Q6IAA8	CK059	RhoA activator C11orf59 OS Homo sapiens GN C11orf59 PE 1 SV 2	21.6389	−	−	−	−	−	−
P0CG47	UBB	Polyubiquitin B OS Homo sapiens GN UBB PE 1 SV 1	21.5234	−	−	−	−	−	−
Q9BTZ2-4	DHRS4	Isoform NRDRB1 of Dehydrogenase reductase SDR family member 4 OS Homo sapiens GN DHRS4	19.2875	−	−	−	−	−	−
O60831	PRAF2	PRA1 family protein 2 OS Homo sapiens GN PRAF2 PE 1 SV 1	18.7178	−	−	−	−	−	−
P61966	AP1S1	AP 1 complex subunit sigma 1A OS Homo sapiens GN AP1S1 PE 1 SV 1	18.6194	−	−	−	−	−	−
Q15029	U5S1	116 kDa U5 small nuclear ribonucleoprotein component OS Homo sapiens GN EFTUD2 PE 1 SV 1	18.6138	−	−	−	−	−	−
Q9Y5G2-2	PCDGE	Isoform Short of Protocadherin gamma B2 OS Homo sapiens GN PCDHGB2	17.9567	−	−	−	−	−	−
Q86SG2-2	ANR23	Isoform 2 of Ankyrin repeat domain containing protein 23 OS Homo sapiens GN ANKRD23	17.7174	−	−	−	−	−	−
Q9HB40	RISC	Retinoid inducible serine carboxypeptidase OS Homo sapiens GN SCPEP1 PE 1 SV 1	17.5232	−	−	−	−	−	−
Q8IYM2	SLN12	Schlafen family member 12 OS Homo sapiens GN SLFN12 PE 1 SV 2	17.3411	−	−	−	−	−	−
Q6P9B6	K1609	TLD domain containing protein KIAA1609 OS Homo sapiens GN KIAA1609 PE 1 SV 2	16.4649	−	−	−	−	−	−
Q8N128	F177A	Protein FAM177A1 OS Homo sapiens GN FAM177A1 PE 1 SV 1	16.3817	−	−	−	−	−	−
Q12840	KIF5A	Kinesin heavy chain isoform 5A OS Homo sapiens GN KIF5A PE 1 SV 2	15.5369	−	−	−	−	−	−
Q9UMR2-2	DD19B	Isoform 2 of ATP dependent RNA helicase DDX19B OS Homo sapiens GN DDX19B	14.3384	−	−	−	−	−	−
P09601	HMOX1	Heme oxygenase 1 OS Homo sapiens GN HMOX1 PE 1 SV 1	14.1541	−	−	−	−	−	−
P55265-3	DSRAD	Isoform ADAR c of Double stranded RNA specific adenosine deaminase OS Homo sapiens GN ADAR	13.9427	−	−	−	−	−	−
Q9GZY8	MFF	Mitochondrial fission factor OS Homo sapiens GN MFF PE 1 SV 1	13.5117	−	−	−	−	−	−
Q9BYD3-2	RM04	Isoform isoform b of 39S ribosomal protein L4 mitochondrial OS Homo sapiens GN MRPL4	12.851	−	−	−	−	−	−
Q86VP6-2	CAND1	Isoform 2 of Cullin associated NEDD8 dissociated protein 1 OS Homo sapiens GN CAND1	12.7893	−	−	−	−	−	−
P48735	IDHP	Isocitrate dehydrogenase NADP mitochondrial OS Homo sapiens GN IDH2 PE 1 SV 2	12.3612	−	−	−	−	−	−
Q70E73-8	RAPH1	Isoform RMO1bc of Ras associated and pleckstrin homology domains containing protein 1 OS Homo sapien	12.3081	−	−	−	−	−	−
Q5D1E8	ZC12A	Ribonuclease ZC3H12A OS Homo sapiens GN ZC3H12A PE 1 SV 1	12.0514	−	−	−	−	−	−
Q9NVP1	DDX18	ATP dependent RNA helicase DDX18 OS Homo sapiens GN DDX18 PE 1 SV 2	12.0247	−	−	−	−	−	−
P13995	MTDC	Bifunctional methylenetetrahydrofolate dehydrogenase cyclohydrolase mitochondrial OS Homo sapiens G	11.8698	−	−	−	−	−	−
Q8WTS6	SETD7	Histone lysine N methyltransferase SETD7 OS Homo sapiens GN SETD7 PE 1 SV 1	10.9902	−	−	−	−	−	−
O60504	VINEX	Vinexin OS Homo sapiens GN SORBS3 PE 1 SV 1	10.9681	−	−	−	−	−	−
B2RTY4-2	MYO9A	Isoform 2 of Myosin IXa OS Homo sapiens GN MYO9A	10.8854	−	−	−	−	−	−
Q9P219	DAPLE	Protein Daple OS Homo sapiens GN CCDC88C PE 1 SV 3	10.6087	−	−	−	−	−	−
P26232	CTNA2	Catenin alpha 2 OS Homo sapiens GN CTNNA2 PE 1 SV 5	10.5524	−	−	−	−	−	−
Q9UJX6-2	ANC2	Isoform 2 of Anaphase promoting complex subunit 2 OS Homo sapiens GN ANAPC2	10.1975	−	−	−	−	−	−
O75844	FACE1	CAAX prenyl protease 1 homolog OS Homo sapiens GN ZMPSTE24 PE 1 SV 2	10.1229	−	−	−	−	−	−
P12830	CADH1	Cadherin 1 OS Homo sapiens GN CDH1 PE 1 SV 3	9.9986	−	−	−	−	−	−
Q9UDY4	DNJB4	DnaJ homolog subfamily B member 4 OS Homo sapiens GN DNAJB4 PE 1 SV 1	9.8567	−	−	−	−	−	−
Q8N1G4	LRC47	Leucine rich repeat containing protein 47 OS Homo sapiens GN LRRC47 PE 1 SV 1	9.5467	−	−	−	−	−	−
Q86TX2	ACOT1	Acyl coenzyme A thioesterase 1 OS Homo sapiens GN ACOT1 PE 1 SV 1	9.4608	−	−	−	−	−	−
Q96EP5-2	DAZP1	Isoform 2 of DAZ associated protein 1 OS Homo sapiens GN DAZAP1	9.4327	−	−	−	−	−	−
Q5VU43-3	MYOME	Isoform 3 of Myomegalin OS Homo sapiens GN PDE4DIP	9.353	−	−	−	−	−	−
P00451	FA8	Coagulation factor VIII OS Homo sapiens GN F8 PE 1 SV 1	9.1203	−	−	−	−	−	−
Q92817	EVPL	Envoplakin OS Homo sapiens GN EVPL PE 1 SV 3	8.8366	−	−	−	−	−	−
Q8N183	MIMIT	Mimitin mitochondrial OS Homo sapiens GN NDUFAF2 PE 1 SV 1	8.7527	−	−	−	−	−	−
Q9Y6L7	TLL2	Tolloid like protein 2 OS Homo sapiens GN TLL2 PE 1 SV 1	8.727	−	−	−	−	−	−
P49841	GSK3B	Glycogen synthase kinase 3 beta OS Homo sapiens GN GSK3B PE 1 SV 2	8.6482	−	−	−	−	−	−
Q9UK11	ZN223	Zinc finger protein 223 OS Homo sapiens GN ZNF223 PE 2 SV 2	8.0407	−	−	−	−	−	−
Q08257	QOR	Quinone oxidoreductase OS Homo sapiens GN CRYZ PE 1 SV 1	7.1959	−	−	−	−	−	−
Q9C0B9	ZCHC2	Zinc finger CCHC domain containing protein 2 OS Homo sapiens GN ZCCHC2 PE 1 SV 6	7.1471	−	−	−	−	−	−
O94762-3	RECQ5	Isoform RecQ5a of ATP dependent DNA helicase Q5 OS Homo sapiens GN RECQL5	6.5485	−	−	−	−	−	−
Q8WWL7	CCNB3	G2 mitotic specific cyclin B3 OS Homo sapiens GN CCNB3 PE 1 SV 2	6.5083	−	−	−	−	−	−
P29400	CO4A5	Collagen alpha 5 IV chain OS Homo sapiens GN COL4A5 PE 1 SV 2	6.4658	−	−	−	−	−	−
Q8IWZ5	TRI42	Tripartite motif containing protein 42 OS Homo sapiens GN TRIM42 PE 2 SV 2	6.409	−	−	−	−	−	−
Q9NRJ4	TULP4	Tubby related protein 4 OS Homo sapiens GN TULP4 PE 1 SV 2	6.3612	−	−	−	−	−	−
P29475-2	NOS1	Isoform N NOS 2 of Nitric oxide synthase brain OS Homo sapiens GN NOS1	6.279	−	−	−	−	−	−
Q58FF3	ENPLL	Putative endoplasmin like protein OS Homo sapiens GN HSP90B2P PE 5 SV 1	5.3689	−	−	−	−	−	−
C9JRE6	YQ051	Uncharacterized protein LOC283999 mitochondrial OS Homo sapiens PE 4 SV 1	5.3459	−	−	−	−	−	−
Q8NCA5-2	FA98A	Isoform 2 of Protein FAM98A OS Homo sapiens GN FAM98A	5.1058	−	−	−	−	−	−
Q8IUR6-2	CE041	Isoform 2 of UPF0474 protein C5orf41 OS Homo sapiens GN C5orf41	5.066	−	−	−	−	−	−
Q8WVV9-4	HNRLL	Isoform 4 of Heterogeneous nuclear ribonucleoprotein L like OS Homo sapiens GN HNRPLL	4.9592	−	−	−	−	−	−
P35968	VGFR2	Vascular endothelial growth factor receptor 2 OS Homo sapiens GN KDR PE 1 SV 2	4.7217	−	−	−	−	−	−
Q9UHH9	IP6K2	Inositol hexakisphosphate kinase 2 OS Homo sapiens GN IP6K2 PE 2 SV 2	4.6187	−	−	−	−	−	−
Q9BQS8	FYCO1	FYVE and coiled coil domain containing protein 1 OS Homo sapiens GN FYCO1 PE 1 SV 2	4.5457	−	−	−	−	−	−
Q96EY7	PTCD3	Pentatricopeptide repeat containing protein 3 mitochondrial OS Homo sapiens GN PTCD3 PE 1 SV 3	4.4779	−	−	−	−	−	−
Q53FZ2-2	ACSM3	Isoform 2 of Acyl coenzyme A synthetase ACSM3 mitochondrial OS Homo sapiens GN ACSM3	4.4683	−	−	−	−	−	−
Q8NEP3-2	LRC50	Isoform 2 of Leucine rich repeat containing protein 50 OS Homo sapiens GN LRRC50	4.4682	−	−	−	−	−	−
Q08495	DEMA	Dematin OS Homo sapiens GN EPB49 PE 1 SV 3	4.364	−	−	−	−	−	−
Q6XZF7	DNMBP	Dynamin binding protein OS Homo sapiens GN DNMBP PE 1 SV 1	3.805	−	−	−	−	−	−
Q9UPN4-3	AZI1	Isoform 3 of 5 azacytidine induced protein 1 OS Homo sapiens GN AZI1	3.7803	−	−	−	−	−	−
Q07157-2	ZO1	Isoform Short of Tight junction protein ZO 1 OS Homo sapiens GN TJP1	3.7483	−	−	−	−	−	−
Q8IVV2	LOXH1	Lipoxygenase homology domain containing protein 1 OS Homo sapiens GN LOXHD1 PE 1 SV 3	3.6076	−	−	−	−	−	−
P42166	LAP2A	Lamina associated polypeptide 2 isoform alpha OS Homo sapiens GN TMPO PE 1 SV 2	3.5412	−	−	−	−	−	−
Q01167-2	FOXK2	Isoform 2 of Forkhead box protein K2 OS Homo sapiens GN FOXK2	3.5121	−	−	−	−	−	−
Q15582	BGH3	Transforming growth factor beta induced protein ig h3 OS Homo sapiens GN TGFBI PE 1 SV 1	3.4953	−	−	−	−	−	−
Q8WVB6	CTF18	Chromosome transmission fidelity protein 18 homolog OS Homo sapiens GN CHTF18 PE 1 SV 1	3.3466	−	−	−	−	−	−
Q9Y697-2	NFS1	Isoform Cytoplasmic of Cysteine desulfurase mitochondrial OS Homo sapiens GN NFS1	2.9677	−	−	−	−	−	−
Q68DN6	RGPD1	RANBP2 like and GRIP domain containing protein 1 2 OS Homo sapiens GN RGPD1 PE 1 SV 2	2.644	−	−	−	−	−	−
Q14681	KCTD2	BTB POZ domain containing protein KCTD2 OS Homo sapiens GN KCTD2 PE 1 SV 3	2.6173	−	−	−	−	−	−
Q9Y664	KPTN	Kaptin OS Homo sapiens GN KPTN PE 1 SV 2	2.1901	−	−	−	−	−	−
P16234	PGFRA	Alpha type platelet derived growth factor receptor OS Homo sapiens GN PDGFRA PE 1 SV 1	2.0852	−	−	−	−	−	−
Q9C0B2	K1751	Uncharacterized protein KIAA1751 OS Homo sapiens GN KIAA1751 PE 2 SV 2	158.991	721.701	−	4.53925	−	−	−
Q99550-2	MPP9	Isoform 2 of M phase phosphoprotein 9 OS Homo sapiens GN MPHOSPH9	−	259.309	−	−	−	−	−
A8MW06	TMSL3	Thymosin beta 4 like protein 3 OS Homo sapiens GN TMSL3 PE 2 SV 1	−	239.063	−	−	−	−	−
Q16695	H31T	Histone H3 1t OS Homo sapiens GN HIST3H3 PE 1 SV 3	742.073	224.696	−	0.302796	−	−	−
Q01628	IFM3	Interferon induced transmembrane protein 3 OS Homo sapiens GN IFITM3 PE 1 SV 2	−	157.081	−	−	−	−	−
Q99880	H2B1L	Histone H2B type 1 L OS Homo sapiens GN HIST1H2BL PE 1 SV 3	−	125.001	−	−	−	−	−
P61978	HNRPK	Heterogeneous nuclear ribonucleoprotein K OS Homo sapiens GN HNRNPK PE 1 SV 1	−	73.1861	−	−	−	−	−
Q16629	SRSF7	Serine arginine rich splicing factor 7 OS Homo sapiens GN SRSF7 PE 1 SV 1	−	63.842	−	−	−	−	−
Q99873-3	ANM1	Isoform V1 of Protein arginine N methyltransferase 1 OS Homo sapiens GN PRMT1	39.2102	54.6004	−	1.39251	−	−	−
Q8N4X5-2	AF1L2	Isoform 2 of Actin filament associated protein 1 like 2 OS Homo sapiens GN AFAP1L2	−	48.162	−	−	−	−	−
Q6IE36	OVOS2	Ovostatin homolog 2 OS Homo sapiens GN OVOS2 PE 2 SV 2	−	46.3954	−	−	−	−	−
P16104	H2AX	Histone H2A x OS Homo sapiens GN H2AFX PE 1 SV 2	−	37.0554	−	−	−	−	−
P16188	1A30	HLA class I histocompatibility antigen A 30 alpha chain OS Homo sapiens GN HLA A PE 1 SV 2	−	32.2525	−	−	−	−	−
Q9BXS5	AP1M1	AP 1 complex subunit mu 1 OS Homo sapiens GN AP1M1 PE 1 SV 3	−	31.1606	−	−	−	−	−
O00231	PSD11	26S proteasome non ATPase regulatory subunit 11 OS Homo sapiens GN PSMD11 PE 1 SV 3	−	29.0716	−	−	−	−	−
P23588	IF4B	Eukaryotic translation initiation factor 4B OS Homo sapiens GN EIF4B PE 1 SV 2	−	27.61	−	−	−	−	−
Q9HC07	TM165	Transmembrane protein 165 OS Homo sapiens GN TMEM165 PE 1 SV 1	−	21.5464	−	−	−	−	−
Q12849	GRSF1	G rich sequence factor 1 OS Homo sapiens GN GRSF1 PE 1 SV 3	−	20.6537	−	−	−	−	−
Q9NUU7	DD19A	ATP dependent RNA helicase DDX19A OS Homo sapiens GN DDX19A PE 1 SV 1	−	19.5167	−	−	−	−	−
P17568	NDUB7	NADH dehydrogenase ubiquinone 1 beta subcomplex subunit 7 OS Homo sapiens GN NDUFB7 PE 1 SV 4	−	17.9508	−	−	−	−	−
Q8WUP2-3	FBLI1	Isoform FBLP 1B of Filamin binding LIM protein 1 OS Homo sapiens GN FBLIM1	−	16.3647	−	−	−	−	−
Q8IZP2	F10A4	Putative protein FAM10A4 OS Homo sapiens GN FAM10A4 PE 5 SV 1	−	16.2148	−	−	−	−	−
Q9BQB6-2	VKOR1	Isoform MST134 of Vitamin K epoxide reductase complex subunit 1 OS Homo sapiens GN VKORC1	41.4828	16.1347	−	0.388949	−	−	−
Q86VF2-2	IGFN1	Isoform 2 of Immunoglobulin like and fibronectin type III domain containing protein 1 OS Homo sapien	−	16.0193	−	−	−	−	−
Q13155	AIMP2	Aminoacyl tRNA synthase complex interacting multifunctional protein 2 OS Homo sapiens GN AIMP2 PE 1	13.6977	15.8332	−	1.1559	−	−	−
P52292	IMA2	Importin subunit alpha 2 OS Homo sapiens GN KPNA2 PE 1 SV 1	−	15.8202	−	−	−	−	−
P04222	1C03	HLA class I histocompatibility antigen Cw 3 alpha chain OS Homo sapiens GN HLA C PE 1 SV 2	−	15.5118	−	−	−	−	−
Q8TD19	NEK9	Serine threonine protein kinase Nek9 OS Homo sapiens GN NEK9 PE 1 SV 2	−	14.9426	−	−	−	−	−
O60568	PLOD3	Procollagen lysine 2 oxoglutarate 5 dioxygenase 3 OS Homo sapiens GN PLOD3 PE 1 SV 1	−	14.3606	−	−	−	−	−
Q9C0E8-3	LNP	Isoform 3 of Protein lunapark OS Homo sapiens GN LNP	−	14.2834	−	−	−	−	−
Q9NY33	DPP3	Dipeptidyl peptidase 3 OS Homo sapiens GN DPP3 PE 1 SV 2	−	13.9821	−	−	−	−	−
P40261	NNMT	Nicotinamide N methyltransferase OS Homo sapiens GN NNMT PE 1 SV 1	−	13.2222	−	−	−	−	−
P00492	HPRT	Hypoxanthine guanine phosphoribosyltransferase OS Homo sapiens GN HPRT1 PE 1 SV 2	−	12.4877	−	−	−	−	−
Q6IBS0	TWF2	Twinfilin 2 OS Homo sapiens GN TWF2 PE 1 SV 2	−	12.3048	−	−	−	−	−
P07996	TSP1	Thrombospondin 1 OS Homo sapiens GN THBS1 PE 1 SV 2	−	11.9555	−	−	−	−	−
A6NHL2-2	TBAL3	Isoform 2 of Tubulin alpha chain like 3 OS Homo sapiens GN TUBAL3	2.9743	11.2339	−	3.77699	−	−	−
Q9UNF1-2	MAGD2	Isoform 2 of Melanoma associated antigen D2 OS Homo sapiens GN MAGED2	−	10.9354	−	−	−	−	−
Q96CS3	FAF2	FAS associated factor 2 OS Homo sapiens GN FAF2 PE 1 SV 2	5.4524	10.8201	−	1.98447	−	−	−
O75436	VP26A	Vacuolar protein sorting associated protein 26A OS Homo sapiens GN VPS26A PE 1 SV 2	−	9.895	−	−	−	−	−
Q9HC38-2	GLOD4	Isoform 2 of Glyoxalase domain containing protein 4 OS Homo sapiens GN GLOD4	−	9.2052	−	−	−	−	−
Q5JVX7	CA141	Uncharacterized protein C1orf141 OS Homo sapiens GN C1orf141 PE 2 SV 1	−	7.6383	−	−	−	−	−
P30485	1B47	HLA class I histocompatibility antigen B 47 alpha chain OS Homo sapiens GN HLA B PE 2 SV 1	−	6.7891	−	−	−	−	−
Q92791	SC65	Synaptonemal complex protein SC65 OS Homo sapiens GN LEPREL4 PE 1 SV 1	−	6.7427	−	−	−	−	−
Q8NFI4	F10A5	Putative protein FAM10A5 OS Homo sapiens GN FAM10A5 PE 5 SV 1	−	6.3801	−	−	−	−	−
Q15286	RAB35	Ras related protein Rab 35 OS Homo sapiens GN RAB35 PE 1 SV 1	−	6.3512	−	−	−	−	−
P19012	K1C15	Keratin type I cytoskeletal 15 OS Homo sapiens GN KRT15 PE 1 SV 3	−	6.1276	−	−	−	−	−
O14920	IKKB	Inhibitor of nuclear factor kappa B kinase subunit beta OS Homo sapiens GN IKBKB PE 1 SV 1	−	5.8115	−	−	−	−	−
Q9NXZ1	SAGE1	Sarcoma antigen 1 OS Homo sapiens GN SAGE1 PE 2 SV 2	−	5.2182	−	−	−	−	−
Q8N257	H2B3B	Histone H2B type 3 B OS Homo sapiens GN HIST3H2BB PE 1 SV 3	−	5.0679	−	−	−	−	−
Q9BYB0-2	SHAN3	Isoform 2 of SH3 and multiple ankyrin repeat domains protein 3 OS Homo sapiens GN SHANK3	−	4.5883	−	−	−	−	−
Q52LA3	LIN52	Protein lin 52 homolog OS Homo sapiens GN LIN52 PE 1 SV 1	−	4.5008	−	−	−	−	−
Q08431-2	MFGM	Isoform 2 of Lactadherin OS Homo sapiens GN MFGE8	−	3.941	−	−	−	−	−
P28332	ADH6	Alcohol dehydrogenase 6 OS Homo sapiens GN ADH6 PE 2 SV 2	−	3.9171	−	−	−	−	−
Q9NWS0	PIHD1	PIH1 domain containing protein 1 OS Homo sapiens GN PIH1D1 PE 1 SV 1	−	3.7774	−	−	−	−	−
Q9BYT8	NEUL	Neurolysin mitochondrial OS Homo sapiens GN NLN PE 1 SV 1	−	3.3681	−	−	−	−	−
Q16777	H2A2C	Histone H2A type 2 C OS Homo sapiens GN HIST2H2AC PE 1 SV 4	−	2.9724	−	−	−	−	−
P08651-5	NFIC	Isoform 5 of Nuclear factor 1 C type OS Homo sapiens GN NFIC	−	2.5776	−	−	−	−	−
P57737	CORO7	Coronin 7 OS Homo sapiens GN CORO7 PE 1 SV 2	−	2.3235	−	−	−	−	−
O76015	KRT38	Keratin type I cuticular Ha8 OS Homo sapiens GN KRT38 PE 2 SV 3	−	2.1965	−	−	−	−	−
P18463	1B37	HLA class I histocompatibility antigen B 37 alpha chain OS Homo sapiens GN HLA B PE 2 SV 1	−	1.5381	−	−	−	−	−
Q8N7X0	CAN7L	Calpain 7 like protein OS Homo sapiens GN C6orf103 PE 2 SV 3	−	1.434	−	−	−	−	−
Q3KQV9	UAP1L	UDP N acetylhexosamine pyrophosphorylase like protein 1 OS Homo sapiens GN UAP1L1 PE 2 SV 2	−	1.2783	−	−	−	−	−
P02538	K2C6A	Keratin type II cytoskeletal 6A OS Homo sapiens GN KRT6A PE 1 SV 3	−	1.2754	−	−	−	−	−
Q08EQ4	TMSL1	Putative thymosin beta 4 like protein 1 OS Homo sapiens GN TMSL1 PE 5 SV 1	−	255.213	−	−	−	−	−
O15296-2	LX15B	Isoform 15 LOX2sv b of Arachidonate 15 lipoxygenase B OS Homo sapiens GN ALOX15B	−	164.532	−	−	−	−	−
Q16643-2	DREB	Isoform 2 of Drebrin OS Homo sapiens GN DBN1	−	84.7163	−	−	−	−	−
Q04941	PLP2	Proteolipid protein 2 OS Homo sapiens GN PLP2 PE 1 SV 1	−	58.1171	−	−	−	−	−
Q04637-3	IF4G1	Isoform B of Eukaryotic translation initiation factor 4 gamma 1 OS Homo sapiens GN EIF4G1	−	52.6552	−	−	−	−	−
P62910	RL32	60S ribosomal protein L32 OS Homo sapiens GN RPL32 PE 1 SV 2	−	44.2716	−	−	−	−	−
P13747	HLAE	HLA class I histocompatibility antigen alpha chain E OS Homo sapiens GN HLA E PE 1 SV 3	−	41.3553	−	−	−	−	−
Q29960-2	1C16	Isoform 2 of HLA class I histocompatibility antigen Cw 16 alpha chain OS Homo sapiens GN HLA C	−	28.5596	−	−	−	−	−
P16070-14	CD44	Isoform CD44R5 of CD44 antigen OS Homo sapiens GN CD44	−	16.9976	−	−	−	−	−
Q9NX55-2	HYPK	Isoform 2 of Huntingtin interacting protein K OS Homo sapiens GN HYPK	−	23.8922	−	−	−	−	−
P43307	SSRA	Translocon associated protein subunit alpha OS Homo sapiens GN SSR1 PE 1 SV 3	−	23.822	−	−	−	−	−
P50502	F10A1	Hsc70 interacting protein OS Homo sapiens GN ST13 PE 1 SV 2	−	23.6082	−	−	−	−	−
Q8NC51-4	PAIRB	Isoform 4 of Plasminogen activator inhibitor 1 RNA binding protein OS Homo sapiens GN SERBP1	84.2074	23.2351	−	0.275927	−	−	−
O43175	SERA	D 3 phosphoglycerate dehydrogenase OS Homo sapiens GN PHGDH PE 1 SV 4	−	22.1174	−	−	−	−	−
O95747	OXSR1	Serine threonine protein kinase OSR1 OS Homo sapiens GN OXSR1 PE 1 SV 1	−	19.9791	−	−	−	−	−
Q9Y6C9	MTCH2	Mitochondrial carrier homolog 2 OS Homo sapiens GN MTCH2 PE 1 SV 1	−	17.9683	−	−	−	−	−
P28838-2	AMPL	Isoform 2 of Cytosol aminopeptidase OS Homo sapiens GN LAP3	−	16.4522	−	−	−	−	−
P10316	1A69	HLA class I histocompatibility antigen A 69 alpha chain OS Homo sapiens GN HLA A PE 1 SV 2	6.73	15.9575	−	2.3711	−	−	−
P55884	EIF3B	Eukaryotic translation initiation factor 3 subunit B OS Homo sapiens GN EIF3B PE 1 SV 3	35.2619	15.6875	−	0.444885	−	−	−
Q9UBC2	EP15R	Epidermal growth factor receptor substrate 15 like 1 OS Homo sapiens GN EPS15L1 PE 1 SV 1	−	14.0642	−	−	−	−	−
Q02750	MP2K1	Dual specificity mitogen activated protein kinase kinase 1 OS Homo sapiens GN MAP2K1 PE 1 SV 2	−	13.5775	−	−	−	−	−
O60506-4	HNRPQ	Isoform 4 of Heterogeneous nuclear ribonucleoprotein Q OS Homo sapiens GN SYNCRIP	48.5934	12.4022	−	0.255224	−	−	−
P25325	THTM	3 mercaptopyruvate sulfurtransferase OS Homo sapiens GN MPST PE 1 SV 3	−	11.4283	−	−	−	−	−
Q4VXU2	PAP1L	Polyadenylate binding protein 1 like OS Homo sapiens GN PABPC1L PE 2 SV 1	−	10.8294	−	−	−	−	−
Q15459	SF3A1	Splicing factor 3A subunit 1 OS Homo sapiens GN SF3A1 PE 1 SV 1	38.5639	9.9242	−	0.257344	−	−	−
Q16787-1	LAMA3	Isoform A of Laminin subunit alpha 3 OS Homo sapiens GN LAMA3	−	9.7877	−	−	−	−	−
Q13561	DCTN2	Dynactin subunit 2 OS Homo sapiens GN DCTN2 PE 1 SV 4	−	8.7776	−	−	−	−	−
P29279	CTGF	Connective tissue growth factor OS Homo sapiens GN CTGF PE 1 SV 2	−	8.4839	−	−	−	−	−
P49189	AL9A1	4 trimethylaminobutyraldehyde dehydrogenase OS Homo sapiens GN ALDH9A1 PE 1 SV 3	−	8.3556	−	−	−	−	−
Q9BWF3	RBM4	RNA binding protein 4 OS Homo sapiens GN RBM4 PE 1 SV 1	−	8.1576	−	−	−	−	−
Q86XP3	DDX42	ATP dependent RNA helicase DDX42 OS Homo sapiens GN DDX42 PE 1 SV 1	−	8.0865	−	−	−	−	−
Q8TAD8	SNIP1	Smad nuclear interacting protein 1 OS Homo sapiens GN SNIP1 PE 1 SV 1	−	7.6763	−	−	−	−	−
Q9Y5H6-2	PCDA8	Isoform 2 of Protocadherin alpha 8 OS Homo sapiens GN PCDHA8	−	7.6695	−	−	−	−	−
P17174	AATC	Aspartate aminotransferase cytoplasmic OS Homo sapiens GN GOT1 PE 1 SV 3	6.6131	7.3668	−	1.11397	−	−	−
Q9HBL0	TENS1	Tensin 1 OS Homo sapiens GN TNS1 PE 1 SV 2	−	7.3428	−	−	−	−	−
Q9UKK9	NUDT5	ADP sugar pyrophosphatase OS Homo sapiens GN NUDT5 PE 1 SV 1	8.3049	6.5119	−	0.784103	−	−	−
Q9P0V3	SH3B4	SH3 domain binding protein 4 OS Homo sapiens GN SH3BP4 PE 1 SV 1	−	6.3712	−	−	−	−	−
O75439	MPPB	Mitochondrial processing peptidase subunit beta OS Homo sapiens GN PMPCB PE 1 SV 2	15.5715	6.3517	−	0.407905	−	−	−
P23942	PRPH2	Peripherin 2 OS Homo sapiens GN PRPH2 PE 1 SV 1	−	5.9445	−	−	−	−	−
P13798	ACPH	Acylamino acid releasing enzyme OS Homo sapiens GN APEH PE 1 SV 4	−	5.5485	−	−	−	−	−
Q07699	SCN1B	Sodium channel subunit beta 1 OS Homo sapiens GN SCN1B PE 1 SV 1	−	5.4318	−	−	−	−	−
A6NNJ1	F90A9	Putative protein FAM90A9 OS Homo sapiens GN FAM90A9 PE 3 SV 1	−	5.0304	−	−	−	−	−
Q9BU89	DOHH	Deoxyhypusine hydroxylase OS Homo sapiens GN DOHH PE 1 SV 1	−	4.5489	−	−	−	−	−
P42167	LAP2B	Lamina associated polypeptide 2 isoforms beta gamma OS Homo sapiens GN TMPO PE 1 SV 2	−	4.5002	−	−	−	−	−
Q8N7Z5	ANR31	Ankyrin repeat domain containing protein 31 OS Homo sapiens GN ANKRD31 PE 5 SV 2	−	4.4581	−	−	−	−	−
Q9NSC2	SALL1	Sal like protein 1 OS Homo sapiens GN SALL1 PE 1 SV 2	−	4.203	−	−	−	−	−
P13647	K2C5	Keratin type II cytoskeletal 5 OS Homo sapiens GN KRT5 PE 1 SV 3	−	3.9913	−	−	−	−	−
Q92764	KRT35	Keratin type I cuticular Ha5 OS Homo sapiens GN KRT35 PE 1 SV 5	−	3.8251	−	−	−	−	−
P53367	ARFP1	Arfaptin 1 OS Homo sapiens GN ARFIP1 PE 1 SV 2	−	3.5619	−	−	−	−	−
Q68DN1	CB016	Uncharacterized protein C2orf16 OS Homo sapiens GN C2orf16 PE 1 SV 3	−	3.3607	−	−	−	−	−
Q6P9F7	LRC8B	Leucine rich repeat containing protein 8B OS Homo sapiens GN LRRC8B PE 2 SV 2	−	3.3451	−	−	−	−	−
O15527-4	OGG1	Isoform Beta of N glycosylase DNA lyase OS Homo sapiens GN OGG1	−	2.1464	−	−	−	−	−
P19013	K2C4	Keratin type II cytoskeletal 4 OS Homo sapiens GN KRT4 PE 1 SV 4	−	2.117	−	−	−	−	−
Q13310	PABP4	Polyadenylate binding protein 4 OS Homo sapiens GN PABPC4 PE 1 SV 1	5.1224	2.0656	−	0.403248	−	−	−
P53634	CATC	Dipeptidyl peptidase 1 OS Homo sapiens GN CTSC PE 1 SV 1	−	2.0037	−	−	−	−	−
Q16134	ETFD	Electron transfer flavoprotein ubiquinone oxidoreductase mitochondrial OS Homo sapiens GN ETFDH PE	−	1.9833	−	−	−	−	−
P63092-3	GNAS2	Isoform 3 of Guanine nucleotide binding protein G s subunit alpha isoforms short OS Homo sapiens GN	−	1.6517	−	−	−	−	−
Q7Z3Y7	K1C28	Keratin type I cytoskeletal 28 OS Homo sapiens GN KRT28 PE 1 SV 2	−	1.2873	−	−	−	−	−
Q7Z3Y8	K1C27	Keratin type I cytoskeletal 27 OS Homo sapiens GN KRT27 PE 1 SV 2	−	1.2088	−	−	−	−	−
P48668	K2C6C	Keratin type II cytoskeletal 6C OS Homo sapiens GN KRT6C PE 1 SV 3	−	0	−	−	−	−	−
Q9H270	VPS11	Vacuolar protein sorting associated protein 11 homolog OS Homo sapiens GN VPS11 PE 1 SV 1	−	−	228.946	−	−	−	−
P09493-6	TPM1	Isoform TPM1kappa of Tropomyosin alpha 1 chain OS Homo sapiens GN TPM1	−	−	166.192	−	−	−	−
Q7Z2W7	TRPM8	Transient receptor potential cation channel subfamily M member 8 OS Homo sapiens GN TRPM8 PE 2 SV 2	−	−	106.011	−	−	−	−
Q96KK5	H2A1H	Histone H2A type 1 H OS Homo sapiens GN HIST1H2AH PE 1 SV 3	−	39.8391	74.6486	−	−	−	−
P62913	RL11	60S ribosomal protein L11 OS Homo sapiens GN RPL11 PE 1 SV 2	−	−	67.3004	−	−	−	−
P04899-2	GNAI2	Isoform 2 of Guanine nucleotide binding protein G i subunit alpha 2 OS Homo sapiens GN GNAI2	−	−	64.04	−	−	−	−
P55145	MANF	Mesencephalic astrocyte derived neurotrophic factor OS Homo sapiens GN MANF PE 1 SV 2	−	−	61.7136	−	−	−	−
O14558	HSPB6	Heat shock protein beta 6 OS Homo sapiens GN HSPB6 PE 1 SV 2	−	−	59.9023	−	−	−	−
P60891	PRPS1	Ribose phosphate pyrophosphokinase 1 OS Homo sapiens GN PRPS1 PE 1 SV 2	−	−	55.3565	−	−	−	−
P27824	CALX	Calnexin OS Homo sapiens GN CANX PE 1 SV 2	−	−	52.8459	−	−	−	−
P05388	RLA0	60S acidic ribosomal protein P0 OS Homo sapiens GN RPLP0 PE 1 SV 1	−	152.663	51.2094	−	−	−	−
Q14019	COTL1	Coactosin like protein OS Homo sapiens GN COTL1 PE 1 SV 3	−	−	45.0741	−	−	−	−
O75915	PRAF3	PRA1 family protein 3 OS Homo sapiens GN ARL6IP5 PE 1 SV 1	−	−	44.6462	−	−	−	−
P09496	CLCA	Clathrin light chain A OS Homo sapiens GN CLTA PE 1 SV 1	−	−	44.6325	−	−	−	−
Q14964	RB39A	Ras related protein Rab 39A OS Homo sapiens GN RAB39 PE 2 SV 2	−	−	41.9118	−	−	−	−
Q96RL6-2	SIG11	Isoform 2 of Sialic acid binding Ig like lectin 11 OS Homo sapiens GN SIGLEC11	10.3494	−	39.525	−	−	3.81906	−
P46782	RS5	40S ribosomal protein S5 OS Homo sapiens GN RPS5 PE 1 SV 4	16.8346	−	35.1112	−	−	2.08566	−
P28072	PSB6	Proteasome subunit beta type 6 OS Homo sapiens GN PSMB6 PE 1 SV 4	−	−	30.9494	−	−	−	−
P37173-2	TGFR2	Isoform 2 of TGF beta receptor type 2 OS Homo sapiens GN TGFBR2	−	−	28.1204	−	−	−	−
P41250	SYG	Glycyl tRNA synthetase OS Homo sapiens GN GARS PE 1 SV 3	77.0332	−	26.8103	−	−	0.348036	−
P28070	PSB4	Proteasome subunit beta type 4 OS Homo sapiens GN PSMB4 PE 1 SV 4	78.5456	−	25.8357	−	−	0.328926	−
Q00341	VIGLN	Vigilin OS Homo sapiens GN HDLBP PE 1 SV 2	−	−	24.0047	−	−	−	−
P84095	RHOG	Rho related GTP binding protein RhoG OS Homo sapiens GN RHOG PE 1 SV 1	−	−	23.9431	−	−	−	−
Q15149-6	PLEC	Isoform Plectin 10 of Plectin OS Homo sapiens GN PLEC	−	−	23.8643	−	−	−	−
O60346	PHLP1	PH domain leucine rich repeat containing protein phosphatase 1 OS Homo sapiens GN PHLPP1 PE 1 SV 3	−	−	20.079	−	−	−	−
Q15149	PLEC	Plectin OS Homo sapiens GN PLEC PE 1 SV 3	−	−	17.935	−	−	−	−
A6NJT0	UNC4	Homeobox protein unc 4 homolog OS Homo sapiens GN UNCX PE 2 SV 1	−	−	17.7146	−	−	−	−
Q8TD55-2	PKHO2	Isoform 2 of Pleckstrin homology domain containing family O member 2 OS Homo sapiens GN PLEKHO2	−	−	17.6758	−	−	−	−
Q96EQ0	SGTB	Small glutamine rich tetratricopeptide repeat containing protein beta OS Homo sapiens GN SGTB PE 1 S	−	−	17.4706	−	−	−	−
P01023	A2MG	Alpha 2 macroglobulin OS Homo sapiens GN A2M PE 1 SV 3	−	−	16.6553	−	−	−	−
Q8TDX7	NEK7	Serine threonine protein kinase Nek7 OS Homo sapiens GN NEK7 PE 1 SV 1	−	19.4142	15.4803	−	−	−	−
Q12765	SCRN1	Secernin 1 OS Homo sapiens GN SCRN1 PE 1 SV 2	72.8772	20.8887	14.8552	0.286629	−	0.203839	−
Q96IZ0	PAWR	PRKC apoptosis WT1 regulator protein OS Homo sapiens GN PAWR PE 1 SV 1	−	9.2039	14.7661	−	−	−	−
P61421	VA0D1	V type proton ATPase subunit d 1 OS Homo sapiens GN ATP6V0D1 PE 1 SV 1	16.8705	−	13.9011	−	−	0.823989	−
P98082-3	DAB2	Isoform 3 of Disabled homolog 2 OS Homo sapiens GN DAB2	−	14.1929	13.7095	−	−	−	−
Q15393-3	SF3B3	Isoform 3 of Splicing factor 3B subunit 3 OS Homo sapiens GN SF3B3	−	−	12.0474	−	−	−	−
Q15149-9	PLEC	Isoform Plectin 2 of Plectin OS Homo sapiens GN PLEC	−	−	11.6444	−	−	−	−
P59190-2	RAB15	Isoform 2 of Ras related protein Rab 15 OS Homo sapiens GN RAB15	−	−	10.6411	−	−	−	−
Q9NUI1-3	DECR2	Isoform 3 of Peroxisomal 2 4 dienoyl CoA reductase OS Homo sapiens GN DECR2	−	−	10.0405	−	−	−	−
P17812	PYRG1	CTP synthase 1 OS Homo sapiens GN CTPS PE 1 SV 2	45.1707	−	9.8912	−	−	0.218974	−
Q13492-3	PICAL	Isoform 3 of Phosphatidylinositol binding clathrin assembly protein OS Homo sapiens GN PICALM	−	−	9.6886	−	−	−	−
Q5VZM2-2	RRAGB	Isoform Short of Ras related GTP binding protein B OS Homo sapiens GN RRAGB	−	−	9.5731	−	−	−	−
Q04828	AK1C1	Aldo keto reductase family 1 member C1 OS Homo sapiens GN AKR1C1 PE 1 SV 1	−	−	8.9016	−	−	−	−
Q9UI12-2	VATH	Isoform 2 of V type proton ATPase subunit H OS Homo sapiens GN ATP6V1H	−	−	8.8237	−	−	−	−
Q8NBJ7	SUMF2	Sulfatase modifying factor 2 OS Homo sapiens GN SUMF2 PE 1 SV 2	8.8912	−	8.591	−	−	0.966236	−
P38405	GNAL	Guanine nucleotide binding protein G olf subunit alpha OS Homo sapiens GN GNAL PE 1 SV 1	11.3259	22.387	7.6392	1.97662	−	0.674489	−
Q92520	FAM3C	Protein FAM3C OS Homo sapiens GN FAM3C PE 1 SV 1	−	−	7.5009	−	−	−	−
P30519	HMOX2	Heme oxygenase 2 OS Homo sapiens GN HMOX2 PE 1 SV 2	−	−	7.3099	−	−	−	−
Q3SY00-2	T10IP	Isoform 2 of Testis specific protein 10 interacting protein OS Homo sapiens GN TSGA10IP	−	−	7.0075	−	−	−	−
P47736-3	RPGP1	Isoform 3 of Rap1 GTPase activating protein 1 OS Homo sapiens GN RAP1GAP	−	−	6.9732	−	−	−	−
Q9BVS4	RIOK2	Serine threonine protein kinase RIO2 OS Homo sapiens GN RIOK2 PE 1 SV 2	−	−	6.8927	−	−	−	−
Q08397	LOXL1	Lysyl oxidase homolog 1 OS Homo sapiens GN LOXL1 PE 2 SV 2	−	−	6.7867	−	−	−	−
Q9H7P6-2	F125B	Isoform 2 of Multivesicular body subunit 12B OS Homo sapiens GN FAM125B	−	−	6.63	−	−	−	−
Q13501	SQSTM	Sequestosome 1 OS Homo sapiens GN SQSTM1 PE 1 SV 1	15.3178	−	6.5931	−	−	0.430421	−
Q5JQF8	PAP1M	Polyadenylate binding protein 1 like 2 OS Homo sapiens GN PABPC1L2A PE 1 SV 1	−	−	6.4111	−	−	−	−
P21281	VATB2	V type proton ATPase subunit B brain isoform OS Homo sapiens GN ATP6V1B2 PE 1 SV 3	−	27.065	6.0541	−	−	−	−
O00192-2	ARVC	Isoform Short of Armadillo repeat protein deleted in velo cardio facial syndrome OS Homo sapiens GN	−	−	5.8999	−	−	−	−
Q5T7N3	KANK4	KN motif and ankyrin repeat domain containing protein 4 OS Homo sapiens GN KANK4 PE 1 SV 1	−	−	5.6472	−	−	−	−
P57764	GSDMD	Gasdermin D OS Homo sapiens GN GSDMD PE 1 SV 1	−	−	5.3302	−	−	−	−
P16070-12	CD44	Isoform Reticulocyte of CD44 antigen OS Homo sapiens GN CD44	−	−	5.2168	−	−	−	−
Q9Y5Z4	HEBP2	Heme binding protein 2 OS Homo sapiens GN HEBP2 PE 1 SV 1	−	−	5.2031	−	−	−	−
P12036-2	NFH	Isoform 2 of Neurofilament heavy polypeptide OS Homo sapiens GN NEFH	−	1.9645	5.1401	−	−	−	−
Q92665	RT31	28S ribosomal protein S31 mitochondrial OS Homo sapiens GN MRPS31 PE 1 SV 3	−	−	4.3235	−	−	−	−
P24821-6	TENA	Isoform P31 of Tenascin OS Homo sapiens GN TNC	−	−	4.3035	−	−	−	−
Q9Y228	T3JAM	TRAF3 interacting JNK activating modulator OS Homo sapiens GN TRAF3IP3 PE 1 SV 2	−	−	4.1672	−	−	−	−
Q9ULC3	RAB23	Ras related protein Rab 23 OS Homo sapiens GN RAB23 PE 1 SV 1	−	−	3.9181	−	−	−	−
A6H8Y1-7	BDP1	Isoform 7 of Transcription factor TFIIIB component B homolog OS Homo sapiens GN BDP1	−	−	3.5823	−	−	−	−
Q9Y5K6	CD2AP	CD2 associated protein OS Homo sapiens GN CD2AP PE 1 SV 1	−	−	3.3696	−	−	−	−
O76061	STC2	Stanniocalcin 2 OS Homo sapiens GN STC2 PE 1 SV 1	−	−	3.322	−	−	−	−
Q8NFG4	FLCN	Folliculin OS Homo sapiens GN FLCN PE 1 SV 1	−	−	3.0289	−	−	−	−
A6NL28-2	TPM3L	Isoform 2 of Putative tropomyosin alpha 3 chain like protein OS Homo sapiens	−	−	2.8331	−	−	−	−
Q92989	CLP1	Polyribonucleotide 5 hydroxyl kinase Clp1 OS Homo sapiens GN CLP1 PE 1 SV 1	−	−	2.798	−	−	−	−
Q8NEU8	DP13B	DCC interacting protein 13 beta OS Homo sapiens GN APPL2 PE 1 SV 3	−	−	2.7099	−	−	−	−
Q3SYA9	P12L1	Putative POM121 like protein 1 OS Homo sapiens GN POM121L1P PE 5 SV 2	−	−	2.1295	−	−	−	−
O75074	LRP3	Low density lipoprotein receptor related protein 3 OS Homo sapiens GN LRP3 PE 2 SV 2	−	−	2.0652	−	−	−	−
Q969U7	PSMG2	Proteasome assembly chaperone 2 OS Homo sapiens GN PSMG2 PE 1 SV 1	−	−	2.0273	−	−	−	−
P35052	GPC1	Glypican 1 OS Homo sapiens GN GPC1 PE 1 SV 2	−	−	1.9771	−	−	−	−
Q96SE0	ABHD1	Abhydrolase domain containing protein 1 OS Homo sapiens GN ABHD1 PE 2 SV 2	−	−	1.9478	−	−	−	−
Q9UJQ4	SALL4	Sal like protein 4 OS Homo sapiens GN SALL4 PE 1 SV 1	−	−	1.9294	−	−	−	−
Q5SYE7	NHSL1	NHS like protein 1 OS Homo sapiens GN NHSL1 PE 1 SV 2	−	−	1.7451	−	−	−	−
Q7Z698	SPRE2	Sprouty related EVH1 domain containing protein 2 OS Homo sapiens GN SPRED2 PE 1 SV 2	−	−	1.7258	−	−	−	−
Q56UN5-3	YSK4	Isoform 3 of SPS1 STE20 related protein kinase YSK4 OS Homo sapiens GN YSK4	−	−	1.7188	−	−	−	−
Q96RW7-2	HMCN1	Isoform 2 of Hemicentin 1 OS Homo sapiens GN HMCN1	−	−	1.6617	−	−	−	−
Q6NYC8	PHTNS	Phostensin OS Homo sapiens GN KIAA1949 PE 1 SV 1	−	−	1.5354	−	−	−	−
Q01804-3	OTUD4	Isoform 3 of OTU domain containing protein 4 OS Homo sapiens GN OTUD4	−	−	1.475	−	−	−	−
O95758-1	ROD1	Isoform 1 of Regulator of differentiation 1 OS Homo sapiens GN ROD1	−	−	1.2775	−	−	−	−
P13861	KAP2	cAMP dependent protein kinase type II alpha regulatory subunit OS Homo sapiens GN PRKAR2A PE 1 SV 2	−	−	1.1334	−	−	−	−
Q9P2D7-2	DYH1	Isoform 2 of Dynein heavy chain 1 axonemal OS Homo sapiens GN DNAH1	−	−	1.0125	−	−	−	−
O95049-3	ZO3	Isoform 3 of Tight junction protein ZO 3 OS Homo sapiens GN TJP3	−	−	0.9057	−	−	−	−
P61353	RL27	60S ribosomal protein L27 OS Homo sapiens GN RPL27 PE 1 SV 2	−	−	165.995	−	−	−	−
Q8IUE6	H2A2B	Histone H2A type 2 B OS Homo sapiens GN HIST2H2AB PE 1 SV 3	−	−	98.2152	−	−	−	−
P63241	IF5A1	Eukaryotic translation initiation factor 5A 1 OS Homo sapiens GN EIF5A PE 1 SV 2	−	−	84.6466	−	−	−	−
Q6NVV1	R13AX	Putative 60S ribosomal protein L13a like MGC87657 OS Homo sapiens PE 5 SV 1	37.2995	−	61.3213	−	−	1.64402	−
O15145	ARPC3	Actin related protein 2 3 complex subunit 3 OS Homo sapiens GN ARPC3 PE 1 SV 3	−	−	30.21	−	−	−	−
P63208-2	SKP1	Isoform 2 of S phase kinase associated protein 1 OS Homo sapiens GN SKP1	−	−	18.5281	−	−	−	−
Q9UKA9-5	PTBP2	Isoform PTBPLP S of Polypyrimidine tract binding protein 2 OS Homo sapiens GN PTBP2	−	−	17.9994	−	−	−	−
P02585	TNNC2	Troponin C skeletal muscle OS Homo sapiens GN TNNC2 PE 1 SV 2	−	−	17.6302	−	−	−	−
Q9UQN3	CHM2B	Charged multivesicular body protein 2b OS Homo sapiens GN CHMP2B PE 1 SV 1	−	−	15.5021	−	−	−	−
P25787	PSA2	Proteasome subunit alpha type 2 OS Homo sapiens GN PSMA2 PE 1 SV 2	−	−	13.9839	−	−	−	−
Q14697	GANAB	Neutral alpha glucosidase AB OS Homo sapiens GN GANAB PE 1 SV 3	98.3057	49.2133	13.783	0.500615	−	0.140206	−
Q7Z406	MYH14	Myosin 14 OS Homo sapiens GN MYH14 PE 1 SV 1	17.3464	−	6.90655	−	−	0.398155	−
Q9H4B7	TBB1	Tubulin beta 1 chain OS Homo sapiens GN TUBB1 PE 1 SV 1	−	−	12.593	−	−	−	−
P27482	CALL3	Calmodulin like protein 3 OS Homo sapiens GN CALML3 PE 1 SV 2	−	−	10.496	−	−	−	−
Q9C0I9	LRC27	Leucine rich repeat containing protein 27 OS Homo sapiens GN LRRC27 PE 2 SV 2	−	−	9.2033	−	−	−	−
Q8NG08	HELB	DNA helicase B OS Homo sapiens GN HELB PE 1 SV 2	−	−	7.8595	−	−	−	−
O60784-3	TOM1	Isoform 3 of Target of Myb protein 1 OS Homo sapiens GN TOM1	−	−	6.8113	−	−	−	−
O95544	NADK	NAD kinase OS Homo sapiens GN NADK PE 1 SV 1	−	−	6.7461	−	−	−	−
Q8N2H9-2	PELI3	Isoform B of Protein pellino homolog 3 OS Homo sapiens GN PELI3	−	−	6.7286	−	−	−	−
Q14849	STAR3	StAR related lipid transfer protein 3 OS Homo sapiens GN STARD3 PE 1 SV 2	−	−	6.6931	−	−	−	−
Q5QGZ9-3	CL12A	Isoform Gamma of C type lectin domain family 12 member A OS Homo sapiens GN CLEC12A	−	−	6.3808	−	−	−	−
P53621	COPA	Coatomer subunit alpha OS Homo sapiens GN COPA PE 1 SV 2	−	−	6.0057	−	−	−	−
Q12797	ASPH	Aspartyl asparaginyl beta hydroxylase OS Homo sapiens GN ASPH PE 1 SV 3	−	−	4.8553	−	−	−	−
Q9Y2H6	FND3A	Fibronectin type III domain containing protein 3A OS Homo sapiens GN FNDC3A PE 1 SV 4	−	−	3.6825	−	−	−	−
A8MWA6	F90AM	Putative protein FAM90A22 OS Homo sapiens GN FAM90A22 PE 5 SV 1	−	−	3.6503	−	−	−	−
Q5TGP6	CA129	Uncharacterized protein C1orf129 OS Homo sapiens GN C1orf129 PE 2 SV 1	−	−	3.31	−	−	−	−
Q9H201	EPN3	Epsin 3 OS Homo sapiens GN EPN3 PE 1 SV 1	−	−	3.2941	−	−	−	−
O95302	FKBP9	Peptidyl prolyl cis trans isomerase FKBP9 OS Homo sapiens GN FKBP9 PE 1 SV 2	−	−	3.1945	−	−	−	−
Q8N9S7	CX059	Uncharacterized protein CXorf59 OS Homo sapiens GN CXorf59 PE 2 SV 1	−	−	2.9987	−	−	−	−
P36894	BMR1A	Bone morphogenetic protein receptor type 1A OS Homo sapiens GN BMPR1A PE 1 SV 2	−	−	2.2646	−	−	−	−
Q13488	VPP3	V type proton ATPase 116 kDa subunit a isoform 3 OS Homo sapiens GN TCIRG1 PE 1 SV 3	−	−	1.9763	−	−	−	−
Q9Y5G0	PCDGH	Protocadherin gamma B5 OS Homo sapiens GN PCDHGB5 PE 2 SV 1	−	2.7966	1.9575	−	−	−	−
O43149	ZZEF1	Zinc finger ZZ type and EF hand domain containing protein 1 OS Homo sapiens GN ZZEF1 PE 1 SV 6	−	−	1.0831	−	−	−	−
P09619	PGFRB	Beta type platelet derived growth factor receptor OS Homo sapiens GN PDGFRB PE 1 SV 1	−	−	0.968	−	−	−	−

## Sheet: TableS2
Table S2: Proteins identified and quantified (expressed in femtomole) from cell line PCBM1662. Shown in blue are normalized intensity ratio determined using product ion intensity of proteins in relation to the product ion intensity of catalase (internal standard)
protein.Entry	Gene name	Protein description	P3Av	P5 av	P7 Av	Fold P5/P3	P-value P5-p3	Fold P7/P3	P value P7 vs P3
P18206-2	VINC	Isoform Vinculin of Vinculin OS Homo sapiens GN VCL	1.0262	0.41372	1.59503	0.403155	3.58399e-05	1.5543	3.58399e-05
P18206	VINC	Vinculin OS Homo sapiens GN VCL PE 1 SV 4	1.0266	0.41372	1.59562	0.402999	3.87546e-05	1.55427	3.87546e-05
P62937	PPIA	Peptidyl prolyl cis trans isomerase A OS Homo sapiens GN PPIA PE 1 SV 2	614.693	128.456	244.778	0.208976	5.49373e-05	0.398211	5.49373e-05
Q71U36	TBA1A	Tubulin alpha 1A chain OS Homo sapiens GN TUBA1A PE 1 SV 1	4455	1959.05	14.2193	0.439741	0.000134131	0.00319175	0.000134131
P25705	ATPA	ATP synthase subunit alpha mitochondrial OS Homo sapiens GN ATP5A1 PE 1 SV 1	263.369	185.146	389.955	0.702991	0.000148341	1.48064	0.000148341
P12110	CO6A2	Collagen alpha 2 VI chain OS Homo sapiens GN COL6A2 PE 1 SV 4	79.2329	48.549	140.689	0.612737	0.000155979	1.77564	0.000155979
O75390	CISY	Citrate synthase mitochondrial OS Homo sapiens GN CS PE 1 SV 2	48.3685	28.2777	107.484	0.58463	0.000167525	2.22219	0.000167525
P61026	RAB10	Ras related protein Rab 10 OS Homo sapiens GN RAB10 PE 1 SV 1	31.812	27.5504	99.7396	0.866037	0.000246675	3.13528	0.000246675
P15311	EZRI	Ezrin OS Homo sapiens GN EZR PE 1 SV 4	0.247575	0.0455511	0.144567	0.183989	0.000267024	0.583931	0.000267024
Q9NZM1-6	MYOF	Isoform 6 of Myoferlin OS Homo sapiens GN MYOF	86.8325	95.8131	170.239	1.10342	0.000336725	1.96054	0.000336725
Q96AY3	FKB10	Peptidyl prolyl cis trans isomerase FKBP10 OS Homo sapiens GN FKBP10 PE 1 SV 1	164.671	96.0734	251.163	0.583428	0.00035458	1.52525	0.00035458
Q99715-4	COCA1	Isoform 4 of Collagen alpha 1 XII chain OS Homo sapiens GN COL12A1	109.693	20.9574	12.8668	0.191055	0.000453172	0.117299	0.000453172
P62937	PPIA	Peptidyl prolyl cis trans isomerase A OS Homo sapiens GN PPIA PE 1 SV 2	0.759461	0.152549	0.320823	0.200864	0.000512853	0.422435	0.000512853
Q5VTE0	EF1A3	Putative elongation factor 1 alpha like 3 OS Homo sapiens GN EEF1AL3 PE 5 SV 1	3.75899	2.08813	5.63523	0.555502	0.000670292	1.49914	0.000670292
P68104	EF1A1	Elongation factor 1 alpha 1 OS Homo sapiens GN EEF1A1 PE 1 SV 1	3.77415	2.09042	5.63568	0.55388	0.00068893	1.49323	0.00068893
Q07065-2	CKAP4	Isoform 2 of Cytoskeleton associated protein 4 OS Homo sapiens GN CKAP4	0.642978	0.280833	1.23481	0.43677	0.000714382	1.92046	0.000714382
Q07065	CKAP4	Cytoskeleton associated protein 4 OS Homo sapiens GN CKAP4 PE 1 SV 2	0.642978	0.280833	1.23591	0.43677	0.000741561	1.92216	0.000741561
Q13642-1	FHL1	Isoform SLIM1 of Four and a half LIM domains protein 1 OS Homo sapiens GN FHL1	73.898	25.8541	162.113	0.349862	0.000833049	2.19374	0.000833049
P08708	RS17	40S ribosomal protein S17 OS Homo sapiens GN RPS17 PE 1 SV 2	37.3481	37.4202	88.9395	1.00193	0.000885265	2.38137	0.000885265
Q00839	HNRPU	Heterogeneous nuclear ribonucleoprotein U OS Homo sapiens GN HNRNPU PE 1 SV 6	0.349634	0.145692	0.231426	0.416698	0.000890725	0.661911	0.000890725
P29279	CTGF	Connective tissue growth factor OS Homo sapiens GN CTGF PE 1 SV 2	22.0862	49.8203	99.1752	2.25572	0.000948721	4.49037	0.000948721
Q00839-2	HNRPU	Isoform Short of Heterogeneous nuclear ribonucleoprotein U OS Homo sapiens GN HNRNPU	0.349236	0.145692	0.231833	0.417173	0.000968802	0.663828	0.000968802
P40926	MDHM	Malate dehydrogenase mitochondrial OS Homo sapiens GN MDH2 PE 1 SV 3	214.146	184.878	287.586	0.863328	0.000976884	1.34294	0.000976884
P62258	1433E	14 3 3 protein epsilon OS Homo sapiens GN YWHAE PE 1 SV 1	261.021	40.5428	150.599	0.155324	0.00101474	0.576962	0.00101474
P49368	TCPG	T complex protein 1 subunit gamma OS Homo sapiens GN CCT3 PE 1 SV 4	491.268	46.1477	128.294	0.0939359	0.00107921	0.261149	0.00107921
P22307-2	NLTP	Isoform SCP2 of Non specific lipid transfer protein OS Homo sapiens GN SCP2	0.0355041	−	0.10178	−	0.0012077	2.86671	0.0012077
Q96HC4	PDLI5	PDZ and LIM domain protein 5 OS Homo sapiens GN PDLIM5 PE 1 SV 4	207.376	212.489	312.337	1.02466	0.00126145	1.50613	0.00126145
Q10471	GALT2	Polypeptide N acetylgalactosaminyltransferase 2 OS Homo sapiens GN GALNT2 PE 1 SV 1	30.0384	16.104	19.0495	0.536116	0.00130316	0.634171	0.00130316
P34932	HSP74	Heat shock 70 kDa protein 4 OS Homo sapiens GN HSPA4 PE 1 SV 4	49.7326	20.3997	66.872	0.410188	0.00131754	1.34463	0.00131754
Q9UQ80	PA2G4	Proliferation associated protein 2G4 OS Homo sapiens GN PA2G4 PE 1 SV 3	37.2662	21.3151	70.0304	0.571969	0.0014836	1.87919	0.0014836
P23526	SAHH	Adenosylhomocysteinase OS Homo sapiens GN AHCY PE 1 SV 4	0.0390935	−	0.0871154	−	0.00149617	2.22839	0.00149617
P22307	NLTP	Non specific lipid transfer protein OS Homo sapiens GN SCP2 PE 1 SV 2	28.9659	15.0614	74.2354	0.51997	0.00163918	2.56286	0.00163918
P62701	RS4X	40S ribosomal protein S4 X isoform OS Homo sapiens GN RPS4X PE 1 SV 2	112.045	33.4261	191.538	0.298328	0.00189704	1.70948	0.00189704
Q9NVA2-2	SPET11	Isoform 2 of Septin 11 OS Homo sapiens GN SEPT11	0.0967975	0.0654256	0.16888	0.675902	0.00200317	1.74468	0.00200317
Q9NVA2	SPET11	Septin 11 OS Homo sapiens GN SEPT11 PE 1 SV 3	0.094659	0.0671746	0.170421	0.709648	0.002015	1.80036	0.002015
P60842	IF4A1	Eukaryotic initiation factor 4A I OS Homo sapiens GN EIF4A1 PE 1 SV 1	294.197	89.9805	212.195	0.305851	0.00204992	0.721268	0.00204992
P04216	THY1	Thy 1 membrane glycoprotein OS Homo sapiens GN THY1 PE 1 SV 2	114.382	84.0283	257.79	0.734628	0.00211948	2.25376	0.00211948
Q9H4B7	TBB1	Tubulin beta 1 chain OS Homo sapiens GN TUBB1 PE 1 SV 1	0.12658	0.0403429	0.454041	0.318715	0.0022683	3.587	0.0022683
A6NKZ8	YI016	Putative tubulin beta chain like protein ENSP00000290377 OS Homo sapiens PE 5 SV 2	0.139241	0.0455382	0.472707	0.327047	0.00247428	3.39489	0.00247428
P52209	6PGD	6 phosphogluconate dehydrogenase decarboxylating OS Homo sapiens GN PGD PE 1 SV 3	32.9193	−	65.1519	−	0.00269343	1.97914	0.00269343
Q9UHB6-2	LIMA1	Isoform Alpha of LIM domain and actin binding protein 1 OS Homo sapiens GN LIMA1	72.5543	91.7061	152.846	1.26396	0.00278108	2.10664	0.00278108
P06576	ATPB	ATP synthase subunit beta mitochondrial OS Homo sapiens GN ATP5B PE 1 SV 3	0.630411	0.409809	1.01096	0.650067	0.00280256	1.60365	0.00280256
P23526	SAHH	Adenosylhomocysteinase OS Homo sapiens GN AHCY PE 1 SV 4	31.5159	−	73.2326	−	0.00307178	2.32367	0.00307178
P15259	PGAM2	Phosphoglycerate mutase 2 OS Homo sapiens GN PGAM2 PE 1 SV 3	0.0713121	−	0.0373548	−	0.00354831	0.523821	0.00354831
P29401	TKT	Transketolase OS Homo sapiens GN TKT PE 1 SV 3	0.375253	0.398769	0.678044	1.06267	0.00357144	1.8069	0.00357144
P42224	STAT1	Signal transducer and activator of transcription 1 alpha beta OS Homo sapiens GN STAT1 PE 1 SV 2	0.0498028	0.0366563	0.135264	0.736028	0.00358355	2.71599	0.00358355
Q14240	IF4A2	Eukaryotic initiation factor 4A II OS Homo sapiens GN EIF4A2 PE 1 SV 2	27.2918	32.1535	55.5725	1.17814	0.00362406	2.03623	0.00362406
P21980-2	TGM2	Isoform 2 of Protein glutamine gamma glutamyltransferase 2 OS Homo sapiens GN TGM2	0.0660953	0.0572177	0.202524	0.865685	0.00373676	3.06412	0.00373676
P11142-2	HSP7C	Isoform HSC54 of Heat shock cognate 71 kDa protein OS Homo sapiens GN HSPA8	1.46115	1.18956	1.75582	0.814128	0.00374811	1.20167	0.00374811
Q96CX2	KCD12	BTB POZ domain containing protein KCTD12 OS Homo sapiens GN KCTD12 PE 1 SV 1	82.8978	64.035	127.16	0.772458	0.00412219	1.53394	0.00412219
Q9NQC3-3	RTN4	Isoform Foocen S of Reticulon 4 OS Homo sapiens GN RTN4	0.0361483	0.016137	0.0778362	0.446413	0.00424209	2.15325	0.00424209
Q06830	PRDX1	Peroxiredoxin 1 OS Homo sapiens GN PRDX1 PE 1 SV 1	408.885	202.193	607.245	0.494498	0.00448999	1.48512	0.00448999
P49411	EFTU	Elongation factor Tu mitochondrial OS Homo sapiens GN TUFM PE 1 SV 2	55.8548	45.5662	112.337	0.815798	0.00465854	2.01124	0.00465854
P13667	PDIA4	Protein disulfide isomerase A4 OS Homo sapiens GN PDIA4 PE 1 SV 2	194.992	111.625	266.802	0.572458	0.00467424	1.36827	0.00467424
P07339	CATD	Cathepsin D OS Homo sapiens GN CTSD PE 1 SV 1	0.186226	0.147028	0.269365	0.789512	0.00471567	1.44644	0.00471567
Q12906	ILF3	Interleukin enhancer binding factor 3 OS Homo sapiens GN ILF3 PE 1 SV 3	0.152997	0.185459	0.246586	1.21217	0.00488467	1.6117	0.00488467
Q92841-3	DDX17	Isoform 3 of Probable ATP dependent RNA helicase DDX17 OS Homo sapiens GN DDX17	0.116369	0.0910845	0.160465	0.782722	0.00490027	1.37893	0.00490027
P05556-2	ITB1	Isoform Beta 1B of Integrin beta 1 OS Homo sapiens GN ITGB1	0.212691	0.112352	0.350332	0.52824	0.00497345	1.64714	0.00497345
Q03135	CAV1	Caveolin 1 OS Homo sapiens GN CAV1 PE 1 SV 4	64.3013	61.4849	103.479	0.956199	0.00498607	1.60929	0.00498607
Q9H299	SH3L3	SH3 domain binding glutamic acid rich like protein 3 OS Homo sapiens GN SH3BGRL3 PE 1 SV 1	371.361	132.925	103.918	0.357941	0.00499461	0.279831	0.00499461
O75390	CISY	Citrate synthase mitochondrial OS Homo sapiens GN CS PE 1 SV 2	0.0584018	0.0384721	0.135713	0.658749	0.00500038	2.32378	0.00500038
Q16881	TRXR1	Thioredoxin reductase 1 cytoplasmic OS Homo sapiens GN TXNRD1 PE 1 SV 3	22.6469	45.1527	62.9374	1.99377	0.00523396	2.77907	0.00523396
P35232	PHB	Prohibitin OS Homo sapiens GN PHB PE 1 SV 1	59.0427	23.5628	98.1756	0.39908	0.00523458	1.66279	0.00523458
P21980	TGM2	Protein glutamine gamma glutamyltransferase 2 OS Homo sapiens GN TGM2 PE 1 SV 2	74.8424	60.368	219.967	0.806602	0.00525409	2.93907	0.00525409
Q92841	DDX17	Probable ATP dependent RNA helicase DDX17 OS Homo sapiens GN DDX17 PE 1 SV 1	0.116369	0.0911216	0.160754	0.78304	0.0052575	1.38141	0.0052575
P40261	NNMT	Nicotinamide N methyltransferase OS Homo sapiens GN NNMT PE 1 SV 1	0.10827	0.0063046	0.15423	0.0582303	0.00544759	1.42449	0.00544759
P17655	CAN2	Calpain 2 catalytic subunit OS Homo sapiens GN CAPN2 PE 1 SV 5	81.755	−	114.827	−	0.00550024	1.40453	0.00550024
Q05639	EF1A2	Elongation factor 1 alpha 2 OS Homo sapiens GN EEF1A2 PE 1 SV 1	1.94047	1.25129	3.83554	0.644838	0.0056584	1.9766	0.0056584
P12111	CO6A3	Collagen alpha 3 VI chain OS Homo sapiens GN COL6A3 PE 1 SV 5	0.426322	0.173808	0.732576	0.407691	0.00585093	1.71836	0.00585093
Q07020	RL18	60S ribosomal protein L18 OS Homo sapiens GN RPL18 PE 1 SV 2	0.223443	0.166169	0.353275	0.743675	0.00611113	1.58105	0.00611113
P49411	EFTU	Elongation factor Tu mitochondrial OS Homo sapiens GN TUFM PE 1 SV 2	0.0628426	0.0404826	0.163909	0.64419	0.00622185	2.60824	0.00622185
Q15286	RAB35	Ras related protein Rab 35 OS Homo sapiens GN RAB35 PE 1 SV 1	0.0791731	0.0423738	0.118262	0.535204	0.00641375	1.49372	0.00641375
P11142	HSP7C	Heat shock cognate 71 kDa protein OS Homo sapiens GN HSPA8 PE 1 SV 1	1.91417	1.75392	2.38676	0.916284	0.00653127	1.24689	0.00653127
Q13642-1	FHL1	Isoform SLIM1 of Four and a half LIM domains protein 1 OS Homo sapiens GN FHL1	0.0777626	0.0199584	0.214498	0.256659	0.00659285	2.75837	0.00659285
P17844	DDX5	Probable ATP dependent RNA helicase DDX5 OS Homo sapiens GN DDX5 PE 1 SV 1	0.105943	0.0557632	0.147921	0.526352	0.006801	1.39623	0.006801
P07951-3	TPM2	Isoform non muscle of Tropomyosin beta chain OS Homo sapiens GN TPM2	1.98295	0.528742	1.02917	0.266644	0.00699523	0.519008	0.00699523
P11021	GRP78	78 kDa glucose regulated protein OS Homo sapiens GN HSPA5 PE 1 SV 2	3.17069	2.03736	3.72948	0.64256	0.00713284	1.17624	0.00713284
Q06830	PRDX1	Peroxiredoxin 1 OS Homo sapiens GN PRDX1 PE 1 SV 1	0.589683	0.343856	0.903526	0.583119	0.0071891	1.53222	0.0071891
P21980	TGM2	Protein glutamine gamma glutamyltransferase 2 OS Homo sapiens GN TGM2 PE 1 SV 2	0.104085	0.0742005	0.304765	0.712883	0.00728514	2.92804	0.00728514
Q9H299	SH3L3	SH3 domain binding glutamic acid rich like protein 3 OS Homo sapiens GN SH3BGRL3 PE 1 SV 1	0.370651	0.120439	0.125038	0.324938	0.0072911	0.337348	0.0072911
Q01995	TAGL	Transgelin OS Homo sapiens GN TAGLN PE 1 SV 4	2.59812	1.47977	3.97246	0.569557	0.00737884	1.52898	0.00737884
P07737	PROF1	Profilin 1 OS Homo sapiens GN PFN1 PE 1 SV 2	1078.74	1258.23	1689.15	1.1664	0.00746733	1.56586	0.00746733
P16403	H12	Histone H1 2 OS Homo sapiens GN HIST1H1C PE 1 SV 2	0.589539	0.333377	0.306077	0.565488	0.00753412	0.51918	0.00753412
P07942	LAMB1	Laminin subunit beta 1 OS Homo sapiens GN LAMB1 PE 1 SV 1	14.2214	−	28.3075	−	0.0075747	1.99048	0.0075747
P35613-2	BASI	Isoform 2 of Basigin OS Homo sapiens GN BSG	0.0530986	0.0470139	0.110684	0.885408	0.00777652	2.08451	0.00777652
P61018	RAB4B	Ras related protein Rab 4B OS Homo sapiens GN RAB4B PE 1 SV 1	0.0779506	0.0426539	0.116581	0.547192	0.00823279	1.49558	0.00823279
Q13148-3	TADBP	Isoform 3 of TAR DNA binding protein 43 OS Homo sapiens GN TARDBP	45.8283	40.7894	113.069	0.890048	0.00841037	2.46723	0.00841037
P60900	PSA6	Proteasome subunit alpha type 6 OS Homo sapiens GN PSMA6 PE 1 SV 1	91.2441	49.0582	115.825	0.537659	0.00841646	1.2694	0.00841646
P10412	H14	Histone H1 4 OS Homo sapiens GN HIST1H1E PE 1 SV 2	0.58254	0.330885	0.311387	0.568005	0.00860936	0.534533	0.00860936
Q12797	ASPH	Aspartyl asparaginyl beta hydroxylase OS Homo sapiens GN ASPH PE 1 SV 3	44.6754	36.3268	106.06	0.813127	0.00871145	2.37401	0.00871145
P42766	RL35	60S ribosomal protein L35 OS Homo sapiens GN RPL35 PE 1 SV 2	51.6647	−	83.2746	−	0.00903019	1.61183	0.00903019
Q9BQB6-2	VKOR1	Isoform MST134 of Vitamin K epoxide reductase complex subunit 1 OS Homo sapiens GN VKORC1	0.0321801	0.0310028	0.0523611	0.963413	0.00915948	1.62713	0.00915948
P62854	RS26	40S ribosomal protein S26 OS Homo sapiens GN RPS26 PE 1 SV 3	0.0447364	0.0173495	0.12999	0.387816	0.00932513	2.9057	0.00932513
P12111-2	CO6A3	Isoform 2 of Collagen alpha 3 VI chain OS Homo sapiens GN COL6A3	0.423377	0.172381	0.750277	0.407158	0.0094377	1.77213	0.0094377
Q9UQ80	PA2G4	Proliferation associated protein 2G4 OS Homo sapiens GN PA2G4 PE 1 SV 3	0.0374522	0.0415669	0.0970342	1.10987	0.00957001	2.59088	0.00957001
P07737	PROF1	Profilin 1 OS Homo sapiens GN PFN1 PE 1 SV 2	1.33452	1.53782	1.92099	1.15234	0.00957388	1.43947	0.00957388
Q96AY3	FKB10	Peptidyl prolyl cis trans isomerase FKBP10 OS Homo sapiens GN FKBP10 PE 1 SV 1	0.234527	0.132687	0.356402	0.565765	0.00959825	1.51967	0.00959825
Q14195	DPYL3	Dihydropyrimidinase related protein 3 OS Homo sapiens GN DPYSL3 PE 1 SV 1	128.247	79.1731	170.762	0.617347	0.00967571	1.3315	0.00967571
Q96HC4	PDLI5	PDZ and LIM domain protein 5 OS Homo sapiens GN PDLIM5 PE 1 SV 4	0.321535	0.313555	0.487556	0.97518	0.00993166	1.51634	0.00993166
P61018-2	RAB4B	Isoform 2 of Ras related protein Rab 4B OS Homo sapiens GN RAB4B	0.0786402	0.0426539	0.116581	0.542393	0.00998915	1.48246	0.00998915
Q3ZCM7	TBB8	Tubulin beta 8 chain OS Homo sapiens GN TUBB8 PE 1 SV 2	0.324666	0.219981	0.620601	0.677561	0.0101114	1.91151	0.0101114
Q1KMD3	HNRL2	Heterogeneous nuclear ribonucleoprotein U like protein 2 OS Homo sapiens GN HNRNPUL2 PE 1 SV 1	22.7505	12.0476	41.8809	0.529552	0.0106998	1.84088	0.0106998
P49448	DHE4	Glutamate dehydrogenase 2 mitochondrial OS Homo sapiens GN GLUD2 PE 1 SV 2	0.114766	0.0912666	0.0736	0.795241	0.0109262	0.641305	0.0109262
O15511	ARPC5	Actin related protein 2 3 complex subunit 5 OS Homo sapiens GN ARPC5 PE 1 SV 3	98.7993	−	166.942	−	0.0111533	1.68971	0.0111533
P37837	TALDO	Transaldolase OS Homo sapiens GN TALDO1 PE 1 SV 2	0.142475	0.110933	0.297062	0.778614	0.0115571	2.08501	0.0115571
P63244	GBLP	Guanine nucleotide binding protein subunit beta 2 like 1 OS Homo sapiens GN GNB2L1 PE 1 SV 3	119.381	37.9563	171.166	0.317942	0.0116134	1.43378	0.0116134
P48047	ATPO	ATP synthase subunit O mitochondrial OS Homo sapiens GN ATP5O PE 1 SV 1	79.3707	45.2324	108.183	0.569887	0.01168	1.36301	0.01168
P50552	VASP	Vasodilator stimulated phosphoprotein OS Homo sapiens GN VASP PE 1 SV 3	0.143112	0.0423843	0.0517109	0.296162	0.0120099	0.361332	0.0120099
P62913-2	RL11	Isoform 2 of 60S ribosomal protein L11 OS Homo sapiens GN RPL11	120.598	66.6509	230.834	0.552669	0.0121766	1.91408	0.0121766
P04406	G3P	Glyceraldehyde 3 phosphate dehydrogenase OS Homo sapiens GN GAPDH PE 1 SV 3	5271.1	2306.31	7225.12	0.437538	0.0122055	1.3707	0.0122055
P08865	RSSA	40S ribosomal protein SA OS Homo sapiens GN RPSA PE 1 SV 4	0.320886	0.233534	0.536334	0.727779	0.0123369	1.67142	0.0123369
Q92841-2	DDX17	Isoform 2 of Probable ATP dependent RNA helicase DDX17 OS Homo sapiens GN DDX17	0.1204	0.0911216	0.160754	0.756826	0.0124223	1.33517	0.0124223
Q9BR76	COR1B	Coronin 1B OS Homo sapiens GN CORO1B PE 1 SV 1	0.0451902	0.0307248	0.0716179	0.6799	0.0125831	1.58481	0.0125831
P17655	CAN2	Calpain 2 catalytic subunit OS Homo sapiens GN CAPN2 PE 1 SV 5	0.11441	−	0.179118	−	0.012625	1.56558	0.012625
Q9NQC3-4	RTN4	Isoform 4 of Reticulon 4 OS Homo sapiens GN RTN4	0.0531215	0.0257415	0.116261	0.484579	0.0128109	2.1886	0.0128109
Q99460-2	PSMD1	Isoform 2 of 26S proteasome non ATPase regulatory subunit 1 OS Homo sapiens GN PSMD1	44.2479	51.3415	59.1202	1.16032	0.0128873	1.33611	0.0128873
P08729	K2C7	Keratin type II cytoskeletal 7 OS Homo sapiens GN KRT7 PE 1 SV 4	0.153032	0.142973	0.38548	0.934267	0.0131395	2.51894	0.0131395
O94979-3	SC31A	Isoform 3 of Protein transport protein Sec31A OS Homo sapiens GN SEC31A	0.146094	0.0662129	0.176255	0.45322	0.0132863	1.20645	0.0132863
O94979-6	SC31A	Isoform 6 of Protein transport protein Sec31A OS Homo sapiens GN SEC31A	0.146094	0.0642471	0.176255	0.439765	0.0132863	1.20645	0.0132863
P05556	ITB1	Integrin beta 1 OS Homo sapiens GN ITGB1 PE 1 SV 2	0.267071	0.158241	0.413541	0.592508	0.0135533	1.54843	0.0135533
P62158	CALM	Calmodulin OS Homo sapiens GN CALM1 PE 1 SV 2	494.169	82.7063	394.669	0.167364	0.0135586	0.798653	0.0135586
P22307	NLTP	Non specific lipid transfer protein OS Homo sapiens GN SCP2 PE 1 SV 2	0.0390527	0.0228314	0.127063	0.584632	0.0136273	3.25363	0.0136273
P12109	CO6A1	Collagen alpha 1 VI chain OS Homo sapiens GN COL6A1 PE 1 SV 3	101.898	34.949	178.993	0.34298	0.013697	1.75659	0.013697
P05556-3	ITB1	Isoform Beta 1C of Integrin beta 1 OS Homo sapiens GN ITGB1	0.212691	0.112352	0.334926	0.52824	0.0137188	1.57471	0.0137188
P05556-4	ITB1	Isoform Beta 1C 2 of Integrin beta 1 OS Homo sapiens GN ITGB1	0.212691	0.112352	0.334926	0.52824	0.0137188	1.57471	0.0137188
P40925	MDHC	Malate dehydrogenase cytoplasmic OS Homo sapiens GN MDH1 PE 1 SV 4	0.140016	0.116447	0.174143	0.831675	0.0138423	1.24374	0.0138423
P05556-5	ITB1	Isoform Beta 1D of Integrin beta 1 OS Homo sapiens GN ITGB1	0.215084	0.112352	0.335462	0.522363	0.013851	1.55968	0.013851
P18206-3	VINC	Isoform 3 of Vinculin OS Homo sapiens GN VCL	0.051518	0.0160593	0.211156	0.311723	0.0141245	4.09868	0.0141245
Q96CW1-2	AP2M1	Isoform 2 of AP 2 complex subunit mu OS Homo sapiens GN AP2M1	24.9979	44.5459	42.1621	1.78198	0.0142027	1.68662	0.0142027
Q9NQC3-6	RTN4	Isoform Rtn T of Reticulon 4 OS Homo sapiens GN RTN4	0.056824	0.0273966	0.117182	0.482132	0.0142431	2.06219	0.0142431
P21980-3	TGM2	Isoform TGH2 of Protein glutamine gamma glutamyltransferase 2 OS Homo sapiens GN TGM2	0.0372085	0.0369124	0.141878	0.992043	0.0145097	3.81306	0.0145097
Q99497	PARK7	Protein DJ 1 OS Homo sapiens GN PARK7 PE 1 SV 2	0.245145	0.151655	0.470508	0.618635	0.0146591	1.91931	0.0146591
P12109	CO6A1	Collagen alpha 1 VI chain OS Homo sapiens GN COL6A1 PE 1 SV 3	0.191114	0.0623201	0.330537	0.326089	0.0147199	1.72953	0.0147199
P35268	RL22	60S ribosomal protein L22 OS Homo sapiens GN RPL22 PE 1 SV 2	259.702	107.682	138.021	0.414637	0.0150261	0.531459	0.0150261
Q8NC51-2	PAIRB	Isoform 2 of Plasminogen activator inhibitor 1 RNA binding protein OS Homo sapiens GN SERBP1	37.7857	−	56.9553	−	0.0152125	1.50732	0.0152125
Q70UQ0-4	IKIP	Isoform IKIP1 of Inhibitor of nuclear factor kappa B kinase interacting protein OS Homo sapiens GN I	30.5318	−	53.3096	−	0.0152697	1.74604	0.0152697
P61769	B2MG	Beta 2 microglobulin OS Homo sapiens GN B2M PE 1 SV 1	0.0790175	0.0199086	0.0405032	0.251951	0.015565	0.512585	0.015565
P35613	BASI	Basigin OS Homo sapiens GN BSG PE 1 SV 2	0.054384	0.0498427	0.118116	0.916495	0.0156186	2.17189	0.0156186
P08729	K2C7	Keratin type II cytoskeletal 7 OS Homo sapiens GN KRT7 PE 1 SV 4	30.6778	43.8546	140.743	1.42952	0.0162375	4.58779	0.0162375
P30837	AL1B1	Aldehyde dehydrogenase X mitochondrial OS Homo sapiens GN ALDH1B1 PE 1 SV 3	79.7803	32.0693	130.364	0.40197	0.0162987	1.63404	0.0162987
P62701	RS4X	40S ribosomal protein S4 X isoform OS Homo sapiens GN RPS4X PE 1 SV 2	0.153123	0.043449	0.26103	0.283751	0.0163028	1.7047	0.0163028
Q01082	SPTB2	Spectrin beta chain brain 1 OS Homo sapiens GN SPTBN1 PE 1 SV 2	0.224421	0.187947	0.373331	0.837476	0.0163295	1.66353	0.0163295
P23396	RS3	40S ribosomal protein S3 OS Homo sapiens GN RPS3 PE 1 SV 2	0.417583	0.180177	0.569034	0.431475	0.0166787	1.36268	0.0166787
Q14847-2	LASP1	Isoform 2 of LIM and SH3 domain protein 1 OS Homo sapiens GN LASP1	0.343417	0.112249	0.19693	0.32686	0.0170156	0.573441	0.0170156
Q15370	ELOB	Transcription elongation factor B polypeptide 2 OS Homo sapiens GN TCEB2 PE 1 SV 1	0.0811325	0.0511434	0.0650484	0.630369	0.0181644	0.801756	0.0181644
P23284	PPIB	Peptidyl prolyl cis trans isomerase B OS Homo sapiens GN PPIB PE 1 SV 2	649.195	284.428	945.301	0.438124	0.0184558	1.45611	0.0184558
P35222	CTNB1	Catenin beta 1 OS Homo sapiens GN CTNNB1 PE 1 SV 1	0.171032	0.0684356	0.0988794	0.400133	0.0187053	0.578133	0.0187053
P35580	MYH10	Myosin 10 OS Homo sapiens GN MYH10 PE 1 SV 3	62.5118	11.5331	27.6062	0.184495	0.0187565	0.441616	0.0187565
P06396-2	GELS	Isoform Cytoplasmic of Gelsolin OS Homo sapiens GN GSN	226.055	102.297	295.391	0.452532	0.0190152	1.30672	0.0190152
P07205	PGK2	Phosphoglycerate kinase 2 OS Homo sapiens GN PGK2 PE 1 SV 3	0.157782	0.064695	0.221226	0.410029	0.0192425	1.4021	0.0192425
O43795-2	MYO1B	Isoform 2 of Myosin Ib OS Homo sapiens GN MYO1B	28.3094	26.3795	47.1778	0.931829	0.0196217	1.66651	0.0196217
Q9BQB6-2	VKOR1	Isoform MST134 of Vitamin K epoxide reductase complex subunit 1 OS Homo sapiens GN VKORC1	84.9876	72.7174	153.089	0.855623	0.0197926	1.80131	0.0197926
Q03135	CAV1	Caveolin 1 OS Homo sapiens GN CAV1 PE 1 SV 4	0.0406379	0.0352046	0.0943129	0.866299	0.0200898	2.32081	0.0200898
P20336	RAB3A	Ras related protein Rab 3A OS Homo sapiens GN RAB3A PE 1 SV 1	0.0803786	0.0400727	0.114328	0.498549	0.0202069	1.42237	0.0202069
P35749	MYH11	Myosin 11 OS Homo sapiens GN MYH11 PE 1 SV 3	16.6445	47.6866	37.4622	2.865	0.0203693	2.25072	0.0203693
P29401	TKT	Transketolase OS Homo sapiens GN TKT PE 1 SV 3	275.222	326.808	425.076	1.18744	0.0205358	1.54449	0.0205358
A6NDJ8	RB43L	Putative Rab 43 like protein ENSP00000330714 OS Homo sapiens PE 5 SV 3	0.0850901	0.039946	0.126756	0.469456	0.0217462	1.48967	0.0217462
Q9BQB6	VKOR1	Vitamin K epoxide reductase complex subunit 1 OS Homo sapiens GN VKORC1 PE 1 SV 1	0.0339342	0.0310028	0.0523611	0.913615	0.0217688	1.54302	0.0217688
P69849	NOMO3	Nodal modulator 3 OS Homo sapiens GN NOMO3 PE 2 SV 2	0.0359954	0.0309949	0.0915991	0.861079	0.0220678	2.54474	0.0220678
Q9NVA2	2013-09-11	Septin 11 OS Homo sapiens GN SEPT11 PE 1 SV 3	79.285	41.4711	135.025	0.523064	0.0223377	1.70303	0.0223377
Q99867	TBB4Q	Putative tubulin beta 4q chain OS Homo sapiens GN TUBB4Q PE 5 SV 1	0.288983	0.225738	0.583052	0.781147	0.0226092	2.0176	0.0226092
P06576	ATPB	ATP synthase subunit beta mitochondrial OS Homo sapiens GN ATP5B PE 1 SV 3	329.666	216.339	453.437	0.656237	0.022626	1.37544	0.022626
P40926	MDHM	Malate dehydrogenase mitochondrial OS Homo sapiens GN MDH2 PE 1 SV 3	0.409912	0.29882	0.623021	0.728986	0.0228468	1.51989	0.0228468
Q15084	PDIA6	Protein disulfide isomerase A6 OS Homo sapiens GN PDIA6 PE 1 SV 1	0.38007	0.132636	0.625727	0.348978	0.0230362	1.64634	0.0230362
Q15084-2	PDIA6	Isoform 2 of Protein disulfide isomerase A6 OS Homo sapiens GN PDIA6	0.38007	0.132636	0.625727	0.348978	0.0230362	1.64634	0.0230362
P04406	G3P	Glyceraldehyde 3 phosphate dehydrogenase OS Homo sapiens GN GAPDH PE 1 SV 3	6.09331	2.80105	9.89165	0.459692	0.0230457	1.62336	0.0230457
P42766	RL35	60S ribosomal protein L35 OS Homo sapiens GN RPL35 PE 1 SV 2	0.0631035	−	0.0925308	−	0.0235601	1.46633	0.0235601
A6NNZ2	TBB8B	Tubulin beta 8 chain B OS Homo sapiens PE 1 SV 1	0.384438	0.0436982	0.702129	0.113668	0.0236764	1.82638	0.0236764
O00410-2	IPO5	Isoform 2 of Importin 5 OS Homo sapiens GN IPO5	54.099	28.087	90.4364	0.519178	0.0239747	1.67168	0.0239747
Q14315-2	FLNC	Isoform 2 of Filamin C OS Homo sapiens GN FLNC	1.65268	1.32739	2.14221	0.803177	0.0240551	1.2962	0.0240551
P30501	1C02	HLA class I histocompatibility antigen Cw 2 alpha chain OS Homo sapiens GN HLA C PE 1 SV 1	0.114588	0.0818909	0.128766	0.714654	0.0243694	1.12372	0.0243694
O60701	UGDH	UDP glucose 6 dehydrogenase OS Homo sapiens GN UGDH PE 1 SV 1	0.350576	0.129131	0.500558	0.368339	0.024409	1.42781	0.024409
P62244	RS15A	40S ribosomal protein S15a OS Homo sapiens GN RPS15A PE 1 SV 2	100.067	41.3899	163.548	0.41362	0.0248384	1.63438	0.0248384
Q86YS6	RAB43	Ras related protein Rab 43 OS Homo sapiens GN RAB43 PE 1 SV 1	0.0881054	0.0411823	0.141763	0.467421	0.0249632	1.60902	0.0249632
P23246	SFPQ	Splicing factor proline and glutamine rich OS Homo sapiens GN SFPQ PE 1 SV 2	75.1629	38.878	45.6206	0.517249	0.0255356	0.606957	0.0255356
P09110	THIK	3 ketoacyl CoA thiolase peroxisomal OS Homo sapiens GN ACAA1 PE 1 SV 2	17.8293	13.2157	29.1577	0.741233	0.0255571	1.63538	0.0255571
P05141	ADT2	ADP ATP translocase 2 OS Homo sapiens GN SLC25A5 PE 1 SV 6	53.8373	−	116.694	−	0.0257037	2.16754	0.0257037
Q14195	DPYL3	Dihydropyrimidinase related protein 3 OS Homo sapiens GN DPYSL3 PE 1 SV 1	0.319456	0.15432	0.411032	0.483071	0.02584	1.28666	0.02584
P12111-2	CO6A3	Isoform 2 of Collagen alpha 3 VI chain OS Homo sapiens GN COL6A3	132.267	61.0127	202.136	0.461283	0.0261532	1.52824	0.0261532
P11766	ADHX	Alcohol dehydrogenase class 3 OS Homo sapiens GN ADH5 PE 1 SV 4	0.0861291	0.0518785	0.146925	0.602333	0.0261567	1.70586	0.0261567
Q5JPE7-2	NOMO2	Isoform 2 of Nodal modulator 2 OS Homo sapiens GN NOMO2	0.0390072	0.0309949	0.0915991	0.794594	0.0261791	2.34826	0.0261791
P62195	PRS8	26S protease regulatory subunit 8 OS Homo sapiens GN PSMC5 PE 1 SV 1	0.066976	0.0537199	0.0514505	0.802077	0.0263298	0.768192	0.0263298
Q5JPE7	NOMO2	Nodal modulator 2 OS Homo sapiens GN NOMO2 PE 1 SV 1	0.0392611	0.0309949	0.0915991	0.789457	0.026332	2.33307	0.026332
O75828	CBR3	Carbonyl reductase NADPH 3 OS Homo sapiens GN CBR3 PE 1 SV 3	0.0736673	0.0597978	0.0357757	0.811727	0.0265146	0.485638	0.0265146
P00441	SODC	Superoxide dismutase Cu Zn OS Homo sapiens GN SOD1 PE 1 SV 2	87.2736	130.381	139.091	1.49394	0.0272906	1.59373	0.0272906
Q01082-3	SPTB2	Isoform 2 of Spectrin beta chain brain 1 OS Homo sapiens GN SPTBN1	0.150771	0.115337	0.276273	0.764983	0.0273508	1.8324	0.0273508
Q14315	FLNC	Filamin C OS Homo sapiens GN FLNC PE 1 SV 3	1.68825	1.32807	2.14715	0.786659	0.0277859	1.27183	0.0277859
O75439	MPPB	Mitochondrial processing peptidase subunit beta OS Homo sapiens GN PMPCB PE 1 SV 2	11.6387	−	18.0232	−	0.0287976	1.54856	0.0287976
Q01082-2	SPTB2	Isoform Short of Spectrin beta chain brain 1 OS Homo sapiens GN SPTBN1	0.150092	0.111176	0.274376	0.740717	0.0295753	1.82805	0.0295753
O94979-7	SC31A	Isoform 7 of Protein transport protein Sec31A OS Homo sapiens GN SEC31A	0.0731386	0.0321039	0.123055	0.438946	0.0300543	1.68249	0.0300543
P11766	ADHX	Alcohol dehydrogenase class 3 OS Homo sapiens GN ADH5 PE 1 SV 4	66.47	43.1315	93.707	0.648886	0.0312485	1.40976	0.0312485
Q9NQC3	RTN4	Reticulon 4 OS Homo sapiens GN RTN4 PE 1 SV 2	0.436278	0.423447	0.642204	0.97059	0.0315757	1.47201	0.0315757
Q8IVL6	P3H3	Prolyl 3 hydroxylase 3 OS Homo sapiens GN LEPREL2 PE 2 SV 1	23.2109	−	42.3523	−	0.0316078	1.82467	0.0316078
P40429	RL13A	60S ribosomal protein L13a OS Homo sapiens GN RPL13A PE 1 SV 2	98.5746	97.7329	152.738	0.991462	0.0316868	1.54947	0.0316868
P25705	ATPA	ATP synthase subunit alpha mitochondrial OS Homo sapiens GN ATP5A1 PE 1 SV 1	0.547428	0.33682	0.884956	0.615277	0.0319078	1.61657	0.0319078
P20337	RAB3B	Ras related protein Rab 3B OS Homo sapiens GN RAB3B PE 1 SV 2	0.0876969	0.0452224	0.127452	0.515667	0.0320343	1.45333	0.0320343
P40939	ECHA	Trifunctional enzyme subunit alpha mitochondrial OS Homo sapiens GN HADHA PE 1 SV 2	0.0734457	0.0182901	0.128496	0.249029	0.0325748	1.74954	0.0325748
P35232	PHB	Prohibitin OS Homo sapiens GN PHB PE 1 SV 1	0.096522	0.02869	0.182445	0.297238	0.0332743	1.89019	0.0332743
Q07065-2	CKAP4	Isoform 2 of Cytoskeleton associated protein 4 OS Homo sapiens GN CKAP4	385.794	171.994	682.596	0.44582	0.033412	1.76933	0.033412
P55036	PSMD4	26S proteasome non ATPase regulatory subunit 4 OS Homo sapiens GN PSMD4 PE 1 SV 1	0.0310879	0.0257234	0.0703586	0.827441	0.0338867	2.26322	0.0338867
P48047	ATPO	ATP synthase subunit O mitochondrial OS Homo sapiens GN ATP5O PE 1 SV 1	0.0815394	0.051569	0.139857	0.632443	0.0340984	1.71521	0.0340984
Q07020	RL18	60S ribosomal protein L18 OS Homo sapiens GN RPL18 PE 1 SV 2	188.446	146.334	269.895	0.776531	0.0341171	1.43222	0.0341171
P78371	TCPB	T complex protein 1 subunit beta OS Homo sapiens GN CCT2 PE 1 SV 4	81.2419	34.6912	111.334	0.427011	0.0345545	1.3704	0.0345545
O95782-2	AP2A1	Isoform B of AP 2 complex subunit alpha 1 OS Homo sapiens GN AP2A1	0.0823736	0.097502	0.115967	1.18366	0.0346468	1.40781	0.0346468
P61163	ACTZ	Alpha centractin OS Homo sapiens GN ACTR1A PE 1 SV 1	0.0362526	0.0263165	0.0920315	0.72592	0.035295	2.53862	0.035295
Q29865	1C18	HLA class I histocompatibility antigen Cw 18 alpha chain OS Homo sapiens GN HLA C PE 2 SV 1	0.108052	0.0833186	0.128957	0.771094	0.0355275	1.19347	0.0355275
O60282	KIF5C	Kinesin heavy chain isoform 5C OS Homo sapiens GN KIF5C PE 1 SV 1	5.9394	8.62303	19.0924	1.45184	0.0355763	3.21454	0.0355763
P26641	EF1G	Elongation factor 1 gamma OS Homo sapiens GN EEF1G PE 1 SV 3	225.992	189.794	317.661	0.839828	0.0358023	1.40563	0.0358023
P50479	PDLI4	PDZ and LIM domain protein 4 OS Homo sapiens GN PDLIM4 PE 1 SV 2	58.9712	39.7118	90.1865	0.67341	0.0358594	1.52933	0.0358594
Q00610-2	CLH1	Isoform 2 of Clathrin heavy chain 1 OS Homo sapiens GN CLTC	169.206	72.5981	240.378	0.429053	0.0362335	1.42063	0.0362335
P11021	GRP78	78 kDa glucose regulated protein OS Homo sapiens GN HSPA5 PE 1 SV 2	1219.31	1002.66	1444.09	0.822321	0.0364129	1.18436	0.0364129
P37837	TALDO	Transaldolase OS Homo sapiens GN TALDO1 PE 1 SV 2	116.14	92.0563	195.262	0.792633	0.0366247	1.68126	0.0366247
Q05682-2	CALD1	Isoform WI 38 L CAD I of Caldesmon OS Homo sapiens GN CALD1	1.95219	0.922281	2.89713	0.472434	0.0367222	1.48404	0.0367222
Q05682-3	CALD1	Isoform HELA L CAD I of Caldesmon OS Homo sapiens GN CALD1	1.95219	0.928377	2.89713	0.475557	0.0367222	1.48404	0.0367222
P08865	RSSA	40S ribosomal protein SA OS Homo sapiens GN RPSA PE 1 SV 4	304.221	187.694	396.964	0.616963	0.0369658	1.30485	0.0369658
Q9NQC3-2	RTN4	Isoform Foocen M of Reticulon 4 OS Homo sapiens GN RTN4	0.413971	0.415762	0.606121	1.00433	0.0375924	1.46416	0.0375924
P42224-2	STAT1	Isoform p84 of Signal transducer and activator of transcription 1 alpha beta OS Homo sapiens GN STAT	0.0417868	0.0395627	0.117983	0.946776	0.0376948	2.82346	0.0376948
P26641	EF1G	Elongation factor 1 gamma OS Homo sapiens GN EEF1G PE 1 SV 3	0.294099	0.217479	0.397186	0.739475	0.0379795	1.35052	0.0379795
P35579	MYH9	Myosin 9 OS Homo sapiens GN MYH9 PE 1 SV 4	7.8997	2.75232	9.29385	0.348407	0.0380765	1.17648	0.0380765
Q09666	AHNK	Neuroblast differentiation associated protein AHNAK OS Homo sapiens GN AHNAK PE 1 SV 2	3.51273	2.10621	2.78395	0.599594	0.0382583	0.79253	0.0382583
P35749	MYH11	Myosin 11 OS Homo sapiens GN MYH11 PE 1 SV 3	0.553849	0.200023	0.765108	0.36115	0.0383428	1.38144	0.0383428
Q05682	CALD1	Caldesmon OS Homo sapiens GN CALD1 PE 1 SV 2	1.96411	0.925125	2.89877	0.471015	0.0385608	1.47587	0.0385608
P62158	CALM	Calmodulin OS Homo sapiens GN CALM1 PE 1 SV 2	0.58358	0.100248	0.473869	0.171782	0.0390938	0.812004	0.0390938
P63244	GBLP	Guanine nucleotide binding protein subunit beta 2 like 1 OS Homo sapiens GN GNB2L1 PE 1 SV 3	0.218662	0.0628944	0.32096	0.287633	0.0391254	1.46784	0.0391254
P55036	PSMD4	26S proteasome non ATPase regulatory subunit 4 OS Homo sapiens GN PSMD4 PE 1 SV 1	27.9677	25.9686	64.9041	0.92852	0.0392708	2.32068	0.0392708
Q05682-4	CALD1	Isoform 1 CAD of Caldesmon OS Homo sapiens GN CALD1	1.97385	0.9591	2.9304	0.485902	0.0393203	1.48461	0.0393203
Q05682-5	CALD1	Isoform HELA L CAD II of Caldesmon OS Homo sapiens GN CALD1	1.97385	0.942121	2.9304	0.4773	0.0393203	1.48461	0.0393203
P07951-2	TPM2	Isoform Epithelial TMe1 of Tropomyosin beta chain OS Homo sapiens GN TPM2	2.56849	0.835404	1.85706	0.325251	0.0394465	0.723014	0.0394465
Q9UHB6-2	LIMA1	Isoform Alpha of LIM domain and actin binding protein 1 OS Homo sapiens GN LIMA1	0.114783	0.11337	0.18714	0.987685	0.0405953	1.63037	0.0405953
O60701	UGDH	UDP glucose 6 dehydrogenase OS Homo sapiens GN UGDH PE 1 SV 1	220.523	89.9873	273.45	0.408063	0.0408181	1.24001	0.0408181
Q13308-4	PTK7	Isoform PTK7 4 of Tyrosine protein kinase like 7 OS Homo sapiens GN PTK7	0.114893	0.028633	0.0462433	0.249215	0.0412546	0.402492	0.0412546
P13010	XRCC5	X ray repair cross complementing protein 5 OS Homo sapiens GN XRCC5 PE 1 SV 3	73.9571	40.3535	44.1554	0.545634	0.0413821	0.597041	0.0413821
P31947-2	1433S	Isoform 2 of 14 3 3 protein sigma OS Homo sapiens GN SFN	0.421542	0.224127	0.543424	0.531685	0.0415417	1.28914	0.0415417
P31947	1433S	14 3 3 protein sigma OS Homo sapiens GN SFN PE 1 SV 1	0.421204	0.224127	0.543424	0.53211	0.0416502	1.29017	0.0416502
P10644	KAP0	cAMP dependent protein kinase type I alpha regulatory subunit OS Homo sapiens GN PRKAR1A PE 1 SV 1	64.4299	36.4117	44.2816	0.565136	0.0416612	0.687283	0.0416612
Q13308	PTK7	Tyrosine protein kinase like 7 OS Homo sapiens GN PTK7 PE 1 SV 2	0.116863	0.030002	0.0487317	0.256727	0.0418079	0.416997	0.0418079
P39023	RL3	60S ribosomal protein L3 OS Homo sapiens GN RPL3 PE 1 SV 2	0.21929	0.162775	0.162361	0.742283	0.0422217	0.740393	0.0422217
P10301	RRAS	Ras related protein R Ras OS Homo sapiens GN RRAS PE 1 SV 1	18.7524	−	43.3958	−	0.0422678	2.31415	0.0422678
P55145	MANF	Mesencephalic astrocyte derived neurotrophic factor OS Homo sapiens GN MANF PE 1 SV 2	62.9635	41.1118	79.3551	0.652947	0.0423675	1.26034	0.0423675
P38646	GRP75	Stress 70 protein mitochondrial OS Homo sapiens GN HSPA9 PE 1 SV 2	155.333	111.729	174.374	0.719289	0.0424271	1.12258	0.0424271
P04350	TBB4	Tubulin beta 4 chain OS Homo sapiens GN TUBB4 PE 1 SV 2	524.697	26.1947	31.3335	0.0499235	0.0427353	0.0597173	0.0427353
P00367	DHE3	Glutamate dehydrogenase 1 mitochondrial OS Homo sapiens GN GLUD1 PE 1 SV 2	0.193821	0.131124	0.106957	0.676522	0.0427478	0.551834	0.0427478
Q9HDC9	APMAP	Adipocyte plasma membrane associated protein OS Homo sapiens GN APMAP PE 1 SV 2	0.0403424	0.0415928	0.127606	1.03099	0.0428076	3.16307	0.0428076
P10301	RRAS	Ras related protein R Ras OS Homo sapiens GN RRAS PE 1 SV 1	0.0248403	0.0317652	0.0429419	1.27878	0.0429418	1.72872	0.0429418
Q15149-4	PLEC	Isoform Plectin 11 of Plectin OS Homo sapiens GN PLEC	1.30973	0.715627	1.99507	0.546395	0.0429963	1.52327	0.0429963
O43399-2	TPD54	Isoform HD54 ins2 of Tumor protein D54 OS Homo sapiens GN TPD52L2	57.2342	36.9825	85.6239	0.646161	0.0440896	1.49603	0.0440896
P48643	TCPE	T complex protein 1 subunit epsilon OS Homo sapiens GN CCT5 PE 1 SV 1	106.481	39.0109	73.5158	0.366366	0.0445209	0.690414	0.0445209
Q9HDC9-2	APMAP	Isoform 2 of Adipocyte plasma membrane associated protein OS Homo sapiens GN APMAP	0.0360872	0.0337914	0.118147	0.936382	0.0445289	3.27392	0.0445289
P30505	1C08	HLA class I histocompatibility antigen Cw 8 alpha chain OS Homo sapiens GN HLA C PE 2 SV 1	0.111255	0.0862024	0.129139	0.77482	0.0446045	1.16075	0.0446045
P35222	CTNB1	Catenin beta 1 OS Homo sapiens GN CTNNB1 PE 1 SV 1	112.514	50.0084	76.3462	0.444462	0.0448814	0.678546	0.0448814
P62491	RB11A	Ras related protein Rab 11A OS Homo sapiens GN RAB11A PE 1 SV 3	0.0542969	0.0423697	0.115571	0.780333	0.0454056	2.1285	0.0454056
Q9NQC3-5	RTN4	Isoform RTN4 B2 of Reticulon 4 OS Homo sapiens GN RTN4	0.414742	0.415762	0.602859	1.00246	0.0462173	1.45358	0.0462173
Q12906-4	ILF3	Isoform ILF3 A of Interleukin enhancer binding factor 3 OS Homo sapiens GN ILF3	0.135057	0.0517645	0.209668	0.383279	0.0462919	1.55244	0.0462919
Q12906-6	ILF3	Isoform 6 of Interleukin enhancer binding factor 3 OS Homo sapiens GN ILF3	0.135057	0.0517645	0.209668	0.383279	0.0462919	1.55244	0.0462919
P13667	PDIA4	Protein disulfide isomerase A4 OS Homo sapiens GN PDIA4 PE 1 SV 2	0.430469	0.242732	0.547651	0.563877	0.0464706	1.27222	0.0464706
P62820	RAB1A	Ras related protein Rab 1A OS Homo sapiens GN RAB1A PE 1 SV 3	0.178164	0.0853334	0.300358	0.478958	0.0466343	1.68585	0.0466343
P23246-2	SFPQ	Isoform F of Splicing factor proline and glutamine rich OS Homo sapiens GN SFPQ	0.126926	0.0517394	0.0801145	0.407635	0.0472746	0.631193	0.0472746
Q99798	ACON	Aconitate hydratase mitochondrial OS Homo sapiens GN ACO2 PE 1 SV 2	36.316	26.037	47.6181	0.716957	0.0475071	1.31122	0.0475071
Q58FF7	H90B3	Putative heat shock protein HSP 90 beta 3 OS Homo sapiens GN HSP90AB3P PE 5 SV 1	0.738098	0.376748	0.54985	0.510431	0.0477061	0.744956	0.0477061
P15311	EZRI	Ezrin OS Homo sapiens GN EZR PE 1 SV 4	73.6157	15.2828	30.3171	0.207602	0.04795	0.411829	0.04795
Q16643-2	DREB	Isoform 2 of Drebrin OS Homo sapiens GN DBN1	0.118335	0.0746081	0.165673	0.630484	0.0482867	1.40004	0.0482867
Q01469	FABP5	Fatty acid binding protein epidermal OS Homo sapiens GN FABP5 PE 1 SV 3	0.0597681	0.0324328	0.0344445	0.542644	0.048422	0.576303	0.048422
Q9BRK5	CAB45	45 kDa calcium binding protein OS Homo sapiens GN SDF4 PE 1 SV 1	11.9793	16.0488	27.3764	1.33971	0.0485009	2.2853	0.0485009
P62913	RL11	60S ribosomal protein L11 OS Homo sapiens GN RPL11 PE 1 SV 2	0.115414	0.0367493	0.208932	0.318413	0.0486731	1.81028	0.0486731
P51911	CNN1	Calponin 1 OS Homo sapiens GN CNN1 PE 1 SV 2	33.9302	24.1654	53.3747	0.712208	0.0489238	1.57307	0.0489238
P62913-2	RL11	Isoform 2 of 60S ribosomal protein L11 OS Homo sapiens GN RPL11	0.115414	0.0367493	0.210544	0.318413	0.0492213	1.82425	0.0492213
P06396-2	GELS	Isoform Cytoplasmic of Gelsolin OS Homo sapiens GN GSN	0.394395	0.171991	0.511404	0.436089	0.049429	1.29668	0.049429
P02461	CO3A1	Collagen alpha 1 III chain OS Homo sapiens GN COL3A1 PE 1 SV 4	50.3461	31.4895	76.3491	0.625459	0.0495061	1.51648	0.0495061
Q15771	RAB30	Ras related protein Rab 30 OS Homo sapiens GN RAB30 PE 1 SV 2	0.0814149	0.0491232	0.130447	0.603369	0.0498701	1.60225	0.0498701
Q9UHB6	LIMA1	LIM domain and actin binding protein 1 OS Homo sapiens GN LIMA1 PE 1 SV 1	0.120759	0.114903	0.194971	0.951506	0.0499277	1.61455	0.0499277
Q8IWE2	NXP20	Protein NOXP20 OS Homo sapiens GN FAM114A1 PE 1 SV 2	37.4005	−	45.0361	−	0.050099	1.20416	0.050099
P55209	NP1L1	Nucleosome assembly protein 1 like 1 OS Homo sapiens GN NAP1L1 PE 1 SV 1	0.0487292	0.0219735	0.0828284	0.450931	0.0503146	1.69977	0.0503146
Q12906-5	ILF3	Isoform ILF3 C of Interleukin enhancer binding factor 3 OS Homo sapiens GN ILF3	92.4607	49.7773	120.822	0.538362	0.0503291	1.30674	0.0503291
P46940	IQGA1	Ras GTPase activating like protein IQGAP1 OS Homo sapiens GN IQGAP1 PE 1 SV 1	0.253716	0.0758828	0.387104	0.299086	0.0504281	1.52574	0.0504281
O75369-4	FLNB	Isoform Var 2 of Filamin B OS Homo sapiens GN FLNB	1.42212	1.17321	1.57721	0.824973	0.0506238	1.10906	0.0506238
O75369-5	FLNB	Isoform Var 3 of Filamin B OS Homo sapiens GN FLNB	1.42212	1.17321	1.57721	0.824973	0.0506238	1.10906	0.0506238
P62851	RS25	40S ribosomal protein S25 OS Homo sapiens GN RPS25 PE 1 SV 1	0.17368	0.11088	0.264359	0.638414	0.0507735	1.52211	0.0507735
Q92841-4	DDX17	Isoform 4 of Probable ATP dependent RNA helicase DDX17 OS Homo sapiens GN DDX17	0.13131	0.105734	0.170243	0.805224	0.0508215	1.2965	0.0508215
P06756-2	ITAV	Isoform 2 of Integrin alpha V OS Homo sapiens GN ITGAV	42.4871	−	61.8267	−	0.0510319	1.45519	0.0510319
P39023	RL3	60S ribosomal protein L3 OS Homo sapiens GN RPL3 PE 1 SV 2	97.241	130.959	129.198	1.34675	0.0513369	1.32863	0.0513369
P24844	MYL9	Myosin regulatory light polypeptide 9 OS Homo sapiens GN MYL9 PE 1 SV 4	0.0688566	0.0779577	0.173202	1.13217	0.0513861	2.51539	0.0513861
P07954-2	FUMH	Isoform Cytoplasmic of Fumarate hydratase mitochondrial OS Homo sapiens GN FH	45.4565	35.9813	59.8523	0.791556	0.0522958	1.31669	0.0522958
Q15149-9	PLEC	Isoform Plectin 2 of Plectin OS Homo sapiens GN PLEC	1.30822	0.714737	1.97788	0.546344	0.0525989	1.51189	0.0525989
Q15149-7	PLEC	Isoform Plectin 7 of Plectin OS Homo sapiens GN PLEC	1.30822	0.714737	1.97764	0.546344	0.0526522	1.5117	0.0526522
Q15149-5	PLEC	Isoform Plectin 8 of Plectin OS Homo sapiens GN PLEC	1.30867	0.719012	1.97764	0.549423	0.0527124	1.51118	0.0527124
Q15149-8	PLEC	Isoform Plectin 3 of Plectin OS Homo sapiens GN PLEC	1.30908	0.714737	1.97858	0.545984	0.0530311	1.51142	0.0530311
P00387-2	NB5R3	Isoform S of NADH cytochrome b5 reductase 3 OS Homo sapiens GN CYB5R3	128.828	76.4016	197.623	0.593052	0.0531916	1.53401	0.0531916
Q15149-6	PLEC	Isoform Plectin 10 of Plectin OS Homo sapiens GN PLEC	1.31026	0.71595	1.97764	0.54642	0.0533861	1.50935	0.0533861
P29692-2	EF1D	Isoform 2 of Elongation factor 1 delta OS Homo sapiens GN EEF1D	0.182349	0.0838018	0.265712	0.459569	0.0534811	1.45716	0.0534811
Q15149-2	PLEC	Isoform Plectin 1 of Plectin OS Homo sapiens GN PLEC	1.30931	0.718911	1.98028	0.549076	0.0535456	1.51246	0.0535456
Q15149	PLEC	Plectin OS Homo sapiens GN PLEC PE 1 SV 3	1.31053	0.721742	1.97764	0.550727	0.0535554	1.50904	0.0535554
P07996	TSP1	Thrombospondin 1 OS Homo sapiens GN THBS1 PE 1 SV 2	0.25595	0.177432	0.35182	0.693227	0.0536126	1.37456	0.0536126
Q12906-2	ILF3	Isoform DRBP76 of Interleukin enhancer binding factor 3 OS Homo sapiens GN ILF3	0.152997	0.0679054	0.21386	0.443834	0.0537789	1.3978	0.0537789
P62140	PP1B	Serine threonine protein phosphatase PP1 beta catalytic subunit OS Homo sapiens GN PPP1CB PE 1 SV 3	29.9392	39.3409	64.8128	1.31403	0.053994	2.16481	0.053994
P12110-2	CO6A2	Isoform 2C2A of Collagen alpha 2 VI chain OS Homo sapiens GN COL6A2	0.0870078	0.06046	0.213645	0.69488	0.0541343	2.45546	0.0541343
Q12906-5	ILF3	Isoform ILF3 C of Interleukin enhancer binding factor 3 OS Homo sapiens GN ILF3	0.153487	0.0679054	0.21386	0.442418	0.0542324	1.39334	0.0542324
Q29963	1C06	HLA class I histocompatibility antigen Cw 6 alpha chain OS Homo sapiens GN HLA C PE 1 SV 2	0.109386	0.0784361	0.128964	0.717054	0.0547128	1.17897	0.0547128
Q16643	DREB	Drebrin OS Homo sapiens GN DBN1 PE 1 SV 4	0.120644	0.0766231	0.165291	0.635117	0.0550638	1.37007	0.0550638
P30508	1C12	HLA class I histocompatibility antigen Cw 12 alpha chain OS Homo sapiens GN HLA C PE 1 SV 2	0.111355	0.078411	0.131909	0.704155	0.0555975	1.18459	0.0555975
Q15149-3	PLEC	Isoform 3 of Plectin OS Homo sapiens GN PLEC	1.29575	0.713179	1.9605	0.550398	0.0556515	1.51302	0.0556515
P06753-3	TPM3	Isoform 3 of Tropomyosin alpha 3 chain OS Homo sapiens GN TPM3	0.885749	0.496357	0.633464	0.560382	0.0556725	0.715173	0.0556725
Q15907	RB11B	Ras related protein Rab 11B OS Homo sapiens GN RAB11B PE 1 SV 4	0.0559608	0.0423697	0.117994	0.757131	0.0559041	2.10851	0.0559041
Q12906-3	ILF3	Isoform 3 of Interleukin enhancer binding factor 3 OS Homo sapiens GN ILF3	0.154284	0.070071	0.214146	0.454169	0.0559854	1.388	0.0559854
P06396	GELS	Gelsolin OS Homo sapiens GN GSN PE 1 SV 1	0.396909	0.173211	0.513111	0.436399	0.0562173	1.29277	0.0562173
Q9UHB6-4	LIMA1	Isoform 4 of LIM domain and actin binding protein 1 OS Homo sapiens GN LIMA1	0.12188	0.114903	0.192125	0.942756	0.0563091	1.57635	0.0563091
P12110-3	CO6A2	Isoform 2C2A of Collagen alpha 2 VI chain OS Homo sapiens GN COL6A2	0.0858124	0.0603102	0.202999	0.702814	0.0563703	2.36561	0.0563703
P37802	TAGL2	Transgelin 2 OS Homo sapiens GN TAGLN2 PE 1 SV 3	489.809	295.362	585.944	0.603015	0.0569203	1.19627	0.0569203
P42224	STAT1	Signal transducer and activator of transcription 1 alpha beta OS Homo sapiens GN STAT1 PE 1 SV 2	34.1724	39.5356	74.6036	1.15694	0.0573702	2.18315	0.0573702
Q10567-2	AP1B1	Isoform B of AP 1 complex subunit beta 1 OS Homo sapiens GN AP1B1	21.4563	19.9407	74.4708	0.929362	0.0584344	3.47082	0.0584344
Q13748	TBA3C	Tubulin alpha 3C D chain OS Homo sapiens GN TUBA3C PE 1 SV 3	310.487	−	59.2894	−	0.0584859	0.190956	0.0584859
O00159	MYO1C	Myosin Ic OS Homo sapiens GN MYO1C PE 1 SV 3	56.9256	40.2014	88.9858	0.706211	0.0587683	1.5632	0.0587683
P00338	LDHA	L lactate dehydrogenase A chain OS Homo sapiens GN LDHA PE 1 SV 2	723.333	980.58	1112.49	1.35564	0.059535	1.53801	0.059535
P47897	SYQ	Glutaminyl tRNA synthetase OS Homo sapiens GN QARS PE 1 SV 1	30.188	−	12.0374	−	0.0600806	0.398749	0.0600806
P62244	RS15A	40S ribosomal protein S15a OS Homo sapiens GN RPS15A PE 1 SV 2	0.0987657	0.0338703	0.173134	0.342936	0.0602118	1.75298	0.0602118
Q13765	NACA	Nascent polypeptide associated complex subunit alpha OS Homo sapiens GN NACA PE 1 SV 1	47.2303	56.3746	76.7444	1.19361	0.0605524	1.6249	0.0605524
P31943	HNRH1	Heterogeneous nuclear ribonucleoprotein H OS Homo sapiens GN HNRNPH1 PE 1 SV 4	145.828	72.9259	116.345	0.500081	0.0606911	0.797822	0.0606911
P61006	RAB8A	Ras related protein Rab 8A OS Homo sapiens GN RAB8A PE 1 SV 1	6.4713	17.0764	16.5827	2.63878	0.0609639	2.56249	0.0609639
P33176	KINH	Kinesin 1 heavy chain OS Homo sapiens GN KIF5B PE 1 SV 1	52.0702	28.0464	36.1611	0.538627	0.0610248	0.694469	0.0610248
Q93052	LPP	Lipoma preferred partner OS Homo sapiens GN LPP PE 1 SV 1	62.8521	37.1985	51.3228	0.591841	0.0612626	0.816565	0.0612626
P13797	PLST	Plastin 3 OS Homo sapiens GN PLS3 PE 1 SV 4	0.270537	0.165644	0.429559	0.612279	0.0614913	1.5878	0.0614913
P60842	IF4A1	Eukaryotic initiation factor 4A I OS Homo sapiens GN EIF4A1 PE 1 SV 1	0.504486	0.114266	0.393909	0.2265	0.0616055	0.780813	0.0616055
Q12792-3	TWF1	Isoform 3 of Twinfilin 1 OS Homo sapiens GN TWF1	0.0517414	0.0234421	0.0335579	0.453063	0.0618079	0.64857	0.0618079
Q13308-2	PTK7	Isoform PTK7 2 of Tyrosine protein kinase like 7 OS Homo sapiens GN PTK7	0.0998612	0.0231771	0.0465032	0.232093	0.0624639	0.465679	0.0624639
P07602	SAP	Proactivator polypeptide OS Homo sapiens GN PSAP PE 1 SV 2	37.041	−	67.2779	−	0.0626859	1.81631	0.0626859
P06753-2	TPM3	Isoform TM30nm of Tropomyosin alpha 3 chain OS Homo sapiens GN TPM3	0.94419	0.546886	0.72251	0.579212	0.0632684	0.765218	0.0632684
Q04917	1433F	14 3 3 protein eta OS Homo sapiens GN YWHAH PE 1 SV 4	95.2735	62.9812	53.8006	0.661057	0.0632688	0.564696	0.0632688
Q13404-6	UB2V1	Isoform UEV 1As of Ubiquitin conjugating enzyme E2 variant 1 OS Homo sapiens GN UBE2V1	0.0292457	0.0191817	0.0559434	0.655882	0.0635951	1.91288	0.0635951
Q9HBL0	TENS1	Tensin 1 OS Homo sapiens GN TNS1 PE 1 SV 2	45.6139	37.2798	59.9727	0.81729	0.0645556	1.31479	0.0645556
P23284	PPIB	Peptidyl prolyl cis trans isomerase B OS Homo sapiens GN PPIB PE 1 SV 2	0.918182	0.332641	1.31466	0.362282	0.0651301	1.43181	0.0651301
Q12792	TWF1	Twinfilin 1 OS Homo sapiens GN TWF1 PE 1 SV 3	0.0515355	0.0232296	0.0335579	0.45075	0.065436	0.651161	0.065436
P49189	AL9A1	4 trimethylaminobutyraldehyde dehydrogenase OS Homo sapiens GN ALDH9A1 PE 1 SV 3	30.2404	32.5588	49.5883	1.07667	0.0658525	1.6398	0.0658525
O94979-8	SC31A	Isoform 8 of Protein transport protein Sec31A OS Homo sapiens GN SEC31A	0.146094	0.0662129	0.172603	0.45322	0.0661198	1.18145	0.0661198
Q93052	LPP	Lipoma preferred partner OS Homo sapiens GN LPP PE 1 SV 1	0.115074	0.0606526	0.095205	0.527075	0.0662387	0.827336	0.0662387
Q29960-2	1C16	Isoform 2 of HLA class I histocompatibility antigen Cw 16 alpha chain OS Homo sapiens GN HLA C	0.0972971	0.0813751	0.116074	0.836357	0.0664861	1.19298	0.0664861
Q29960	1C16	HLA class I histocompatibility antigen Cw 16 alpha chain OS Homo sapiens GN HLA C PE 2 SV 1	0.0972971	0.0813751	0.116074	0.836357	0.0664861	1.19298	0.0664861
P62854	RS26	40S ribosomal protein S26 OS Homo sapiens GN RPS26 PE 1 SV 3	84.5953	24.5771	196.621	0.290526	0.0667031	2.32426	0.0667031
P57721-2	PCBP3	Isoform 2 of Poly rC binding protein 3 OS Homo sapiens GN PCBP3	66.8204	93.9849	153.559	1.40653	0.0669294	2.29808	0.0669294
P12236	ADT3	ADP ATP translocase 3 OS Homo sapiens GN SLC25A6 PE 1 SV 4	0.0793247	0.0258357	0.297713	0.325695	0.0671378	3.75309	0.0671378
P46782	RS5	40S ribosomal protein S5 OS Homo sapiens GN RPS5 PE 1 SV 4	0.27326	0.0386099	0.196162	0.141294	0.0671579	0.717857	0.0671579
Q9TNN7	1C05	HLA class I histocompatibility antigen Cw 5 alpha chain OS Homo sapiens GN HLA C PE 2 SV 1	0.0898492	0.0777318	0.114044	0.865136	0.06825	1.26929	0.06825
Q9UHB6-3	LIMA1	Isoform 3 of LIM domain and actin binding protein 1 OS Homo sapiens GN LIMA1	0.0937332	0.0930998	0.15361	0.993243	0.0684843	1.6388	0.0684843
O14974-4	MYPT1	Isoform 4 of Protein phosphatase 1 regulatory subunit 12A OS Homo sapiens GN PPP1R12A	54.9811	23.5817	42.963	0.428905	0.0685075	0.781414	0.0685075
Q14697-2	GANAB	Isoform 2 of Neutral alpha glucosidase AB OS Homo sapiens GN GANAB	0.393383	0.0700002	0.126653	0.177944	0.0687239	0.321959	0.0687239
Q01518	CAP1	Adenylyl cyclase associated protein 1 OS Homo sapiens GN CAP1 PE 1 SV 5	0.484158	0.381957	0.707795	0.78891	0.0688325	1.46191	0.0688325
P12110	CO6A2	Collagen alpha 2 VI chain OS Homo sapiens GN COL6A2 PE 1 SV 4	0.105298	0.211843	0.230075	2.01184	0.0690646	2.18499	0.0690646
P07951-2	TPM2	Isoform Epithelial TMe1 of Tropomyosin beta chain OS Homo sapiens GN TPM2	1561.65	82.519	752.615	0.0528408	0.0691469	0.481934	0.0691469
P30837	AL1B1	Aldehyde dehydrogenase X mitochondrial OS Homo sapiens GN ALDH1B1 PE 1 SV 3	0.126101	0.031042	0.155414	0.246167	0.069341	1.23245	0.069341
P20338	RAB4A	Ras related protein Rab 4A OS Homo sapiens GN RAB4A PE 1 SV 2	0.0778103	0.0464574	0.109427	0.59706	0.0696289	1.40634	0.0696289
Q01518-2	CAP1	Isoform 2 of Adenylyl cyclase associated protein 1 OS Homo sapiens GN CAP1	0.483619	0.380278	0.700917	0.786316	0.0702915	1.44932	0.0702915
Q13813-2	SPTA2	Isoform 2 of Spectrin alpha chain brain OS Homo sapiens GN SPTAN1	0.305419	0.264007	0.588256	0.864407	0.0721683	1.92606	0.0721683
Q13813	SPTA2	Spectrin alpha chain brain OS Homo sapiens GN SPTAN1 PE 1 SV 3	0.305153	0.264524	0.586913	0.866859	0.0724221	1.92334	0.0724221
Q00839-2	HNRPU	Isoform Short of Heterogeneous nuclear ribonucleoprotein U OS Homo sapiens GN HNRNPU	204.084	110.803	150.775	0.542929	0.0727886	0.738788	0.0727886
P43121	MUC18	Cell surface glycoprotein MUC18 OS Homo sapiens GN MCAM PE 1 SV 2	45.0094	41.3281	34.3494	0.91821	0.0728963	0.763161	0.0728963
Q6IQ22	RAB12	Ras related protein Rab 12 OS Homo sapiens GN RAB12 PE 1 SV 3	0.0813954	0.0405049	0.109848	0.497631	0.0736418	1.34956	0.0736418
P46782	RS5	40S ribosomal protein S5 OS Homo sapiens GN RPS5 PE 1 SV 4	243.922	39.6293	181.852	0.162467	0.0736935	0.745534	0.0736935
P16615-2	AT2A2	Isoform HK2 of Sarcoplasmic endoplasmic reticulum calcium ATPase 2 OS Homo sapiens GN ATP2A2	96.8878	67.9695	138.539	0.701528	0.073815	1.42989	0.073815
P38117	ETFB	Electron transfer flavoprotein subunit beta OS Homo sapiens GN ETFB PE 1 SV 3	31.105	25.3049	58.21	0.813532	0.0738491	1.8714	0.0738491
Q99497	PARK7	Protein DJ 1 OS Homo sapiens GN PARK7 PE 1 SV 2	256.036	157.915	434.926	0.616769	0.0748116	1.69869	0.0748116
O94979	SC31A	Protein transport protein Sec31A OS Homo sapiens GN SEC31A PE 1 SV 3	0.146094	0.0669768	0.172219	0.458449	0.0752567	1.17882	0.0752567
O94979-2	SC31A	Isoform 2 of Protein transport protein Sec31A OS Homo sapiens GN SEC31A	0.146094	0.0669768	0.172219	0.458449	0.0752567	1.17882	0.0752567
O94979-4	SC31A	Isoform 4 of Protein transport protein Sec31A OS Homo sapiens GN SEC31A	0.146094	0.0650111	0.172219	0.444994	0.0752567	1.17882	0.0752567
P07954	FUMH	Fumarate hydratase mitochondrial OS Homo sapiens GN FH PE 1 SV 3	0.0456751	0.0332621	0.0821182	0.728233	0.0764253	1.79788	0.0764253
P07954-2	FUMH	Isoform Cytoplasmic of Fumarate hydratase mitochondrial OS Homo sapiens GN FH	0.0456751	0.0332621	0.0821182	0.728233	0.0764253	1.79788	0.0764253
Q95604	1C17	HLA class I histocompatibility antigen Cw 17 alpha chain OS Homo sapiens GN HLA C PE 1 SV 1	0.113496	0.0661169	0.135903	0.582546	0.0764447	1.19742	0.0764447
P62829	RL23	60S ribosomal protein L23 OS Homo sapiens GN RPL23 PE 1 SV 1	176.397	70.3473	128.848	0.398801	0.0776582	0.730444	0.0776582
Q13813-3	SPTA2	Isoform 3 of Spectrin alpha chain brain OS Homo sapiens GN SPTAN1	0.305181	0.265183	0.585087	0.868936	0.0778818	1.91718	0.0778818
P19367-4	HXK1	Isoform TD of Hexokinase 1 OS Homo sapiens GN HK1	41.0053	31.1572	86.4557	0.759834	0.0781073	2.1084	0.0781073
Q12792-4	TWF1	Isoform 4 of Twinfilin 1 OS Homo sapiens GN TWF1	0.0481036	0.022413	0.0335579	0.465932	0.0783258	0.697618	0.0783258
Q03252	LMNB2	Lamin B2 OS Homo sapiens GN LMNB2 PE 1 SV 3	23.1978	14.1132	46.0641	0.608385	0.0787044	1.98571	0.0787044
P35609	ACTN2	Alpha actinin 2 OS Homo sapiens GN ACTN2 PE 1 SV 1	0.160142	0.0530976	0.267301	0.331565	0.0787316	1.66915	0.0787316
P30510	1C14	HLA class I histocompatibility antigen Cw 14 alpha chain OS Homo sapiens GN HLA C PE 2 SV 2	0.111657	0.08631	0.131926	0.772992	0.0791719	1.18153	0.0791719
Q6NZI2	PTRF	Polymerase I and transcript release factor OS Homo sapiens GN PTRF PE 1 SV 1	81.8358	−	182.871	−	0.0793988	2.23461	0.0793988
P62820-2	RAB1A	Isoform 2 of Ras related protein Rab 1A OS Homo sapiens GN RAB1A	0.091474	0.0461084	0.152778	0.50406	0.0807382	1.67018	0.0807382
Q58FF3	ENPLL	Putative endoplasmin like protein OS Homo sapiens GN HSP90B2P PE 5 SV 1	0.067573	0.0509007	0.176861	0.75327	0.0808021	2.61733	0.0808021
P30447	1A23	HLA class I histocompatibility antigen A 23 alpha chain OS Homo sapiens GN HLA A PE 1 SV 1	0.103134	0.0737576	0.155884	0.715165	0.0814006	1.51148	0.0814006
P61006	RAB8A	Ras related protein Rab 8A OS Homo sapiens GN RAB8A PE 1 SV 1	0.121271	0.0801134	0.173416	0.660613	0.0825008	1.42998	0.0825008
P20700	LMNB1	Lamin B1 OS Homo sapiens GN LMNB1 PE 1 SV 2	75.0471	60.7766	37.4405	0.809846	0.0828095	0.498894	0.0828095
P00505	AATM	Aspartate aminotransferase mitochondrial OS Homo sapiens GN GOT2 PE 1 SV 3	32.5978	27.6197	68.6372	0.847286	0.0828818	2.10558	0.0828818
P14625	ENPL	Endoplasmin OS Homo sapiens GN HSP90B1 PE 1 SV 1	1.02598	0.5964	1.25363	0.581297	0.083258	1.22189	0.083258
O14983	AT2A1	Sarcoplasmic endoplasmic reticulum calcium ATPase 1 OS Homo sapiens GN ATP2A1 PE 1 SV 1	0.124775	0.0899967	0.165916	0.72127	0.083468	1.32972	0.083468
Q7L1Q6-2	BZW1	Isoform 2 of Basic leucine zipper and W2 domain containing protein 1 OS Homo sapiens GN BZW1	61.893	−	97.0716	−	0.0840779	1.56838	0.0840779
P48643	TCPE	T complex protein 1 subunit epsilon OS Homo sapiens GN CCT5 PE 1 SV 1	0.163539	0.0319831	0.115348	0.195569	0.0841274	0.705326	0.0841274
Q9BUF5	TBB6	Tubulin beta 6 chain OS Homo sapiens GN TUBB6 PE 1 SV 1	0.440779	0.172885	0.637333	0.392226	0.0855451	1.44592	0.0855451
P09493-5	TPM1	Isoform 5 of Tropomyosin alpha 1 chain OS Homo sapiens GN TPM1	0.909493	0.464702	0.694895	0.510946	0.0859344	0.764046	0.0859344
Q96DA2	RB39B	Ras related protein Rab 39B OS Homo sapiens GN RAB39B PE 1 SV 1	0.084311	0.0442992	0.117854	0.525426	0.086455	1.39785	0.086455
P30050	RL12	60S ribosomal protein L12 OS Homo sapiens GN RPL12 PE 1 SV 1	0.15259	0.129697	0.189531	0.849973	0.086768	1.2421	0.086768
P40925	MDHC	Malate dehydrogenase cytoplasmic OS Homo sapiens GN MDH1 PE 1 SV 4	130.054	104.565	150.675	0.804008	0.0869161	1.15856	0.0869161
Q96D15	RCN3	Reticulocalbin 3 OS Homo sapiens GN RCN3 PE 1 SV 1	0.129561	0.0617566	0.188482	0.476662	0.0870797	1.45478	0.0870797
P11940	PABP1	Polyadenylate binding protein 1 OS Homo sapiens GN PABPC1 PE 1 SV 2	96.7048	59.5862	124.249	0.616166	0.0875762	1.28483	0.0875762
P49368	TCPG	T complex protein 1 subunit gamma OS Homo sapiens GN CCT3 PE 1 SV 4	0.579107	0.0906369	0.252366	0.156512	0.087652	0.435785	0.087652
P30044-2	PRDX5	Isoform Cytoplasmic peroxisomal of Peroxiredoxin 5 mitochondrial OS Homo sapiens GN PRDX5	146.692	71.4655	182.293	0.487179	0.0880392	1.24269	0.0880392
P26038	MOES	Moesin OS Homo sapiens GN MSN PE 1 SV 3	0.84946	0.446066	0.692906	0.525117	0.088043	0.815701	0.088043
Q92930	RAB8B	Ras related protein Rab 8B OS Homo sapiens GN RAB8B PE 1 SV 2	0.119679	0.0769976	0.170485	0.643366	0.0889813	1.42452	0.0889813
Q10567	AP1B1	AP 1 complex subunit beta 1 OS Homo sapiens GN AP1B1 PE 1 SV 2	0.0610685	0.0909817	0.0869	1.48983	0.0891518	1.42299	0.0891518
Q10567-2	AP1B1	Isoform B of AP 1 complex subunit beta 1 OS Homo sapiens GN AP1B1	0.0610685	0.0909817	0.0869	1.48983	0.0891518	1.42299	0.0891518
P24844	MYL9	Myosin regulatory light polypeptide 9 OS Homo sapiens GN MYL9 PE 1 SV 4	64.4252	69.9785	161.285	1.0862	0.0912081	2.50345	0.0912081
P36957	ODO2	Dihydrolipoyllysine residue succinyltransferase component of 2 oxoglutarate dehydrogenase complex m	26.7782	19.5904	42.5765	0.731579	0.0912296	1.58997	0.0912296
P31946-2	1433B	Isoform Short of 14 3 3 protein beta alpha OS Homo sapiens GN YWHAB	281.565	221.56	195.078	0.786887	0.0912582	0.692836	0.0912582
Q14697	GANAB	Neutral alpha glucosidase AB OS Homo sapiens GN GANAB PE 1 SV 3	0.419379	0.0910838	0.174707	0.217187	0.0914762	0.416585	0.0914762
P04181	OAT	Ornithine aminotransferase mitochondrial OS Homo sapiens GN OAT PE 1 SV 1	26.943	−	45.8056	−	0.0915723	1.70009	0.0915723
O75369	FLNB	Filamin B OS Homo sapiens GN FLNB PE 1 SV 2	1.84941	1.52195	2.0638	0.822935	0.0915734	1.11592	0.0915734
O75369-2	FLNB	Isoform ABP 276 of Filamin B OS Homo sapiens GN FLNB	1.84941	1.52195	2.0638	0.822935	0.0915734	1.11592	0.0915734
P09211	GSTP1	Glutathione S transferase P OS Homo sapiens GN GSTP1 PE 1 SV 2	0.203371	0.0361603	0.340285	0.177804	0.0916939	1.67322	0.0916939
Q32P28	P3H1	Prolyl 3 hydroxylase 1 OS Homo sapiens GN LEPRE1 PE 1 SV 2	59.4343	48.5974	104.639	0.817665	0.0929047	1.76059	0.0929047
Q00341	VIGLN	Vigilin OS Homo sapiens GN HDLBP PE 1 SV 2	0.44425	0.188296	0.351334	0.423852	0.0930255	0.790846	0.0930255
P23246	SFPQ	Splicing factor proline and glutamine rich OS Homo sapiens GN SFPQ PE 1 SV 2	0.148589	0.0684136	0.102471	0.460422	0.093086	0.689628	0.093086
P38117	ETFB	Electron transfer flavoprotein subunit beta OS Homo sapiens GN ETFB PE 1 SV 3	0.0272891	0.0236281	0.0559215	0.865843	0.0944784	2.04923	0.0944784
P62241	RS8	40S ribosomal protein S8 OS Homo sapiens GN RPS8 PE 1 SV 2	0.352178	0.22216	0.463428	0.630818	0.0953842	1.31589	0.0953842
P46821	MAP1B	Microtubule associated protein 1B OS Homo sapiens GN MAP1B PE 1 SV 1	0.695237	0.452549	0.604158	0.650928	0.0958155	0.868995	0.0958155
O00159-2	MYO1C	Isoform 2 of Myosin Ic OS Homo sapiens GN MYO1C	0.114787	0.0628744	0.176533	0.547746	0.095899	1.53791	0.095899
Q01469	FABP5	Fatty acid binding protein epidermal OS Homo sapiens GN FABP5 PE 1 SV 3	61.1979	38.1268	39.8235	0.623007	0.0960399	0.650732	0.0960399
P21796	VDAC1	Voltage dependent anion selective channel protein 1 OS Homo sapiens GN VDAC1 PE 1 SV 2	0.140973	0.0841441	0.285155	0.596881	0.0961895	2.02276	0.0961895
P12956	XRCC6	X ray repair cross complementing protein 6 OS Homo sapiens GN XRCC6 PE 1 SV 2	81.8673	31.6475	69.5044	0.38657	0.0963718	0.848989	0.0963718
P07237	PDIA1	Protein disulfide isomerase OS Homo sapiens GN P4HB PE 1 SV 3	1.34347	0.545342	1.70565	0.405921	0.0964341	1.26959	0.0964341
P26639	SYTC	Threonyl tRNA synthetase cytoplasmic OS Homo sapiens GN TARS PE 1 SV 3	0.127936	0.046255	0.076371	0.361549	0.0964599	0.596948	0.0964599
P16188	1A30	HLA class I histocompatibility antigen A 30 alpha chain OS Homo sapiens GN HLA A PE 1 SV 2	0.125749	0.0730869	0.158638	0.581214	0.0972334	1.26155	0.0972334
P30085	KCY	UMP CMP kinase OS Homo sapiens GN CMPK1 PE 1 SV 3	163.19	−	57.8438	−	0.0973025	0.354457	0.0973025
O00469-2	PLOD2	Isoform B of Procollagen lysine 2 oxoglutarate 5 dioxygenase 2 OS Homo sapiens GN PLOD2	0.0970062	0.0277476	0.164389	0.28604	0.0976445	1.69462	0.0976445
Q01813	K6PP	6 phosphofructokinase type C OS Homo sapiens GN PFKP PE 1 SV 2	117.167	121.908	154.186	1.04047	0.0977523	1.31596	0.0977523
P49189	AL9A1	4 trimethylaminobutyraldehyde dehydrogenase OS Homo sapiens GN ALDH9A1 PE 1 SV 3	0.0354119	0.0223159	0.0816459	0.630182	0.0982987	2.30561	0.0982987
P55209	NP1L1	Nucleosome assembly protein 1 like 1 OS Homo sapiens GN NAP1L1 PE 1 SV 1	64.5182	20.6097	131.679	0.31944	0.0989977	2.04096	0.0989977
P17980	PRS6A	26S protease regulatory subunit 6A OS Homo sapiens GN PSMC3 PE 1 SV 3	0.0466638	−	0.0643241	−	0.0992454	1.37846	0.0992454
P16070-13	CD44	Isoform CD44R4 of CD44 antigen OS Homo sapiens GN CD44	100.223	91.3086	155.485	0.911052	0.0995971	1.55139	0.0995971
Q9H361	PABP3	Polyadenylate binding protein 3 OS Homo sapiens GN PABPC3 PE 1 SV 2	0.07418	0.0433521	0.103639	0.584418	0.0997614	1.39713	0.0997614
Q13308-3	PTK7	Isoform PTK7 3 of Tyrosine protein kinase like 7 OS Homo sapiens GN PTK7	0.0716631	0.0228159	0.042409	0.318378	0.100791	0.591783	0.100791
P07339	CATD	Cathepsin D OS Homo sapiens GN CTSD PE 1 SV 1	169.146	119.622	234.036	0.707214	0.100905	1.38364	0.100905
P67936-2	TPM4	Isoform 2 of Tropomyosin alpha 4 chain OS Homo sapiens GN TPM4	1.71521	0.843726	1.2654	0.491907	0.101715	0.737753	0.101715
Q15056	IF4H	Eukaryotic translation initiation factor 4H OS Homo sapiens GN EIF4H PE 1 SV 5	123.317	22.2673	58.391	0.18057	0.101778	0.473503	0.101778
P61604	CH10	10 kDa heat shock protein mitochondrial OS Homo sapiens GN HSPE1 PE 1 SV 2	153.825	219.655	192.919	1.42795	0.102632	1.25414	0.102632
P07900	HS90A	Heat shock protein HSP 90 alpha OS Homo sapiens GN HSP90AA1 PE 1 SV 5	0.818716	0.249309	0.560813	0.304512	0.102635	0.684991	0.102635
Q12797	ASPH	Aspartyl asparaginyl beta hydroxylase OS Homo sapiens GN ASPH PE 1 SV 3	0.0668957	0.0376046	0.214789	0.562137	0.103212	3.21081	0.103212
P00338	LDHA	L lactate dehydrogenase A chain OS Homo sapiens GN LDHA PE 1 SV 2	1.79746	1.34047	2.1835	0.745759	0.103349	1.21477	0.103349
Q96D15	RCN3	Reticulocalbin 3 OS Homo sapiens GN RCN3 PE 1 SV 1	109.303	30.3579	142.475	0.277741	0.103478	1.30349	0.103478
P35580	MYH10	Myosin 10 OS Homo sapiens GN MYH10 PE 1 SV 3	0.692338	0.176527	0.855119	0.254973	0.10348	1.23512	0.10348
Q07000	1C15	HLA class I histocompatibility antigen Cw 15 alpha chain OS Homo sapiens GN HLA C PE 1 SV 1	0.112025	0.100024	0.129446	0.892879	0.104246	1.15551	0.104246
P07900-2	HS90A	Isoform HSP90AA1 2 of Heat shock protein HSP 90 alpha OS Homo sapiens GN HSP90AA1	0.82217	0.250682	0.564951	0.304902	0.104581	0.687146	0.104581
Q15942	ZYX	Zyxin OS Homo sapiens GN ZYX PE 1 SV 1	0.68886	0.329221	0.521828	0.477922	0.104907	0.757524	0.104907
P35580-2	MYH10	Isoform 2 of Myosin 10 OS Homo sapiens GN MYH10	0.691149	0.176882	0.854429	0.255925	0.105147	1.23624	0.105147
P35580-3	MYH10	Isoform 3 of Myosin 10 OS Homo sapiens GN MYH10	0.692475	0.179845	0.855474	0.259714	0.106051	1.23539	0.106051
Q15942	ZYX	Zyxin OS Homo sapiens GN ZYX PE 1 SV 1	332.797	159.443	297.229	0.4791	0.10634	0.893124	0.10634
Q02952	AKA12	A kinase anchor protein 12 OS Homo sapiens GN AKAP12 PE 1 SV 3	17.8833	12.364	33.4891	0.691369	0.106752	1.87265	0.106752
P08107	HSP71	Heat shock 70 kDa protein 1A 1B OS Homo sapiens GN HSPA1A PE 1 SV 5	121.862	82.4047	157.752	0.676215	0.106875	1.29451	0.106875
P67936	TPM4	Tropomyosin alpha 4 chain OS Homo sapiens GN TPM4 PE 1 SV 3	1.88592	0.861065	1.45798	0.456575	0.107048	0.773085	0.107048
Q9Y696	CLIC4	Chloride intracellular channel protein 4 OS Homo sapiens GN CLIC4 PE 1 SV 4	0.196805	−	0.287503	−	0.107829	1.46085	0.107829
Q15691	MARE1	Microtubule associated protein RP EB family member 1 OS Homo sapiens GN MAPRE1 PE 1 SV 3	0.11041	0.0406962	0.0444793	0.368591	0.108448	0.402854	0.108448
Q01995	TAGL	Transgelin OS Homo sapiens GN TAGLN PE 1 SV 4	1877.21	1213.06	2301.34	0.646205	0.10858	1.22594	0.10858
O15460-2	P4HA2	Isoform IIa of Prolyl 4 hydroxylase subunit alpha 2 OS Homo sapiens GN P4HA2	69.4382	50.1775	88.2964	0.72262	0.108853	1.27158	0.108853
Q9Y4G6	TLN2	Talin 2 OS Homo sapiens GN TLN2 PE 1 SV 4	5.77583	5.1682	32.5009	0.894797	0.109277	5.62705	0.109277
O95716	RAB3D	Ras related protein Rab 3D OS Homo sapiens GN RAB3D PE 1 SV 1	0.0873953	0.0437841	0.116188	0.500989	0.109959	1.32946	0.109959
Q14103	HNRPD	Heterogeneous nuclear ribonucleoprotein D0 OS Homo sapiens GN HNRNPD PE 1 SV 1	0.185611	0.149018	0.222117	0.802853	0.11058	1.19668	0.11058
Q9BVC6	TM109	Transmembrane protein 109 OS Homo sapiens GN TMEM109 PE 1 SV 1	100.755	62.2945	159.984	0.618274	0.11091	1.58784	0.11091
P40939	ECHA	Trifunctional enzyme subunit alpha mitochondrial OS Homo sapiens GN HADHA PE 1 SV 2	44.1288	13.2414	62.3181	0.300061	0.112022	1.41219	0.112022
P15880	RS2	40S ribosomal protein S2 OS Homo sapiens GN RPS2 PE 1 SV 2	0.270177	0.169075	0.345342	0.625793	0.11229	1.2782	0.11229
P20810-3	ICAL	Isoform 3 of Calpastatin OS Homo sapiens GN CAST	0.11406	0.0496594	0.0593017	0.435379	0.112719	0.519916	0.112719
Q9HDC9	APMAP	Adipocyte plasma membrane associated protein OS Homo sapiens GN APMAP PE 1 SV 2	67.4512	37.0545	92.274	0.549353	0.112864	1.36801	0.112864
P16615	AT2A2	Sarcoplasmic endoplasmic reticulum calcium ATPase 2 OS Homo sapiens GN ATP2A2 PE 1 SV 1	0.218308	0.117517	0.252375	0.538308	0.113756	1.15605	0.113756
P16615-2	AT2A2	Isoform HK2 of Sarcoplasmic endoplasmic reticulum calcium ATPase 2 OS Homo sapiens GN ATP2A2	0.218308	0.117517	0.252375	0.538308	0.113756	1.15605	0.113756
P16615-3	AT2A2	Isoform SERCA2C of Sarcoplasmic endoplasmic reticulum calcium ATPase 2 OS Homo sapiens GN ATP2A2	0.218308	0.118351	0.252375	0.54213	0.113756	1.15605	0.113756
P16615-5	AT2A2	Isoform 5 of Sarcoplasmic endoplasmic reticulum calcium ATPase 2 OS Homo sapiens GN ATP2A2	0.218308	0.117517	0.252375	0.538308	0.113756	1.15605	0.113756
Q01082	SPTB2	Spectrin beta chain brain 1 OS Homo sapiens GN SPTBN1 PE 1 SV 2	60.6077	58.6756	102.952	0.968121	0.113795	1.69866	0.113795
Q00610	CLH1	Clathrin heavy chain 1 OS Homo sapiens GN CLTC PE 1 SV 5	0.670661	0.24575	0.781076	0.36643	0.113927	1.16464	0.113927
P27797	CALR	Calreticulin OS Homo sapiens GN CALR PE 1 SV 1	0.498766	0.143325	0.690499	0.287358	0.113968	1.38441	0.113968
Q00610-2	CLH1	Isoform 2 of Clathrin heavy chain 1 OS Homo sapiens GN CLTC	0.671427	0.245377	0.782067	0.365456	0.114202	1.16478	0.114202
Q6DD88	ATLA3	Atlastin 3 OS Homo sapiens GN ATL3 PE 1 SV 1	132.311	96.0499	109.849	0.725943	0.114502	0.830236	0.114502
Q00341	VIGLN	Vigilin OS Homo sapiens GN HDLBP PE 1 SV 2	149.989	73.493	131.247	0.48999	0.114716	0.875048	0.114716
Q14103-3	HNRPD	Isoform Dx7 of Heterogeneous nuclear ribonucleoprotein D0 OS Homo sapiens GN HNRNPD	0.186086	0.149018	0.222117	0.800805	0.115208	1.19363	0.115208
P35579-2	MYH9	Isoform 2 of Myosin 9 OS Homo sapiens GN MYH9	4.86588	2.30701	6.20831	0.474121	0.115986	1.27589	0.115986
P04075	ALDOA	Fructose bisphosphate aldolase A OS Homo sapiens GN ALDOA PE 1 SV 2	1.09581	0.707554	1.27217	0.645694	0.116013	1.16095	0.116013
P12814	ACTN1	Alpha actinin 1 OS Homo sapiens GN ACTN1 PE 1 SV 2	1.45502	0.386751	2.05809	0.265805	0.116089	1.41448	0.116089
P25789	PSA4	Proteasome subunit alpha type 4 OS Homo sapiens GN PSMA4 PE 1 SV 1	59.2847	−	81.8922	−	0.116214	1.38134	0.116214
P55072	TERA	Transitional endoplasmic reticulum ATPase OS Homo sapiens GN VCP PE 1 SV 4	390.919	194.698	309.974	0.498051	0.11628	0.792937	0.11628
P30101	PDIA3	Protein disulfide isomerase A3 OS Homo sapiens GN PDIA3 PE 1 SV 4	1.06866	0.62432	1.21785	0.584206	0.116528	1.1396	0.116528
P62258	1433E	14 3 3 protein epsilon OS Homo sapiens GN YWHAE PE 1 SV 1	0.684688	0.231164	0.74318	0.337619	0.117051	1.08543	0.117051
P67936-2	TPM4	Isoform 2 of Tropomyosin alpha 4 chain OS Homo sapiens GN TPM4	95.5804	51.9683	51.4319	0.543713	0.117299	0.538101	0.117299
P17813-2	EGLN	Isoform Short of Endoglin OS Homo sapiens GN ENG	88.4446	51.4775	71.9377	0.582031	0.117458	0.813365	0.117458
Q15417	CNN3	Calponin 3 OS Homo sapiens GN CNN3 PE 1 SV 1	0.279611	0.130003	0.205879	0.464942	0.117501	0.736305	0.117501
P29692	EF1D	Elongation factor 1 delta OS Homo sapiens GN EEF1D PE 1 SV 5	0.179305	0.0763239	0.252786	0.425665	0.117884	1.40981	0.117884
Q16555	DPYL2	Dihydropyrimidinase related protein 2 OS Homo sapiens GN DPYSL2 PE 1 SV 1	189.056	117.509	223.247	0.621559	0.11861	1.18086	0.11861
P30086	PEBP1	Phosphatidylethanolamine binding protein 1 OS Homo sapiens GN PEBP1 PE 1 SV 3	0.389041	0.201087	0.296496	0.516879	0.118751	0.762119	0.118751
P40261	NNMT	Nicotinamide N methyltransferase OS Homo sapiens GN NNMT PE 1 SV 1	75.5336	12.3051	107.537	0.162909	0.119129	1.42369	0.119129
P68104	EF1A1	Elongation factor 1 alpha 1 OS Homo sapiens GN EEF1A1 PE 1 SV 1	2741.67	1691.72	3815.58	0.617041	0.11942	1.3917	0.11942
P61224	RAP1B	Ras related protein Rap 1b OS Homo sapiens GN RAP1B PE 1 SV 1	129.889	53.9055	171.803	0.415012	0.119482	1.32269	0.119482
O75369-3	FLNB	Isoform Var 1 of Filamin B OS Homo sapiens GN FLNB	1.72922	1.421	1.90749	0.821758	0.119783	1.10309	0.119783
O75369-6	FLNB	Isoform Var 1 DeltaH1 of Filamin B OS Homo sapiens GN FLNB	1.72922	1.421	1.90749	0.821758	0.119783	1.10309	0.119783
Q9UBR2	CATZ	Cathepsin Z OS Homo sapiens GN CTSZ PE 1 SV 1	66.4398	28.2843	108.608	0.425713	0.121173	1.63468	0.121173
Q9UNX3	RL26L	60S ribosomal protein L26 like 1 OS Homo sapiens GN RPL26L1 PE 1 SV 1	106.326	71.2887	113.03	0.670472	0.121821	1.06305	0.121821
P00338-2	LDHA	Isoform 2 of L lactate dehydrogenase A chain OS Homo sapiens GN LDHA	1.79727	1.34272	2.08593	0.747088	0.121836	1.16062	0.121836
P00330	ADH1_YEAST	ALCOHOL DEHYDROGENASE I EC 1 1 1 1	88.2911	134.615	212.97	1.52467	0.12382	2.41213	0.12382
Q14103-2	HNRPD	Isoform Dx4 of Heterogeneous nuclear ribonucleoprotein D0 OS Homo sapiens GN HNRNPD	0.168899	0.138675	0.21953	0.821053	0.124012	1.29976	0.124012
P61163	ACTZ	Alpha centractin OS Homo sapiens GN ACTR1A PE 1 SV 1	45.2074	32.6714	79.6053	0.722701	0.124025	1.76089	0.124025
Q15691	MARE1	Microtubule associated protein RP EB family member 1 OS Homo sapiens GN MAPRE1 PE 1 SV 3	108.489	43.1961	43.8577	0.398161	0.125272	0.40426	0.125272
P68363	TBA1B	Tubulin alpha 1B chain OS Homo sapiens GN TUBA1B PE 1 SV 1	188.659	28.1424	3535.57	0.149171	0.12535	18.7406	0.12535
P35613-2	BASI	Isoform 2 of Basigin OS Homo sapiens GN BSG	58.825	47.7237	91.4709	0.811283	0.125856	1.55497	0.125856
P61981	1433G	14 3 3 protein gamma OS Homo sapiens GN YWHAG PE 1 SV 2	176.203	102.275	127.557	0.580441	0.125991	0.723919	0.125991
Q14103-4	HNRPD	Isoform p37 of Heterogeneous nuclear ribonucleoprotein D0 OS Homo sapiens GN HNRNPD	0.169374	0.138675	0.21953	0.818751	0.126943	1.29612	0.126943
P62249	RS16	40S ribosomal protein S16 OS Homo sapiens GN RPS16 PE 1 SV 2	93.0201	50.0658	148.746	0.538225	0.12737	1.59907	0.12737
P09211	GSTP1	Glutathione S transferase P OS Homo sapiens GN GSTP1 PE 1 SV 2	202.135	45.8297	302.89	0.226729	0.127433	1.49846	0.127433
O00159-3	MYO1C	Isoform NM1 of Myosin Ic OS Homo sapiens GN MYO1C	0.121571	0.06451	0.189933	0.530636	0.12746	1.56232	0.12746
Q99536	VAT1	Synaptic vesicle membrane protein VAT 1 homolog OS Homo sapiens GN VAT1 PE 1 SV 2	0.157789	0.109539	0.180686	0.69421	0.127714	1.14511	0.127714
Q9ULV4	COR1C	Coronin 1C OS Homo sapiens GN CORO1C PE 1 SV 1	102.106	82.5131	132.155	0.80811	0.127848	1.29429	0.127848
O43390	HNRPR	Heterogeneous nuclear ribonucleoprotein R OS Homo sapiens GN HNRNPR PE 1 SV 1	0.141539	0.057393	0.166638	0.405494	0.127957	1.17733	0.127957
Q07666-3	KHDR1	Isoform DeltaKH of KH domain containing RNA binding signal transduction associated protein 1 OS Ho	95.7444	190.757	60.6026	1.99236	0.128441	0.632962	0.128441
P62820-3	RAB1A	Isoform 3 of Ras related protein Rab 1A OS Homo sapiens GN RAB1A	0.0910775	0.0461084	0.139245	0.506254	0.12848	1.52886	0.12848
Q10567-3	AP1B1	Isoform C of AP 1 complex subunit beta 1 OS Homo sapiens GN AP1B1	0.0633946	0.0913536	0.090973	1.44103	0.128541	1.43503	0.128541
P35268	RL22	60S ribosomal protein L22 OS Homo sapiens GN RPL22 PE 1 SV 2	0.295773	0.119234	0.20291	0.403125	0.129335	0.686031	0.129335
P38606	VATA	V type proton ATPase catalytic subunit A OS Homo sapiens GN ATP6V1A PE 1 SV 2	32.4338	31.0247	41.5085	0.956553	0.130424	1.27979	0.130424
Q12792	TWF1	Twinfilin 1 OS Homo sapiens GN TWF1 PE 1 SV 3	38.2972	25.205	63.7672	0.658143	0.130562	1.66506	0.130562
Q13308-5	PTK7	Isoform PTK7 5 of Tyrosine protein kinase like 7 OS Homo sapiens GN PTK7	0.0815603	0.0250285	0.0304316	0.306871	0.130709	0.373118	0.130709
Q9NQC3	RTN4	Reticulon 4 OS Homo sapiens GN RTN4 PE 1 SV 2	394.009	374.047	560.22	0.949336	0.131382	1.42185	0.131382
Q15417	CNN3	Calponin 3 OS Homo sapiens GN CNN3 PE 1 SV 1	196.538	96.701	155.803	0.492021	0.132337	0.792738	0.132337
Q8NHW5	RLA0L	60S acidic ribosomal protein P0 like OS Homo sapiens GN RPLP0P6 PE 5 SV 1	119.165	−	52.3728	−	0.132706	0.4395	0.132706
P05387	RLA2	60S acidic ribosomal protein P2 OS Homo sapiens GN RPLP2 PE 1 SV 1	0.213999	0.0821135	0.480841	0.383709	0.134079	2.24693	0.134079
P12814	ACTN1	Alpha actinin 1 OS Homo sapiens GN ACTN1 PE 1 SV 2	463.043	119.145	687.916	0.257309	0.134553	1.48564	0.134553
P22314	UBA1	Ubiquitin like modifier activating enzyme 1 OS Homo sapiens GN UBA1 PE 1 SV 3	217.248	121.108	170.74	0.557464	0.13459	0.785922	0.13459
O00159	MYO1C	Myosin Ic OS Homo sapiens GN MYO1C PE 1 SV 3	0.122864	0.0636237	0.18891	0.517837	0.134629	1.53755	0.134629
P37802	TAGL2	Transgelin 2 OS Homo sapiens GN TAGLN2 PE 1 SV 3	0.873042	0.365659	1.05976	0.418833	0.135231	1.21388	0.135231
P61224	RAP1B	Ras related protein Rap 1b OS Homo sapiens GN RAP1B PE 1 SV 1	0.156554	0.0790258	0.201657	0.504784	0.135391	1.2881	0.135391
Q7KZF4	SND1	Staphylococcal nuclease domain containing protein 1 OS Homo sapiens GN SND1 PE 1 SV 1	0.281466	0.165358	0.340405	0.587489	0.135419	1.2094	0.135419
O75947-2	ATP5H	Isoform 2 of ATP synthase subunit d mitochondrial OS Homo sapiens GN ATP5H	53.5352	41.5859	71.2659	0.776796	0.136081	1.3312	0.136081
Q16643	DREB	Drebrin OS Homo sapiens GN DBN1 PE 1 SV 4	63.6226	32.3746	107.376	0.508854	0.136387	1.6877	0.136387
Q16698	DECR	2 4 dienoyl CoA reductase mitochondrial OS Homo sapiens GN DECR1 PE 1 SV 1	25.7249	14.8233	38.3928	0.576223	0.1367	1.49244	0.1367
P38117-2	ETFB	Isoform 2 of Electron transfer flavoprotein subunit beta OS Homo sapiens GN ETFB	0.0324067	0.0238347	0.0563341	0.735485	0.140093	1.73835	0.140093
Q96HC4-2	PDLI5	Isoform 2 of PDZ and LIM domain protein 5 OS Homo sapiens GN PDLIM5	0.0623337	0.0567666	0.103885	0.91069	0.140374	1.66659	0.140374
O95340	PAPS2	Bifunctional 3 phosphoadenosine 5 phosphosulfate synthase 2 OS Homo sapiens GN PAPSS2 PE 1 SV 2	14.403	13.8365	29.6167	0.960668	0.140451	2.05629	0.140451
Q9NR12-2	PDLI7	Isoform LMP 2 of PDZ and LIM domain protein 7 OS Homo sapiens GN PDLIM7	0.211261	0.0602347	0.14515	0.28512	0.141753	0.687064	0.141753
P11216	PYGB	Glycogen phosphorylase brain form OS Homo sapiens GN PYGB PE 1 SV 5	0.0788954	0.0804319	0.134496	1.01947	0.142003	1.70474	0.142003
Q13263	TIF1B	Transcription intermediary factor 1 beta OS Homo sapiens GN TRIM28 PE 1 SV 5	0.13368	0.0893868	0.151351	0.668663	0.142921	1.13219	0.142921
P02751-4	FINC	Isoform Fibronectin III 15X of Fibronectin OS Homo sapiens GN FN1	0.805271	0.784391	0.88989	0.974071	0.143288	1.10508	0.143288
P30153	2AAA	Serine threonine protein phosphatase 2A 65 kDa regulatory subunit A alpha isoform OS Homo sapiens GN	69.277	19.2863	89.0316	0.278394	0.143412	1.28515	0.143412
Q9H0U4	RAB1B	Ras related protein Rab 1B OS Homo sapiens GN RAB1B PE 1 SV 1	0.2912	0.110377	0.37826	0.379043	0.144582	1.29897	0.144582
P42166	LAP2A	Lamina associated polypeptide 2 isoform alpha OS Homo sapiens GN TMPO PE 1 SV 2	21.0145	32.2663	53.4312	1.53543	0.144729	2.54259	0.144729
P20674	COX5A	Cytochrome c oxidase subunit 5A mitochondrial OS Homo sapiens GN COX5A PE 1 SV 2	0.0509297	0.0336406	0.0960969	0.660531	0.145627	1.88685	0.145627
P29692	EF1D	Elongation factor 1 delta OS Homo sapiens GN EEF1D PE 1 SV 5	122.321	56.7977	200.313	0.464332	0.146241	1.6376	0.146241
P11142	HSP7C	Heat shock cognate 71 kDa protein OS Homo sapiens GN HSPA8 PE 1 SV 1	824.379	680.605	970.626	0.825597	0.146295	1.1774	0.146295
Q96CX2	KCD12	BTB POZ domain containing protein KCTD12 OS Homo sapiens GN KCTD12 PE 1 SV 1	0.12967	0.0886205	0.185375	0.683432	0.147233	1.4296	0.147233
Q16822	PCKGM	Phosphoenolpyruvate carboxykinase GTP mitochondrial OS Homo sapiens GN PCK2 PE 1 SV 3	0.0331953	0.0207478	0.0499284	0.625022	0.14834	1.50408	0.14834
P05023-2	AT1A1	Isoform Short of Sodium potassium transporting ATPase subunit alpha 1 OS Homo sapiens GN ATP1A1	0.0472956	0.0645124	0.0665678	1.36403	0.148874	1.40748	0.148874
Q15437	SC23B	Protein transport protein Sec23B OS Homo sapiens GN SEC23B PE 1 SV 2	0.0436202	0.0367961	0.0585458	0.843555	0.149383	1.34217	0.149383
O15144	ARPC2	Actin related protein 2 3 complex subunit 2 OS Homo sapiens GN ARPC2 PE 1 SV 1	94.4441	42.5134	125.874	0.450144	0.150585	1.33279	0.150585
P55795	HNRH2	Heterogeneous nuclear ribonucleoprotein H2 OS Homo sapiens GN HNRNPH2 PE 1 SV 1	0.160037	0.0760076	0.127284	0.474937	0.150969	0.795337	0.150969
O60784-2	TOM1	Isoform 2 of Target of Myb protein 1 OS Homo sapiens GN TOM1	0.0492738	0.0387913	0.0643321	0.787259	0.150972	1.30561	0.150972
P11047	LAMC1	Laminin subunit gamma 1 OS Homo sapiens GN LAMC1 PE 1 SV 3	27.5881	13.8306	53.1829	0.501325	0.151008	1.92775	0.151008
P15144	AMPN	Aminopeptidase N OS Homo sapiens GN ANPEP PE 1 SV 4	36.2356	16.994	46.5168	0.468986	0.151345	1.28373	0.151345
P55084	ECHB	Trifunctional enzyme subunit beta mitochondrial OS Homo sapiens GN HADHB PE 1 SV 3	18.5302	23.2797	44.2149	1.25631	0.151517	2.3861	0.151517
P35611-2	ADDA	Isoform 2 of Alpha adducin OS Homo sapiens GN ADD1	0.0318455	0.0349113	0.0597	1.09627	0.151878	1.87468	0.151878
P62241	RS8	40S ribosomal protein S8 OS Homo sapiens GN RPS8 PE 1 SV 2	275.321	177.477	369.026	0.644621	0.152196	1.34035	0.152196
P53999	TCP4	Activated RNA polymerase II transcriptional coactivator p15 OS Homo sapiens GN SUB1 PE 1 SV 3	0.0503327	0.0280142	0.0335335	0.55658	0.152762	0.666238	0.152762
O00469	PLOD2	Procollagen lysine 2 oxoglutarate 5 dioxygenase 2 OS Homo sapiens GN PLOD2 PE 1 SV 2	0.0951836	0.0288008	0.144501	0.302582	0.152849	1.51813	0.152849
P15121	ALDR	Aldose reductase OS Homo sapiens GN AKR1B1 PE 1 SV 3	37.2497	−	52.2746	−	0.152883	1.40336	0.152883
Q05682	CALD1	Caldesmon OS Homo sapiens GN CALD1 PE 1 SV 2	951.119	443.423	1639.94	0.466212	0.152903	1.72422	0.152903
P50479	PDLI4	PDZ and LIM domain protein 4 OS Homo sapiens GN PDLIM4 PE 1 SV 2	0.0779236	0.0466292	0.124682	0.598397	0.153548	1.60005	0.153548
P17813	EGLN	Endoglin OS Homo sapiens GN ENG PE 1 SV 2	0.112357	0.0587696	0.135956	0.523063	0.153774	1.21003	0.153774
P17813-2	EGLN	Isoform Short of Endoglin OS Homo sapiens GN ENG	0.112357	0.0587696	0.135956	0.523063	0.153774	1.21003	0.153774
Q96E17	RAB3C	Ras related protein Rab 3C OS Homo sapiens GN RAB3C PE 2 SV 1	0.0885082	0.0432953	0.120226	0.489167	0.154218	1.35836	0.154218
P55769	NH2L1	NHP2 like protein 1 OS Homo sapiens GN NHP2L1 PE 1 SV 3	28.2347	−	49.1863	−	0.154659	1.74205	0.154659
Q6PEY2	TBA3E	Tubulin alpha 3E chain OS Homo sapiens GN TUBA3E PE 1 SV 2	4.38999	2.22472	5.63764	0.506771	0.155574	1.2842	0.155574
O00151	PDLI1	PDZ and LIM domain protein 1 OS Homo sapiens GN PDLIM1 PE 1 SV 4	32.6404	54.3288	62.3044	1.66446	0.155681	1.90881	0.155681
O43390	HNRPR	Heterogeneous nuclear ribonucleoprotein R OS Homo sapiens GN HNRNPR PE 1 SV 1	23.9561	21.3483	77.1603	0.891141	0.155718	3.2209	0.155718
Q13310-2	PABP4	Isoform 2 of Polyadenylate binding protein 4 OS Homo sapiens GN PABPC4	19.7775	8.8504	5.55757	0.447498	0.155839	0.281005	0.155839
P61353	RL27	60S ribosomal protein L27 OS Homo sapiens GN RPL27 PE 1 SV 2	116.702	−	179.079	−	0.157257	1.53449	0.157257
Q96HC4-3	PDLI5	Isoform 3 of PDZ and LIM domain protein 5 OS Homo sapiens GN PDLIM5	0.0636005	0.0567666	0.103885	0.89255	0.157589	1.63339	0.157589
O43175	SERA	D 3 phosphoglycerate dehydrogenase OS Homo sapiens GN PHGDH PE 1 SV 4	0.0977655	0.0231551	0.0639708	0.236844	0.157794	0.654329	0.157794
Q6S8J3	POTEE	POTE ankyrin domain family member E OS Homo sapiens GN POTEE PE 1 SV 3	1838.3	939.101	1001.41	0.510852	0.158734	0.544744	0.158734
P05023	AT1A1	Sodium potassium transporting ATPase subunit alpha 1 OS Homo sapiens GN ATP1A1 PE 1 SV 1	0.0683655	0.0842121	0.108413	1.23179	0.159065	1.58579	0.159065
P02458-1	CO2A1	Isoform 1 of Collagen alpha 1 II chain OS Homo sapiens GN COL2A1	0.28485	0.296963	0.341693	1.04252	0.159369	1.19956	0.159369
P06748-2	NPM	Isoform 2 of Nucleophosmin OS Homo sapiens GN NPM1	181.818	142.159	259.305	0.781873	0.160109	1.42618	0.160109
P60981	DEST	Destrin OS Homo sapiens GN DSTN PE 1 SV 3	0.20486	0.100506	0.310965	0.490609	0.160223	1.51794	0.160223
P35611	ADDA	Alpha adducin OS Homo sapiens GN ADD1 PE 1 SV 2	0.032596	0.0349113	0.0597	1.07103	0.160742	1.83151	0.160742
P30101	PDIA3	Protein disulfide isomerase A3 OS Homo sapiens GN PDIA3 PE 1 SV 4	499.719	386.89	603.827	0.774216	0.162267	1.20833	0.162267
Q13748	TBA3C	Tubulin alpha 3C D chain OS Homo sapiens GN TUBA3C PE 1 SV 3	4.72222	2.23857	5.8908	0.47405	0.162352	1.24746	0.162352
P17844	DDX5	Probable ATP dependent RNA helicase DDX5 OS Homo sapiens GN DDX5 PE 1 SV 1	33.9384	6.43453	53.4413	0.189595	0.162913	1.57466	0.162913
P02511	CRYAB	Alpha crystallin B chain OS Homo sapiens GN CRYAB PE 1 SV 2	72.2055	40.8309	59.2795	0.565482	0.163527	0.820984	0.163527
P07996	TSP1	Thrombospondin 1 OS Homo sapiens GN THBS1 PE 1 SV 2	115.05	69.3957	140.142	0.603181	0.163695	1.2181	0.163695
P16152	CBR1	Carbonyl reductase NADPH 1 OS Homo sapiens GN CBR1 PE 1 SV 3	113.376	37.8506	48.6146	0.333852	0.164411	0.428793	0.164411
P35998	PRS7	26S protease regulatory subunit 7 OS Homo sapiens GN PSMC2 PE 1 SV 3	39.2366	51.5822	50.239	1.31465	0.164529	1.28041	0.164529
O60784-4	TOM1	Isoform 4 of Target of Myb protein 1 OS Homo sapiens GN TOM1	0.0453728	0.0387913	0.0620103	0.854945	0.165953	1.36668	0.165953
Q92945	FUBP2	Far upstream element binding protein 2 OS Homo sapiens GN KHSRP PE 1 SV 4	57.4932	41.5499	65.1887	0.722693	0.166265	1.13385	0.166265
P21796	VDAC1	Voltage dependent anion selective channel protein 1 OS Homo sapiens GN VDAC1 PE 1 SV 2	119.351	56.9009	228.056	0.476752	0.166526	1.91079	0.166526
P11717	MPRI	Cation independent mannose 6 phosphate receptor OS Homo sapiens GN IGF2R PE 1 SV 2	23.145	16.6584	28.4357	0.719741	0.167267	1.22859	0.167267
P50993	AT1A2	Sodium potassium transporting ATPase subunit alpha 2 OS Homo sapiens GN ATP1A2 PE 1 SV 1	0.0414981	0.0618928	0.111902	1.49146	0.16799	2.69656	0.16799
Q6NXT2	H3C	Histone H3 3C OS Homo sapiens GN H3F3C PE 1 SV 3	1.31726	0.96008	0.830676	0.728846	0.168033	0.630609	0.168033
Q10472	GALT1	Polypeptide N acetylgalactosaminyltransferase 1 OS Homo sapiens GN GALNT1 PE 1 SV 1	69.4859	−	53.7793	−	0.169225	0.773959	0.169225
Q92928	RAB1C	Putative Ras related protein Rab 1C OS Homo sapiens GN RAB1C PE 5 SV 2	0.296238	0.112929	0.376786	0.381211	0.169434	1.27191	0.169434
P61026	RAB10	Ras related protein Rab 10 OS Homo sapiens GN RAB10 PE 1 SV 1	0.138118	0.0829018	0.209004	0.600223	0.169631	1.51322	0.169631
P09493-4	TPM1	Isoform 4 of Tropomyosin alpha 1 chain OS Homo sapiens GN TPM1	1.86902	0.95342	1.58556	0.510117	0.170198	0.848336	0.170198
P62987	RL40	Ubiquitin 60S ribosomal protein L40 OS Homo sapiens GN UBA52 PE 1 SV 2	164.317	183.348	395.515	1.11582	0.171657	2.40703	0.171657
P05387	RLA2	60S acidic ribosomal protein P2 OS Homo sapiens GN RPLP2 PE 1 SV 1	201.037	102.66	406.761	0.510651	0.172303	2.02331	0.172303
P30048	PRDX3	Thioredoxin dependent peroxide reductase mitochondrial OS Homo sapiens GN PRDX3 PE 1 SV 3	98.3162	94.464	155.243	0.960818	0.173214	1.57901	0.173214
Q15056-2	IF4H	Isoform Short of Eukaryotic translation initiation factor 4H OS Homo sapiens GN EIF4H	0.0866181	0.0275663	0.0565951	0.318251	0.173387	0.653387	0.173387
P27361	MK03	Mitogen activated protein kinase 3 OS Homo sapiens GN MAPK3 PE 1 SV 4	14.7633	11.5093	36.6135	0.779588	0.175036	2.48002	0.175036
Q01518-2	CAP1	Isoform 2 of Adenylyl cyclase associated protein 1 OS Homo sapiens GN CAP1	405.233	343.528	524.683	0.847728	0.176913	1.29477	0.176913
P28482	MK01	Mitogen activated protein kinase 1 OS Homo sapiens GN MAPK1 PE 1 SV 3	38.5791	19.8503	50.2604	0.514535	0.177079	1.30279	0.177079
Q92945	FUBP2	Far upstream element binding protein 2 OS Homo sapiens GN KHSRP PE 1 SV 4	0.105545	0.06103	0.131263	0.578236	0.177469	1.24367	0.177469
P55010	IF5	Eukaryotic translation initiation factor 5 OS Homo sapiens GN EIF5 PE 1 SV 2	53.8878	29.5723	37.0893	0.548775	0.177721	0.688269	0.177721
P40429	RL13A	60S ribosomal protein L13a OS Homo sapiens GN RPL13A PE 1 SV 2	0.106341	0.119005	0.152588	1.11908	0.1781	1.43488	0.1781
Q02878	RL6	60S ribosomal protein L6 OS Homo sapiens GN RPL6 PE 1 SV 3	231.937	199.221	219.633	0.858944	0.178867	0.946952	0.178867
P09104	ENOG	Gamma enolase OS Homo sapiens GN ENO2 PE 1 SV 3	23.1703	14.2211	12.5786	0.613764	0.179462	0.542875	0.179462
Q9Y6Y8-2	S23IP	Isoform 2 of SEC23 interacting protein OS Homo sapiens GN SEC23IP	14.1407	−	20.9458	−	0.179881	1.48124	0.179881
Q9HAV0	GBB4	Guanine nucleotide binding protein subunit beta 4 OS Homo sapiens GN GNB4 PE 1 SV 3	0.0717845	−	0.0838845	−	0.180847	1.16856	0.180847
Q15149	PLEC	Plectin OS Homo sapiens GN PLEC PE 1 SV 3	139.557	82.6223	230.074	0.592031	0.181399	1.6486	0.181399
Q8IVL6	P3H3	Prolyl 3 hydroxylase 3 OS Homo sapiens GN LEPREL2 PE 2 SV 1	0.0321016	−	0.0656199	−	0.182489	2.04413	0.182489
P50395	GDIB	Rab GDP dissociation inhibitor beta OS Homo sapiens GN GDI2 PE 1 SV 2	0.145988	0.0393335	0.220441	0.269429	0.183752	1.50999	0.183752
P84243	H33	Histone H3 3 OS Homo sapiens GN H3F3A PE 1 SV 2	1.41136	0.995343	1.0161	0.705236	0.187838	0.71994	0.187838
Q71DI3	H32	Histone H3 2 OS Homo sapiens GN HIST2H3A PE 1 SV 3	1.4117	0.995707	1.01768	0.705323	0.187983	0.72089	0.187983
P68431	H31	Histone H3 1 OS Homo sapiens GN HIST1H3A PE 1 SV 2	1.41322	0.995343	1.0166	0.70431	0.187995	0.71935	0.187995
P09493-6	TPM1	Isoform TPM1kappa of Tropomyosin alpha 1 chain OS Homo sapiens GN TPM1	0.930247	0.470669	0.749178	0.505962	0.188382	0.805354	0.188382
P02452	CO1A1	Collagen alpha 1 I chain OS Homo sapiens GN COL1A1 PE 1 SV 5	931.904	707.748	1036.6	0.759464	0.189264	1.11235	0.189264
P35611-3	ADDA	Isoform 3 of Alpha adducin OS Homo sapiens GN ADD1	0.032596	0.0349113	0.0587329	1.07103	0.18935	1.80184	0.18935
Q13435	SF3B2	Splicing factor 3B subunit 2 OS Homo sapiens GN SF3B2 PE 1 SV 2	30.3017	16.4989	38.8001	0.544487	0.191077	1.28046	0.191077
P62826	RAN	GTP binding nuclear protein Ran OS Homo sapiens GN RAN PE 1 SV 3	0.331629	0.156473	0.433028	0.471832	0.192274	1.30576	0.192274
P07384	CAN1	Calpain 1 catalytic subunit OS Homo sapiens GN CAPN1 PE 1 SV 1	23.4955	−	39.008	−	0.192515	1.66023	0.192515
P61513	RL37A	60S ribosomal protein L37a OS Homo sapiens GN RPL37A PE 1 SV 2	0.0323377	−	0.0468559	−	0.192728	1.44895	0.192728
P27348	1433T	14 3 3 protein theta OS Homo sapiens GN YWHAQ PE 1 SV 1	285.772	166.741	208.137	0.583475	0.192777	0.728332	0.192777
Q99729-3	ROAA	Isoform 3 of Heterogeneous nuclear ribonucleoprotein A B OS Homo sapiens GN HNRNPAB	142.714	112.253	252.99	0.786561	0.193267	1.77271	0.193267
Q2M2I8	AAK1	AP2 associated protein kinase 1 OS Homo sapiens GN AAK1 PE 1 SV 3	0.0447308	−	0.0284688	−	0.193597	0.636448	0.193597
P02751-6	FINC	Isoform Fibronectin V III 15 of Fibronectin OS Homo sapiens GN FN1	0.88323	0.834914	0.965428	0.945296	0.194178	1.09307	0.194178
Q16695	H31T	Histone H3 1t OS Homo sapiens GN HIST3H3 PE 1 SV 3	1.41262	0.995343	1.0231	0.704606	0.194483	0.724256	0.194483
P09493-2	TPM1	Isoform Smooth muscle of Tropomyosin alpha 1 chain OS Homo sapiens GN TPM1	1.4692	0.895096	1.15856	0.609239	0.194936	0.788563	0.194936
O15260	SURF4	Surfeit locus protein 4 OS Homo sapiens GN SURF4 PE 1 SV 3	0.0901244	0.0259716	0.142512	0.288175	0.195097	1.58128	0.195097
Q9HBL0	TENS1	Tensin 1 OS Homo sapiens GN TNS1 PE 1 SV 2	0.1266	0.0821703	0.193239	0.649057	0.195213	1.52638	0.195213
Q9UHG3	PCYOX	Prenylcysteine oxidase 1 OS Homo sapiens GN PCYOX1 PE 1 SV 3	23.1172	−	42.4036	−	0.195555	1.83429	0.195555
P50395	GDIB	Rab GDP dissociation inhibitor beta OS Homo sapiens GN GDI2 PE 1 SV 2	89.5072	30.1227	142.339	0.33654	0.195944	1.59025	0.195944
P26038	MOES	Moesin OS Homo sapiens GN MSN PE 1 SV 3	349.396	250.481	292.52	0.716899	0.196296	0.837217	0.196296
P02751-13	FINC	Isoform 13 of Fibronectin OS Homo sapiens GN FN1	0.893647	0.836768	1.07459	0.936352	0.19633	1.20248	0.19633
Q16891-3	IMMT	Isoform 3 of Mitochondrial inner membrane protein OS Homo sapiens GN IMMT	45.3828	40.3573	67.2965	0.889265	0.196663	1.48286	0.196663
Q2M2I8-2	AAK1	Isoform 2 of AP2 associated protein kinase 1 OS Homo sapiens GN AAK1	0.0392959	−	0.0262493	−	0.196713	0.667992	0.196713
Q14194	DPYL1	Dihydropyrimidinase related protein 1 OS Homo sapiens GN CRMP1 PE 1 SV 1	54.1516	12.0728	5.20673	0.222946	0.196812	0.0961511	0.196812
P08238	HS90B	Heat shock protein HSP 90 beta OS Homo sapiens GN HSP90AB1 PE 1 SV 4	1.1646	0.435762	0.902368	0.374173	0.197139	0.774832	0.197139
P49589	SYCC	Cysteinyl tRNA synthetase cytoplasmic OS Homo sapiens GN CARS PE 1 SV 3	13.9862	−	23.7518	−	0.1974	1.69823	0.1974
P62805	H4	Histone H4 OS Homo sapiens GN HIST1H4A PE 1 SV 2	1.28557	0.751063	2.00971	0.584225	0.198055	1.56328	0.198055
P14625	ENPL	Endoplasmin OS Homo sapiens GN HSP90B1 PE 1 SV 1	441.153	322.371	596.398	0.730746	0.199113	1.35191	0.199113
Q99714	HCD2	3 hydroxyacyl CoA dehydrogenase type 2 OS Homo sapiens GN HSD17B10 PE 1 SV 3	38.0003	28.3447	62.086	0.745908	0.200799	1.63383	0.200799
P08670	VIME	Vimentin OS Homo sapiens GN VIM PE 1 SV 4	17.2524	7.80639	21.8426	0.452482	0.201461	1.26606	0.201461
Q12905	ILF2	Interleukin enhancer binding factor 2 OS Homo sapiens GN ILF2 PE 1 SV 2	86.8219	43.7976	116.298	0.504453	0.201649	1.3395	0.201649
P02751-10	FINC	Isoform 10 of Fibronectin OS Homo sapiens GN FN1	0.930193	0.88947	1.11251	0.956221	0.201694	1.196	0.201694
P62805	H4	Histone H4 OS Homo sapiens GN HIST1H4A PE 1 SV 2	1119.73	690.977	1525.2	0.617091	0.20171	1.36211	0.20171
P11940	PABP1	Polyadenylate binding protein 1 OS Homo sapiens GN PABPC1 PE 1 SV 2	0.144598	0.0973344	0.339216	0.673137	0.202078	2.34593	0.202078
O14983-2	AT2A1	Isoform Adult of Sarcoplasmic endoplasmic reticulum calcium ATPase 1 OS Homo sapiens GN ATP2A1	0.119117	0.0899967	0.150847	0.755529	0.20275	1.26637	0.20275
P60174-2	TPIS	Isoform 2 of Triosephosphate isomerase OS Homo sapiens GN TPI1	0.624112	0.414942	0.795418	0.664853	0.203577	1.27448	0.203577
Q14204	DYHC1	Cytoplasmic dynein 1 heavy chain 1 OS Homo sapiens GN DYNC1H1 PE 1 SV 5	0.637757	0.178786	0.527662	0.280335	0.204346	0.827371	0.204346
P54886	P5CS	Delta 1 pyrroline 5 carboxylate synthase OS Homo sapiens GN ALDH18A1 PE 1 SV 2	37.969	18.8668	52.9857	0.496901	0.20447	1.3955	0.20447
O43854-2	EDIL3	Isoform Z20 of EGF like repeat and discoidin I like domain containing protein 3 OS Homo sapiens GN E	24.8096	22.1538	35.6783	0.892953	0.204792	1.43808	0.204792
P62826	RAN	GTP binding nuclear protein Ran OS Homo sapiens GN RAN PE 1 SV 3	250.421	140.044	309.701	0.559235	0.204869	1.23672	0.204869
O00148	DDX39	ATP dependent RNA helicase DDX39 OS Homo sapiens GN DDX39 PE 1 SV 2	0.0613352	0.0153459	0.0413523	0.250197	0.207137	0.674202	0.207137
P17066	HSP76	Heat shock 70 kDa protein 6 OS Homo sapiens GN HSPA6 PE 1 SV 2	6.00083	29.4489	40.9673	4.90747	0.209023	6.82694	0.209023
Q01105-2	SET	Isoform TAF I beta of Protein SET OS Homo sapiens GN SET	0.0402953	−	0.0266776	−	0.211004	0.662053	0.211004
P13797	PLST	Plastin 3 OS Homo sapiens GN PLS3 PE 1 SV 4	215.226	116.263	277.115	0.540192	0.211259	1.28756	0.211259
P16989-2	DBPA	Isoform 2 of DNA binding protein A OS Homo sapiens GN CSDA	31.8975	4.15025	155.328	0.130112	0.212135	4.8696	0.212135
O95793-2	STAU1	Isoform Short of Double stranded RNA binding protein Staufen homolog 1 OS Homo sapiens GN STAU1	14.6385	14.0502	23.0747	0.959818	0.212547	1.57631	0.212547
Q01130	SRSF2	Serine arginine rich splicing factor 2 OS Homo sapiens GN SRSF2 PE 1 SV 4	87.0481	49.1431	118.381	0.564551	0.212694	1.35995	0.212694
P60981	DEST	Destrin OS Homo sapiens GN DSTN PE 1 SV 3	201.002	107.317	278.278	0.53391	0.212758	1.38446	0.212758
P53597	SUCA	Succinyl CoA ligase GDP forming subunit alpha mitochondrial OS Homo sapiens GN SUCLG1 PE 1 SV 4	49.743	39.9432	64.2543	0.802991	0.212825	1.29172	0.212825
Q13263-2	TIF1B	Isoform 2 of Transcription intermediary factor 1 beta OS Homo sapiens GN TRIM28	0.0951727	0.0653475	0.112815	0.68662	0.212954	1.18538	0.212954
P62834	RAP1A	Ras related protein Rap 1A OS Homo sapiens GN RAP1A PE 1 SV 1	0.100584	0.0583934	0.118327	0.580545	0.213374	1.17641	0.213374
P62491	RB11A	Ras related protein Rab 11A OS Homo sapiens GN RAB11A PE 1 SV 3	69.4507	60.0374	118.196	0.864461	0.213464	1.70186	0.213464
Q96AE4	FUBP1	Far upstream element binding protein 1 OS Homo sapiens GN FUBP1 PE 1 SV 3	42.1306	28.9438	53.5653	0.687002	0.215137	1.27141	0.215137
O94855	SC24D	Protein transport protein Sec24D OS Homo sapiens GN SEC24D PE 1 SV 2	0.114617	0.0501554	0.0877065	0.437592	0.215953	0.765214	0.215953
O00487	PSDE	26S proteasome non ATPase regulatory subunit 14 OS Homo sapiens GN PSMD14 PE 1 SV 1	36.2555	17.262	41.9615	0.476121	0.216197	1.15738	0.216197
Q13838	UAP56	Spliceosome RNA helicase BAT1 OS Homo sapiens GN BAT1 PE 1 SV 1	91.1469	42.3512	67.1082	0.464648	0.216405	0.736264	0.216405
O94855-2	SC24D	Isoform 2 of Protein transport protein Sec24D OS Homo sapiens GN SEC24D	0.108998	0.0501554	0.0877065	0.460149	0.217059	0.80466	0.217059
Q14847	LASP1	LIM and SH3 domain protein 1 OS Homo sapiens GN LASP1 PE 1 SV 2	0.345851	0.114538	0.238721	0.331176	0.217097	0.69024	0.217097
P50991	TCPD	T complex protein 1 subunit delta OS Homo sapiens GN CCT4 PE 1 SV 4	175.797	95.5379	150.049	0.543457	0.21716	0.853537	0.21716
Q9NR12	PDLI7	PDZ and LIM domain protein 7 OS Homo sapiens GN PDLIM7 PE 1 SV 1	197.558	77.6716	158.673	0.393159	0.218877	0.803175	0.218877
P13987	CD59	CD59 glycoprotein OS Homo sapiens GN CD59 PE 1 SV 1	137.568	133.151	186.733	0.967893	0.219027	1.35739	0.219027
Q00325-2	MPCP	Isoform B of Phosphate carrier protein mitochondrial OS Homo sapiens GN SLC25A3	141.676	134.079	208.453	0.946378	0.219219	1.47134	0.219219
P26373	RL13	60S ribosomal protein L13 OS Homo sapiens GN RPL13 PE 1 SV 4	199.034	128.683	265.826	0.646537	0.219543	1.33558	0.219543
O43390-2	HNRPR	Isoform 2 of Heterogeneous nuclear ribonucleoprotein R OS Homo sapiens GN HNRNPR	0.144129	0.0601681	0.165862	0.417459	0.220595	1.15078	0.220595
O43707	ACTN4	Alpha actinin 4 OS Homo sapiens GN ACTN4 PE 1 SV 2	1.05515	0.342469	1.52634	0.324569	0.221026	1.44656	0.221026
P08238	HS90B	Heat shock protein HSP 90 beta OS Homo sapiens GN HSP90AB1 PE 1 SV 4	512.897	169.159	359.219	0.329811	0.221136	0.700372	0.221136
P21333-2	FLNA	Isoform 2 of Filamin A OS Homo sapiens GN FLNA	11.0136	6.78135	12.0895	0.615724	0.221432	1.09768	0.221432
P21333	FLNA	Filamin A OS Homo sapiens GN FLNA PE 1 SV 4	11.0136	6.78135	12.0911	0.615724	0.221529	1.09783	0.221529
Q13748-2	TBA3C	Isoform 2 of Tubulin alpha 3C D chain OS Homo sapiens GN TUBA3C	4.68454	2.23857	5.73488	0.477863	0.221833	1.22421	0.221833
O60282	KIF5C	Kinesin heavy chain isoform 5C OS Homo sapiens GN KIF5C PE 1 SV 1	0.0591277	0.0424662	0.211786	0.718211	0.223001	3.58184	0.223001
P62979	RS27A	Ubiquitin 40S ribosomal protein S27a OS Homo sapiens GN RPS27A PE 1 SV 2	0.591053	0.224382	0.476666	0.37963	0.223002	0.806469	0.223002
P26373	RL13	60S ribosomal protein L13 OS Homo sapiens GN RPL13 PE 1 SV 4	0.220875	0.140535	0.318879	0.636267	0.223014	1.44371	0.223014
Q8IVL6-2	P3H3	Isoform 2 of Prolyl 3 hydroxylase 3 OS Homo sapiens GN LEPREL2	0.0200634	−	0.0550859	−	0.223286	2.7456	0.223286
Q5JWF2	GNAS1	Guanine nucleotide binding protein G s subunit alpha isoforms XLas OS Homo sapiens GN GNAS PE 1 SV	0.0497852	0.0581689	0.0859896	1.1684	0.223707	1.72721	0.223707
Q5JWF2-2	GNAS1	Isoform XLas 2 of Guanine nucleotide binding protein G s subunit alpha isoforms XLas OS Homo sapien	0.0497852	0.0581689	0.0859896	1.1684	0.223707	1.72721	0.223707
Q15056	IF4H	Eukaryotic translation initiation factor 4H OS Homo sapiens GN EIF4H PE 1 SV 5	0.0894177	0.0273615	0.058573	0.305996	0.223958	0.655049	0.223958
P30048	PRDX3	Thioredoxin dependent peroxide reductase mitochondrial OS Homo sapiens GN PRDX3 PE 1 SV 3	0.0838646	0.0395539	0.101942	0.47164	0.22494	1.21555	0.22494
Q8N0Y7	PGAM4	Probable phosphoglycerate mutase 4 OS Homo sapiens GN PGAM4 PE 1 SV 1	0.212185	0.175985	0.135616	0.829395	0.225033	0.63914	0.225033
P63104	1433Z	14 3 3 protein zeta delta OS Homo sapiens GN YWHAZ PE 1 SV 1	1.34583	0.536617	1.24473	0.398725	0.225702	0.924876	0.225702
Q16658	FSCN1	Fascin OS Homo sapiens GN FSCN1 PE 1 SV 3	0.309012	0.162968	0.258005	0.527384	0.226729	0.834935	0.226729
Q96AX2	RAB37	Ras related protein Rab 37 OS Homo sapiens GN RAB37 PE 1 SV 3	0.0883566	0.0404006	0.171573	0.457245	0.227358	1.94182	0.227358
Q9NR12-3	PDLI7	Isoform LMP 3 of PDZ and LIM domain protein 7 OS Homo sapiens GN PDLIM7	0.0664094	0.0373089	0.0858099	0.561801	0.227954	1.29213	0.227954
P19105	ML12A	Myosin regulatory light chain 12A OS Homo sapiens GN MYL12A PE 1 SV 2	0.169835	0.0765412	0.245775	0.450679	0.230022	1.44714	0.230022
O14950	ML12B	Myosin regulatory light chain 12B OS Homo sapiens GN MYL12B PE 1 SV 2	0.170051	0.0765412	0.24608	0.450107	0.230641	1.44709	0.230641
P49327	FAS	Fatty acid synthase OS Homo sapiens GN FASN PE 1 SV 3	0.211419	0.158589	0.142928	0.750116	0.230981	0.676042	0.230981
P11940-2	PABP1	Isoform 2 of Polyadenylate binding protein 1 OS Homo sapiens GN PABPC1	0.102005	0.0740198	0.279201	0.725651	0.232923	2.73714	0.232923
P61604	CH10	10 kDa heat shock protein mitochondrial OS Homo sapiens GN HSPE1 PE 1 SV 2	0.148347	0.260393	0.327501	1.7553	0.23297	2.20767	0.23297
P02751-9	FINC	Isoform Fibronectin not containing EIIIA and EIIIB and uses V64 variant of IIICS region of Fibronect	0.950261	0.889768	1.11433	0.936341	0.233634	1.17265	0.233634
P10809	CH60	60 kDa heat shock protein mitochondrial OS Homo sapiens GN HSPD1 PE 1 SV 2	164.772	137.628	227.795	0.835259	0.233648	1.38248	0.233648
Q9Y678	COPG	Coatomer subunit gamma OS Homo sapiens GN COPG PE 1 SV 1	0.216371	0.119865	0.198004	0.553978	0.233793	0.915112	0.233793
P27635	RL10	60S ribosomal protein L10 OS Homo sapiens GN RPL10 PE 1 SV 4	0.105934	0.0952139	0.152116	0.898802	0.23402	1.43595	0.23402
P45880-1	VDAC2	Isoform 1 of Voltage dependent anion selective channel protein 2 OS Homo sapiens GN VDAC2	0.150707	0.129906	0.228112	0.861976	0.234403	1.51361	0.234403
O95782-2	AP2A1	Isoform B of AP 2 complex subunit alpha 1 OS Homo sapiens GN AP2A1	48.7267	22.1932	72.4195	0.455462	0.236334	1.48624	0.236334
Q9NZM1	MYOF	Myoferlin OS Homo sapiens GN MYOF PE 1 SV 1	0.225644	0.22042	1.43073	0.97685	0.236465	6.34064	0.236465
P02751-5	FINC	Isoform Fibronectin V I 10 of Fibronectin OS Homo sapiens GN FN1	0.971474	0.910949	1.14331	0.937698	0.237075	1.17688	0.237075
P62987	RL40	Ubiquitin 60S ribosomal protein L40 OS Homo sapiens GN UBA52 PE 1 SV 2	0.586568	0.224382	0.466795	0.382533	0.237122	0.795807	0.237122
P62807	H2B1C	Histone H2B type 1 C E F G I OS Homo sapiens GN HIST1H2BC PE 1 SV 4	1613.17	868.018	622.683	0.538082	0.237881	0.385999	0.237881
P45880-2	VDAC2	Isoform 2 of Voltage dependent anion selective channel protein 2 OS Homo sapiens GN VDAC2	0.150707	0.129906	0.227529	0.861976	0.237989	1.50974	0.237989
Q9NZM1-6	MYOF	Isoform 6 of Myoferlin OS Homo sapiens GN MYOF	0.226639	0.22042	1.42769	0.972563	0.238397	6.29939	0.238397
Q9NR12	PDLI7	PDZ and LIM domain protein 7 OS Homo sapiens GN PDLIM7 PE 1 SV 1	0.263007	0.0991254	0.209099	0.376892	0.238479	0.795032	0.238479
A6NIZ1	RP1BL	Ras related protein Rap 1b like protein OS Homo sapiens PE 2 SV 1	0.0890937	0.028143	0.117558	0.315881	0.238616	1.31948	0.238616
P45880	VDAC2	Voltage dependent anion selective channel protein 2 OS Homo sapiens GN VDAC2 PE 1 SV 2	0.150707	0.129906	0.228637	0.861976	0.238831	1.51709	0.238831
P07437	TBB5	Tubulin beta chain OS Homo sapiens GN TUBB PE 1 SV 2	1977.81	1033.87	2203.05	0.522735	0.239903	1.11388	0.239903
P14314	GLU2B	Glucosidase 2 subunit beta OS Homo sapiens GN PRKCSH PE 1 SV 2	124.221	50.8874	140.391	0.409651	0.240188	1.13016	0.240188
P09493	TPM1	Tropomyosin alpha 1 chain OS Homo sapiens GN TPM1 PE 1 SV 2	1.60552	0.673839	1.33339	0.4197	0.240381	0.830499	0.240381
Q9NZM1-3	MYOF	Isoform 3 of Myoferlin OS Homo sapiens GN MYOF	0.213526	0.202014	1.38484	0.946087	0.242019	6.48557	0.242019
P09493-3	TPM1	Isoform TM3 of Tropomyosin alpha 1 chain OS Homo sapiens GN TPM1	2.36406	1.2337	2.01003	0.521857	0.242432	0.850244	0.242432
Q9NZM1-2	MYOF	Isoform 2 of Myoferlin OS Homo sapiens GN MYOF	0.203878	0.193656	1.37927	0.949862	0.242748	6.76519	0.242748
O60784	TOM1	Target of Myb protein 1 OS Homo sapiens GN TOM1 PE 1 SV 2	0.0508776	0.0387913	0.0634614	0.762443	0.243336	1.24734	0.243336
Q08043	ACTN3	Alpha actinin 3 OS Homo sapiens GN ACTN3 PE 1 SV 2	0.277155	0.0873149	0.584272	0.31504	0.243927	2.10811	0.243927
Q9NYU2-2	UGGG1	Isoform 2 of UDP glucose glycoprotein glucosyltransferase 1 OS Homo sapiens GN UGGT1	31.8664	40.0005	69.0798	1.25526	0.243982	2.16779	0.243982
Q14974	IMB1	Importin subunit beta 1 OS Homo sapiens GN KPNB1 PE 1 SV 2	59.9367	36.6427	82.856	0.611357	0.244678	1.38239	0.244678
P10809	CH60	60 kDa heat shock protein mitochondrial OS Homo sapiens GN HSPD1 PE 1 SV 2	0.361052	0.214372	0.481079	0.593742	0.24503	1.33244	0.24503
P38646	GRP75	Stress 70 protein mitochondrial OS Homo sapiens GN HSPA9 PE 1 SV 2	0.315323	0.203186	0.355043	0.644376	0.247603	1.12597	0.247603
Q13263	TIF1B	Transcription intermediary factor 1 beta OS Homo sapiens GN TRIM28 PE 1 SV 5	84.5089	44.4827	73.2682	0.526367	0.248294	0.866988	0.248294
P11586	C1TC	C 1 tetrahydrofolate synthase cytoplasmic OS Homo sapiens GN MTHFD1 PE 1 SV 3	45.7854	25.664	40.432	0.560528	0.248498	0.883077	0.248498
O75083	WDR1	WD repeat containing protein 1 OS Homo sapiens GN WDR1 PE 1 SV 4	308.101	209.855	329.577	0.681124	0.249129	1.0697	0.249129
P51911	CNN1	Calponin 1 OS Homo sapiens GN CNN1 PE 1 SV 2	0.0260108	0.0288498	0.0503494	1.10915	0.249616	1.93571	0.249616
P14618	KPYM	Pyruvate kinase isozymes M1 M2 OS Homo sapiens GN PKM2 PE 1 SV 4	5.82713	3.93973	6.19565	0.676101	0.249868	1.06324	0.249868
Q13557-9	KCC2D	Isoform Delta 7 of Calcium calmodulin dependent protein kinase type II subunit delta OS Homo sapiens	0.0413472	−	0.0660233	−	0.250074	1.5968	0.250074
Q08211	DHX9	ATP dependent RNA helicase A OS Homo sapiens GN DHX9 PE 1 SV 4	63.6399	28.5617	49.0915	0.448801	0.250674	0.771396	0.250674
Q9Y281	COF2	Cofilin 2 OS Homo sapiens GN CFL2 PE 1 SV 1	86.9751	61.2469	456.205	0.704189	0.25073	5.24523	0.25073
P02751-14	FINC	Isoform 14 of Fibronectin OS Homo sapiens GN FN1	0.958687	0.889768	1.11433	0.928111	0.250799	1.16235	0.250799
P02751-8	FINC	Isoform Fibronectin not containing EIIIA domain of Fibronectin OS Homo sapiens GN FN1	0.958687	0.889768	1.11433	0.928111	0.250799	1.16235	0.250799
Q13435	SF3B2	Splicing factor 3B subunit 2 OS Homo sapiens GN SF3B2 PE 1 SV 2	0.0576694	0.0271508	0.074236	0.4708	0.251753	1.28727	0.251753
P11055	MYH3	Myosin 3 OS Homo sapiens GN MYH3 PE 1 SV 3	12.6049	−	5.64315	−	0.251803	0.447695	0.251803
A5A3E0	POTEF	POTE ankyrin domain family member F OS Homo sapiens GN POTEF PE 1 SV 2	12.9065	7.28157	8.48073	0.564179	0.252153	0.65709	0.252153
P23396	RS3	40S ribosomal protein S3 OS Homo sapiens GN RPS3 PE 1 SV 2	242.281	141.684	303.98	0.584792	0.252887	1.25466	0.252887
Q01105	SET	Protein SET OS Homo sapiens GN SET PE 1 SV 3	0.0357424	−	0.0245522	−	0.253203	0.686923	0.253203
P61513	RL37A	60S ribosomal protein L37a OS Homo sapiens GN RPL37A PE 1 SV 2	42.9426	−	70.4059	−	0.253487	1.63954	0.253487
O60282-2	KIF5C	Isoform 2 of Kinesin heavy chain isoform 5C OS Homo sapiens GN KIF5C	0.0565966	0.0400592	0.197719	0.707802	0.254668	3.49347	0.254668
O60506-3	HNRPQ	Isoform hnRNP Q1 of Heterogeneous nuclear ribonucleoprotein Q OS Homo sapiens GN SYNCRIP	122.265	46.8765	96.5384	0.383401	0.256651	0.789583	0.256651
P16190	1A33	HLA class I histocompatibility antigen A 33 alpha chain OS Homo sapiens GN HLA A PE 1 SV 3	0.148916	0.0829709	0.182559	0.557165	0.256725	1.22592	0.256725
Q15019	2013-09-02	Septin 2 OS Homo sapiens GN SEPT2 PE 1 SV 1	81.6128	47.7216	92.3835	0.584732	0.257556	1.13197	0.257556
Q6S8J3	POTEE	POTE ankyrin domain family member E OS Homo sapiens GN POTEE PE 1 SV 3	13.2321	7.35155	8.90689	0.555583	0.258499	0.673125	0.258499
P63000	RAC1	Ras related C3 botulinum toxin substrate 1 OS Homo sapiens GN RAC1 PE 1 SV 1	121.548	50.3375	98.2	0.414139	0.259761	0.807914	0.259761
P78527	PRKDC	DNA dependent protein kinase catalytic subunit OS Homo sapiens GN PRKDC PE 1 SV 3	0.190441	0.0835321	0.299599	0.438624	0.259891	1.57318	0.259891
P14618	KPYM	Pyruvate kinase isozymes M1 M2 OS Homo sapiens GN PKM2 PE 1 SV 4	2149	1789.99	2718.3	0.83294	0.26028	1.26491	0.26028
P17661	DESM	Desmin OS Homo sapiens GN DES PE 1 SV 3	2.52771	0.469835	3.35732	0.185873	0.260802	1.32821	0.260802
P13804	ETFA	Electron transfer flavoprotein subunit alpha mitochondrial OS Homo sapiens GN ETFA PE 1 SV 1	115.493	37.4473	54.0169	0.324238	0.261341	0.467707	0.261341
P0CG47	UBB	Polyubiquitin B OS Homo sapiens GN UBB PE 1 SV 1	0.579664	0.224382	0.466795	0.387089	0.262239	0.805285	0.262239
P0CG48	UBC	Polyubiquitin C OS Homo sapiens GN UBC PE 1 SV 2	0.579664	0.224382	0.466795	0.387089	0.262239	0.805285	0.262239
P55145	MANF	Mesencephalic astrocyte derived neurotrophic factor OS Homo sapiens GN MANF PE 1 SV 2	0.06775	0.0335252	0.0869045	0.494837	0.26348	1.28272	0.26348
A6NHL2-2	TBAL3	Isoform 2 of Tubulin alpha chain like 3 OS Homo sapiens GN TUBAL3	0.195426	0.104125	0.245134	0.532811	0.263654	1.25435	0.263654
P26639	SYTC	Threonyl tRNA synthetase cytoplasmic OS Homo sapiens GN TARS PE 1 SV 3	56.4636	25.6434	37.5559	0.454158	0.26422	0.665134	0.26422
Q9BQE3	TBA1C	Tubulin alpha 1C chain OS Homo sapiens GN TUBA1C PE 1 SV 1	5.60619	2.70238	6.39651	0.482035	0.264454	1.14097	0.264454
Q13162	PRDX4	Peroxiredoxin 4 OS Homo sapiens GN PRDX4 PE 1 SV 1	83.4386	36.6645	105.33	0.439419	0.26458	1.26237	0.26458
P25398	RS12	40S ribosomal protein S12 OS Homo sapiens GN RPS12 PE 1 SV 3	93.2428	27.734	144.96	0.297439	0.264702	1.55466	0.264702
P50552	VASP	Vasodilator stimulated phosphoprotein OS Homo sapiens GN VASP PE 1 SV 3	52.1565	30.3287	35.5549	0.581494	0.26527	0.681696	0.26527
P61978-3	HNRPK	Isoform 3 of Heterogeneous nuclear ribonucleoprotein K OS Homo sapiens GN HNRNPK	0.361427	0.331959	0.428572	0.91847	0.26539	1.18578	0.26539
Q86VP6	CAND1	Cullin associated NEDD8 dissociated protein 1 OS Homo sapiens GN CAND1 PE 1 SV 2	43.8864	32.5204	58.2731	0.741012	0.266556	1.32782	0.266556
O00469-2	PLOD2	Isoform B of Procollagen lysine 2 oxoglutarate 5 dioxygenase 2 OS Homo sapiens GN PLOD2	67.5808	17.6977	108.604	0.261875	0.267211	1.60703	0.267211
P12236	ADT3	ADP ATP translocase 3 OS Homo sapiens GN SLC25A6 PE 1 SV 4	72.6958	36.7972	117.842	0.506181	0.267381	1.62103	0.267381
P78527-2	PRKDC	Isoform 2 of DNA dependent protein kinase catalytic subunit OS Homo sapiens GN PRKDC	0.190616	0.0830595	0.296241	0.435742	0.267424	1.55412	0.267424
P33778	H2B1B	Histone H2B type 1 B OS Homo sapiens GN HIST1H2BB PE 1 SV 2	25.7347	485.042	786.752	18.8478	0.267836	30.5717	0.267836
P63096	GNAI1	Guanine nucleotide binding protein G i subunit alpha 1 OS Homo sapiens GN GNAI1 PE 1 SV 2	0.0489537	0.0186893	0.0700992	0.381775	0.268057	1.43195	0.268057
P21333-2	FLNA	Isoform 2 of Filamin A OS Homo sapiens GN FLNA	1567.78	1105.23	1766.98	0.704967	0.269553	1.12706	0.269553
P06748	NPM	Nucleophosmin OS Homo sapiens GN NPM1 PE 1 SV 2	0.233621	0.180899	0.314521	0.774329	0.27011	1.34629	0.27011
Q13409-6	DC1I2	Isoform 2F of Cytoplasmic dynein 1 intermediate chain 2 OS Homo sapiens GN DYNC1I2	37.9404	38.4006	60.5029	1.01213	0.271274	1.59468	0.271274
P15144	AMPN	Aminopeptidase N OS Homo sapiens GN ANPEP PE 1 SV 4	0.0703355	0.0261035	0.0867451	0.371128	0.272448	1.23331	0.272448
P10314	1A32	HLA class I histocompatibility antigen A 32 alpha chain OS Homo sapiens GN HLA A PE 2 SV 2	0.133082	0.0767052	0.162944	0.576375	0.27252	1.22439	0.27252
P28066	PSA5	Proteasome subunit alpha type 5 OS Homo sapiens GN PSMA5 PE 1 SV 3	62.1448	111.818	101.315	1.79931	0.272634	1.6303	0.272634
Q15181	IPYR	Inorganic pyrophosphatase OS Homo sapiens GN PPA1 PE 1 SV 2	41.5022	42.0508	65.3285	1.01322	0.273321	1.5741	0.273321
Q13557-10	KCC2D	Isoform Delta 10 of Calcium calmodulin dependent protein kinase type II subunit delta OS Homo sapien	0.0399314	−	0.062793	−	0.273346	1.57252	0.273346
Q13557-8	KCC2D	Isoform Delta 6 of Calcium calmodulin dependent protein kinase type II subunit delta OS Homo sapiens	0.0399314	−	0.062793	−	0.273346	1.57252	0.273346
Q15477	SKIV2	Helicase SKI2W OS Homo sapiens GN SKIV2L PE 1 SV 3	13.7903	13.233	19.5098	0.959588	0.273584	1.41475	0.273584
P43487	RANG	Ran specific GTPase activating protein OS Homo sapiens GN RANBP1 PE 1 SV 1	59.2422	37.3999	72.3442	0.631306	0.276252	1.22116	0.276252
Q14847	LASP1	LIM and SH3 domain protein 1 OS Homo sapiens GN LASP1 PE 1 SV 2	259.337	99.0115	171.778	0.381786	0.277186	0.662371	0.277186
P00367	DHE3	Glutamate dehydrogenase 1 mitochondrial OS Homo sapiens GN GLUD1 PE 1 SV 2	95.9969	69.5559	67.5443	0.724564	0.27753	0.703609	0.27753
Q92945-2	FUBP2	Isoform 2 of Far upstream element binding protein 2 OS Homo sapiens GN KHSRP	0.0916515	0.0529328	0.115893	0.577545	0.27824	1.2645	0.27824
Q15155	NOMO1	Nodal modulator 1 OS Homo sapiens GN NOMO1 PE 1 SV 5	25.2933	11.0728	28.4466	0.437777	0.278716	1.12467	0.278716
P02751-12	FINC	Isoform 12 of Fibronectin OS Homo sapiens GN FN1	0.774576	0.675198	0.910085	0.8717	0.279332	1.17495	0.279332
O94979-5	SC31A	Isoform 5 of Protein transport protein Sec31A OS Homo sapiens GN SEC31A	0.131968	0.0620918	0.145246	0.470508	0.280391	1.10062	0.280391
O43143	DHX15	Putative pre mRNA splicing factor ATP dependent RNA helicase DHX15 OS Homo sapiens GN DHX15 PE 1 SV	0.0251643	0.0419414	0.141623	1.6667	0.280604	5.62793	0.280604
P31939	PUR9	Bifunctional purine biosynthesis protein PURH OS Homo sapiens GN ATIC PE 1 SV 3	58.5947	30.2523	79.5315	0.516297	0.280836	1.35732	0.280836
P51149	RAB7A	Ras related protein Rab 7a OS Homo sapiens GN RAB7A PE 1 SV 1	0.0969419	0.0942844	0.16078	0.972586	0.281921	1.65852	0.281921
P02458	CO2A1	Collagen alpha 1 II chain OS Homo sapiens GN COL2A1 PE 1 SV 3	0.286957	0.300321	0.553448	1.04657	0.282366	1.92868	0.282366
Q13310	PABP4	Polyadenylate binding protein 4 OS Homo sapiens GN PABPC4 PE 1 SV 1	0.0719792	0.0461058	0.11126	0.640543	0.284405	1.54572	0.284405
Q9NYL4	FKB11	Peptidyl prolyl cis trans isomerase FKBP11 OS Homo sapiens GN FKBP11 PE 1 SV 1	13.8182	−	23.4914	−	0.285134	1.70003	0.285134
P62888	RL30	60S ribosomal protein L30 OS Homo sapiens GN RPL30 PE 1 SV 2	110.709	91.0289	155.075	0.822237	0.28562	1.40074	0.28562
P19338	NUCL	Nucleolin OS Homo sapiens GN NCL PE 1 SV 3	122.421	106.978	148.878	0.873857	0.28621	1.21611	0.28621
A6NMY6	AXA2L	Putative annexin A2 like protein OS Homo sapiens GN ANXA2P2 PE 5 SV 2	5.84339	2.33164	4.57836	0.399021	0.286269	0.78351	0.286269
P08758	ANXA5	Annexin A5 OS Homo sapiens GN ANXA5 PE 1 SV 2	0.964831	0.426437	1.14576	0.441981	0.286762	1.18753	0.286762
Q13557-3	KCC2D	Isoform Delta 3 of Calcium calmodulin dependent protein kinase type II subunit delta OS Homo sapiens	0.0434239	−	0.0702212	−	0.286828	1.61711	0.286828
P62269	RS18	40S ribosomal protein S18 OS Homo sapiens GN RPS18 PE 1 SV 3	0.169341	0.0869498	0.226266	0.513461	0.287318	1.33616	0.287318
P00568	KAD1	Adenylate kinase isoenzyme 1 OS Homo sapiens GN AK1 PE 1 SV 3	52.0409	−	35.2745	−	0.287457	0.677822	0.287457
P51659	DHB4	Peroxisomal multifunctional enzyme type 2 OS Homo sapiens GN HSD17B4 PE 1 SV 3	0.0333822	0.0425964	0.0739979	1.27602	0.288073	2.21669	0.288073
P18621	RL17	60S ribosomal protein L17 OS Homo sapiens GN RPL17 PE 1 SV 3	114.816	90.3915	171.591	0.78727	0.289058	1.49448	0.289058
O43143	DHX15	Putative pre mRNA splicing factor ATP dependent RNA helicase DHX15 OS Homo sapiens GN DHX15 PE 1 SV	27.0311	23.7491	23.5464	0.878584	0.2896	0.871086	0.2896
P62879	GBB2	Guanine nucleotide binding protein G I G S G T subunit beta 2 OS Homo sapiens GN GNB2 PE 1 SV 3	0.145047	0.0452176	0.161247	0.311744	0.290632	1.11168	0.290632
P35611-2	ADDA	Isoform 2 of Alpha adducin OS Homo sapiens GN ADD1	31.1573	27.9111	37.4951	0.895812	0.29065	1.20341	0.29065
P06748-2	NPM	Isoform 2 of Nucleophosmin OS Homo sapiens GN NPM1	0.233621	0.180899	0.311376	0.774329	0.292139	1.33283	0.292139
Q9NZM1-5	MYOF	Isoform 5 of Myoferlin OS Homo sapiens GN MYOF	0.126351	0.143976	1.19722	1.1395	0.292181	9.47538	0.292181
P49755	TMEDA	Transmembrane emp24 domain containing protein 10 OS Homo sapiens GN TMED10 PE 1 SV 2	0.0976857	0.0332505	0.0731995	0.340383	0.292599	0.749336	0.292599
P02751-15	FINC	Isoform 15 of Fibronectin OS Homo sapiens GN FN1	0.963423	0.858546	1.10438	0.891141	0.293992	1.14631	0.293992
P02751-7	FINC	Isoform Fibronectin containing extra ED B domain of Fibronectin OS Homo sapiens GN FN1	0.963423	0.858546	1.10438	0.891141	0.293992	1.14631	0.293992
P30086	PEBP1	Phosphatidylethanolamine binding protein 1 OS Homo sapiens GN PEBP1 PE 1 SV 3	263.158	154.481	217.947	0.587027	0.295811	0.828201	0.295811
P00330	ADH1_YEAST	ALCOHOL DEHYDROGENASE I EC 1 1 1 1	0.0990932	0.133043	0.138421	1.34261	0.296129	1.39688	0.296129
P05534	1A24	HLA class I histocompatibility antigen A 24 alpha chain OS Homo sapiens GN HLA A PE 1 SV 2	0.106898	0.0744405	0.140036	0.696368	0.296263	1.31	0.296263
Q13162	PRDX4	Peroxiredoxin 4 OS Homo sapiens GN PRDX4 PE 1 SV 1	0.111264	0.0374168	0.127542	0.336287	0.296297	1.1463	0.296297
P52907	CAZA1	F actin capping protein subunit alpha 1 OS Homo sapiens GN CAPZA1 PE 1 SV 3	0.144227	0.0945683	0.105019	0.65569	0.296451	0.728149	0.296451
P60900	PSA6	Proteasome subunit alpha type 6 OS Homo sapiens GN PSMA6 PE 1 SV 1	0.109155	0.045315	0.142219	0.415144	0.296886	1.30291	0.296886
P21589	5NTD	5 nucleotidase OS Homo sapiens GN NT5E PE 1 SV 1	0.116986	0.0343275	0.165739	0.293434	0.297102	1.41675	0.297102
Q32P28	P3H1	Prolyl 3 hydroxylase 1 OS Homo sapiens GN LEPRE1 PE 1 SV 2	0.154895	0.0714082	0.208389	0.461011	0.297109	1.34536	0.297109
Q9BVA1	TBB2B	Tubulin beta 2B chain OS Homo sapiens GN TUBB2B PE 1 SV 1	2.04355	0.693354	1.85357	0.339289	0.298672	0.907037	0.298672
P49327	FAS	Fatty acid synthase OS Homo sapiens GN FASN PE 1 SV 3	48.6571	22.947	56.3028	0.471607	0.298744	1.15714	0.298744
P06733-2	ENOA	Isoform MBP 1 of Alpha enolase OS Homo sapiens GN ENO1	2.14639	1.06378	1.9775	0.495616	0.299188	0.921314	0.299188
P04080	CYTB	Cystatin B OS Homo sapiens GN CSTB PE 1 SV 2	129.736	−	94.2524	−	0.299436	0.726493	0.299436
Q13492-3	PICAL	Isoform 3 of Phosphatidylinositol binding clathrin assembly protein OS Homo sapiens GN PICALM	61.6897	22.5035	41.7884	0.364785	0.299789	0.677396	0.299789
P55735	SEC13	Protein SEC13 homolog OS Homo sapiens GN SEC13 PE 1 SV 3	86.5421	91.5073	71.8282	1.05737	0.300623	0.82998	0.300623
P50991	TCPD	T complex protein 1 subunit delta OS Homo sapiens GN CCT4 PE 1 SV 4	0.266193	0.142887	0.290849	0.53678	0.30066	1.09263	0.30066
P78371	TCPB	T complex protein 1 subunit beta OS Homo sapiens GN CCT2 PE 1 SV 4	0.147677	0.0423444	0.169077	0.286736	0.300844	1.14491	0.300844
P02461-2	CO3A1	Isoform 2 of Collagen alpha 1 III chain OS Homo sapiens GN COL3A1	0.109889	0.0804919	0.140794	0.732484	0.302021	1.28124	0.302021
A6NHL2	TBAL3	Tubulin alpha chain like 3 OS Homo sapiens GN TUBAL3 PE 1 SV 2	0.197521	0.10952	0.244613	0.554474	0.30239	1.23842	0.30239
O60784-3	TOM1	Isoform 3 of Target of Myb protein 1 OS Homo sapiens GN TOM1	0.0506728	0.0387913	0.0625534	0.765524	0.302859	1.23446	0.302859
Q13557-11	KCC2D	Isoform Delta 11 of Calcium calmodulin dependent protein kinase type II subunit delta OS Homo sapien	0.0432863	−	0.068355	−	0.304046	1.57914	0.304046
P02751	FINC	Fibronectin OS Homo sapiens GN FN1 PE 1 SV 4	0.999968	0.911247	1.1423	0.911276	0.304989	1.14234	0.304989
P02751-3	FINC	Isoform V89 of Fibronectin OS Homo sapiens GN FN1	0.999968	0.911247	1.1423	0.911276	0.304989	1.14234	0.304989
Q01813	K6PP	6 phosphofructokinase type C OS Homo sapiens GN PFKP PE 1 SV 2	0.247402	0.153845	0.309731	0.62184	0.305878	1.25193	0.305878
Q32P28-3	P3H1	Isoform 3 of Prolyl 3 hydroxylase 1 OS Homo sapiens GN LEPRE1	0.155342	0.0707398	0.208389	0.455381	0.306077	1.34148	0.306077
P62873	GBB1	Guanine nucleotide binding protein G I G S G T subunit beta 1 OS Homo sapiens GN GNB1 PE 1 SV 3	0.17328	0.0871872	0.199102	0.503156	0.306331	1.14902	0.306331
Q96AC1-2	FERM2	Isoform 2 of Fermitin family homolog 2 OS Homo sapiens GN FERMT2	0.124054	0.0509558	0.168963	0.410754	0.306417	1.36201	0.306417
P68371	TBB2C	Tubulin beta 2C chain OS Homo sapiens GN TUBB2C PE 1 SV 1	481.66	239.667	640.963	0.497587	0.307222	1.33074	0.307222
Q9UKX3	MYH13	Myosin 13 OS Homo sapiens GN MYH13 PE 1 SV 1	11.2224	148.985	2.3331	13.2757	0.307557	0.207897	0.307557
P49023-3	PAXI	Isoform Gamma of Paxillin OS Homo sapiens GN PXN	0.0243177	−	0.036339	−	0.308203	1.49434	0.308203
Q92538	GBF1	Golgi specific brefeldin A resistance guanine nucleotide exchange factor 1 OS Homo sapiens GN GBF1 P	11.4311	4.3267	5.1691	0.378504	0.309243	0.452198	0.309243
P14314	GLU2B	Glucosidase 2 subunit beta OS Homo sapiens GN PRKCSH PE 1 SV 2	0.160443	0.0855701	0.896724	0.533338	0.309906	5.58907	0.309906
Q96KK5	H2A1H	Histone H2A type 1 H OS Homo sapiens GN HIST1H2AH PE 1 SV 3	1.97679	0.830255	1.6238	0.420001	0.310127	0.821432	0.310127
P0C0S8	H2A1	Histone H2A type 1 OS Homo sapiens GN HIST1H2AG PE 1 SV 2	1.97679	0.830255	1.6238	0.420001	0.310127	0.821432	0.310127
Q99878	H2A1J	Histone H2A type 1 J OS Homo sapiens GN HIST1H2AJ PE 1 SV 3	1.97679	0.830255	1.6238	0.420001	0.310127	0.821432	0.310127
P20671	H2A1D	Histone H2A type 1 D OS Homo sapiens GN HIST1H2AD PE 1 SV 2	1.97679	0.830255	1.62402	0.420001	0.3103	0.821545	0.3103
Q5ZPR3	CD276	CD276 antigen OS Homo sapiens GN CD276 PE 1 SV 1	0.0233463	0.0605182	0.037741	2.5922	0.310302	1.61658	0.310302
Q13885	TBB2A	Tubulin beta 2A chain OS Homo sapiens GN TUBB2A PE 1 SV 1	2.0697	0.718555	1.89081	0.347179	0.310582	0.913566	0.310582
P36578	RL4	60S ribosomal protein L4 OS Homo sapiens GN RPL4 PE 1 SV 5	0.330545	0.186804	0.287081	0.56514	0.310873	0.868508	0.310873
Q96AX2	RAB37	Ras related protein Rab 37 OS Homo sapiens GN RAB37 PE 1 SV 3	15.2842	1.7761	5.00155	0.116205	0.311326	0.327237	0.311326
Q9BS26	ERP44	Endoplasmic reticulum resident protein 44 OS Homo sapiens GN ERP44 PE 1 SV 1	53.0525	30.6424	68.3918	0.577587	0.311593	1.28913	0.311593
Q9BTM1	H2AJ	Histone H2A J OS Homo sapiens GN H2AFJ PE 1 SV 1	1.97679	0.830255	1.625	0.420001	0.311713	0.822041	0.311713
Q31612	1B73	HLA class I histocompatibility antigen B 73 alpha chain OS Homo sapiens GN HLA B PE 1 SV 1	0.0983076	0.0657695	0.104915	0.669018	0.312653	1.06721	0.312653
Q13557	KCC2D	Calcium calmodulin dependent protein kinase type II subunit delta OS Homo sapiens GN CAMK2D PE 1 SV	0.042008	−	0.0669909	−	0.313048	1.59472	0.313048
Q13557-6	KCC2D	Isoform Delta 9 of Calcium calmodulin dependent protein kinase type II subunit delta OS Homo sapiens	0.042008	−	0.0669909	−	0.313048	1.59472	0.313048
P35241	RADI	Radixin OS Homo sapiens GN RDX PE 1 SV 1	15.4897	−	24.362	−	0.313364	1.57278	0.313364
P04222	1C03	HLA class I histocompatibility antigen Cw 3 alpha chain OS Homo sapiens GN HLA C PE 1 SV 2	0.116922	0.085861	0.131272	0.734343	0.313448	1.12273	0.313448
Q15084	PDIA6	Protein disulfide isomerase A6 OS Homo sapiens GN PDIA6 PE 1 SV 1	253.052	114.627	304.794	0.452977	0.313845	1.20447	0.313845
Q6ZMR3	LDH6A	L lactate dehydrogenase A like 6A OS Homo sapiens GN LDHAL6A PE 2 SV 1	9.53323	78.5033	6.8732	8.23469	0.315162	0.720973	0.315162
Q96AC1	FERM2	Fermitin family homolog 2 OS Homo sapiens GN FERMT2 PE 1 SV 1	0.130045	0.0452569	0.174048	0.34801	0.317532	1.33837	0.317532
P02751-2	FINC	Isoform Migration stimulation factor FN70 of Fibronectin OS Homo sapiens GN FN1	0.107894	0.0780932	0.136162	0.723796	0.319714	1.262	0.319714
P51571	SSRD	Translocon associated protein subunit delta OS Homo sapiens GN SSR4 PE 1 SV 1	0.0955117	0.0546565	0.0850829	0.572249	0.322144	0.890811	0.322144
Q13557-5	KCC2D	Isoform Delta 8 of Calcium calmodulin dependent protein kinase type II subunit delta OS Homo sapiens	0.0421711	−	0.062793	−	0.322421	1.489	0.322421
O43707	ACTN4	Alpha actinin 4 OS Homo sapiens GN ACTN4 PE 1 SV 2	372.483	191.896	499.364	0.515181	0.32289	1.34064	0.32289
Q8TAT6	NPL4	Nuclear protein localization protein 4 homolog OS Homo sapiens GN NPLOC4 PE 1 SV 3	37.6499	−	28.4309	−	0.323846	0.755139	0.323846
P34931	HS71L	Heat shock 70 kDa protein 1 like OS Homo sapiens GN HSPA1L PE 1 SV 2	0.240044	0.267652	0.386362	1.11501	0.324576	1.60955	0.324576
P08107	HSP71	Heat shock 70 kDa protein 1A 1B OS Homo sapiens GN HSPA1A PE 1 SV 5	0.312472	0.281892	0.441726	0.902134	0.327011	1.41365	0.327011
O15260-2	SURF4	Isoform 2 of Surfeit locus protein 4 OS Homo sapiens GN SURF4	0.0894854	0.0259716	0.129395	0.290233	0.327311	1.44598	0.327311
P11586	C1TC	C 1 tetrahydrofolate synthase cytoplasmic OS Homo sapiens GN MTHFD1 PE 1 SV 3	0.0676851	0.03975	0.089957	0.587279	0.329588	1.32905	0.329588
O00299	CLIC1	Chloride intracellular channel protein 1 OS Homo sapiens GN CLIC1 PE 1 SV 4	0.177811	0.116776	0.331032	0.656745	0.330136	1.86171	0.330136
Q7Z406	MYH14	Myosin 14 OS Homo sapiens GN MYH14 PE 1 SV 1	6.1598	9.52683	27.1502	1.54661	0.33087	4.40764	0.33087
P31948	STIP1	Stress induced phosphoprotein 1 OS Homo sapiens GN STIP1 PE 1 SV 1	0.134624	0.0737158	0.408314	0.547566	0.331605	3.03299	0.331605
P46940	IQGA1	Ras GTPase activating like protein IQGAP1 OS Homo sapiens GN IQGAP1 PE 1 SV 1	90.2085	25.0397	115.769	0.277575	0.332553	1.28334	0.332553
Q9NZM1-7	MYOF	Isoform 7 of Myoferlin OS Homo sapiens GN MYOF	0.0434544	0.0437394	0.989944	1.00656	0.334226	22.7812	0.334226
P51571	SSRD	Translocon associated protein subunit delta OS Homo sapiens GN SSR4 PE 1 SV 1	83.1669	64.1533	126.829	0.771379	0.334639	1.525	0.334639
P61160	ARP2	Actin related protein 2 OS Homo sapiens GN ACTR2 PE 1 SV 1	0.203753	0.179781	0.241007	0.882346	0.337701	1.18284	0.337701
P06737	PYGL	Glycogen phosphorylase liver form OS Homo sapiens GN PYGL PE 1 SV 4	15.4445	29.5912	33.9736	1.91597	0.337754	2.19972	0.337754
P05997	CO5A2	Collagen alpha 2 V chain OS Homo sapiens GN COL5A2 PE 1 SV 3	28.2834	23.6151	38.9633	0.834945	0.338168	1.3776	0.338168
O75083	WDR1	WD repeat containing protein 1 OS Homo sapiens GN WDR1 PE 1 SV 4	0.68926	0.469829	0.756633	0.681643	0.339715	1.09775	0.339715
P49207	RL34	60S ribosomal protein L34 OS Homo sapiens GN RPL34 PE 1 SV 3	85.6334	28.8963	115.693	0.337443	0.340822	1.35103	0.340822
P12882	MYH1	Myosin 1 OS Homo sapiens GN MYH1 PE 1 SV 3	11.7165	3.8553	4.04325	0.329048	0.341261	0.345089	0.341261
P57721-2	PCBP3	Isoform 2 of Poly rC binding protein 3 OS Homo sapiens GN PCBP3	0.122417	0.078321	0.146029	0.639788	0.341493	1.19288	0.341493
P42704	LPPRC	Leucine rich PPR motif containing protein mitochondrial OS Homo sapiens GN LRPPRC PE 1 SV 3	0.0910499	0.028295	0.0577662	0.310763	0.342369	0.634445	0.342369
P22626	ROA2	Heterogeneous nuclear ribonucleoproteins A2 B1 OS Homo sapiens GN HNRNPA2B1 PE 1 SV 2	0.270212	0.217867	0.32641	0.80628	0.343326	1.20798	0.343326
Q05639	EF1A2	Elongation factor 1 alpha 2 OS Homo sapiens GN EEF1A2 PE 1 SV 1	1459.37	1176.85	2479.72	0.806409	0.343391	1.69917	0.343391
P04899	GNAI2	Guanine nucleotide binding protein G i subunit alpha 2 OS Homo sapiens GN GNAI2 PE 1 SV 3	0.123041	0.0861957	0.169576	0.700545	0.344297	1.37821	0.344297
Q5ZPR3-4	CD276	Isoform 4 of CD276 antigen OS Homo sapiens GN CD276	0.0233463	0.0605182	0.0353481	2.5922	0.345112	1.51408	0.345112
P61160	ARP2	Actin related protein 2 OS Homo sapiens GN ACTR2 PE 1 SV 1	176.894	151.357	209.941	0.855636	0.345367	1.18682	0.345367
P62851	RS25	40S ribosomal protein S25 OS Homo sapiens GN RPS25 PE 1 SV 1	212.256	250.591	252.42	1.18061	0.345911	1.18922	0.345911
Q9UI15	TAGL3	Transgelin 3 OS Homo sapiens GN TAGLN3 PE 1 SV 2	0.114683	0.0985768	0.151956	0.859562	0.346127	1.32502	0.346127
P07355	ANXA2	Annexin A2 OS Homo sapiens GN ANXA2 PE 1 SV 2	6.5486	2.47498	5.44716	0.37794	0.346416	0.831806	0.346416
P07355-2	ANXA2	Isoform 2 of Annexin A2 OS Homo sapiens GN ANXA2	6.5486	2.47578	5.44716	0.378062	0.346416	0.831806	0.346416
P57721-3	PCBP3	Isoform 3 of Poly rC binding protein 3 OS Homo sapiens GN PCBP3	0.122732	0.078321	0.146029	0.638148	0.348044	1.18982	0.348044
P12036-2	NFH	Isoform 2 of Neurofilament heavy polypeptide OS Homo sapiens GN NEFH	9.81317	1.1034	4.87453	0.112441	0.348083	0.496734	0.348083
P32969	RL9	60S ribosomal protein L9 OS Homo sapiens GN RPL9 PE 1 SV 1	0.153082	0.12776	0.196563	0.834586	0.35018	1.28404	0.35018
P78344-2	IF4G2	Isoform 2 of Eukaryotic translation initiation factor 4 gamma 2 OS Homo sapiens GN EIF4G2	26.9004	21.9798	22.477	0.81708	0.350234	0.835565	0.350234
P61313	RL15	60S ribosomal protein L15 OS Homo sapiens GN RPL15 PE 1 SV 2	104.212	97.1037	138.023	0.931794	0.350806	1.32445	0.350806
O75874	IDHC	Isocitrate dehydrogenase NADP cytoplasmic OS Homo sapiens GN IDH1 PE 1 SV 2	28.9315	15.2446	49.5138	0.52692	0.352006	1.71141	0.352006
O00231	PSD11	26S proteasome non ATPase regulatory subunit 11 OS Homo sapiens GN PSMD11 PE 1 SV 3	0.0249367	0.0116843	0.0348948	0.468559	0.352693	1.39933	0.352693
Q5JXB2	UE2NL	Putative ubiquitin conjugating enzyme E2 N like OS Homo sapiens GN UBE2NL PE 5 SV 1	0.12939	0.111831	0.0978744	0.864295	0.352711	0.756427	0.352711
Q16777	H2A2C	Histone H2A type 2 C OS Homo sapiens GN HIST2H2AC PE 1 SV 4	1.85262	0.828335	1.58775	0.447116	0.353742	0.85703	0.353742
Q6FI13	H2A2A	Histone H2A type 2 A OS Homo sapiens GN HIST2H2AA3 PE 1 SV 3	1.85262	0.828335	1.58775	0.447116	0.353742	0.85703	0.353742
Q8WUM4	PDC6I	Programmed cell death 6 interacting protein OS Homo sapiens GN PDCD6IP PE 1 SV 1	57.5761	32.038	577.154	0.556446	0.355719	10.0242	0.355719
P04264	K2C1	Keratin type II cytoskeletal 1 OS Homo sapiens GN KRT1 PE 1 SV 6	28.3285	−	530.289	−	0.356181	18.7193	0.356181
P57721	PCBP3	Poly rC binding protein 3 OS Homo sapiens GN PCBP3 PE 1 SV 2	0.123101	0.078321	0.146029	0.636234	0.356203	1.18625	0.356203
P57721-4	PCBP3	Isoform 4 of Poly rC binding protein 3 OS Homo sapiens GN PCBP3	0.123101	0.078321	0.146029	0.636234	0.356203	1.18625	0.356203
Q13557-4	KCC2D	Isoform Delta 4 of Calcium calmodulin dependent protein kinase type II subunit delta OS Homo sapiens	0.0442478	−	0.0669909	−	0.359452	1.51399	0.359452
P62070	RRAS2	Ras related protein R Ras2 OS Homo sapiens GN RRAS2 PE 1 SV 1	0.028833	0.0317652	0.0379858	1.1017	0.359535	1.31744	0.359535
P22234	PUR6	Multifunctional protein ADE2 OS Homo sapiens GN PAICS PE 1 SV 3	32.564	−	38.6581	−	0.361447	1.18714	0.361447
P02751-11	FINC	Isoform exon x 2 of Fibronectin OS Homo sapiens GN FN1	0.917495	0.811335	1.04131	0.884294	0.361662	1.13495	0.361662
P62917	RL8	60S ribosomal protein L8 OS Homo sapiens GN RPL8 PE 1 SV 2	0.15676	0.0560048	0.216441	0.357264	0.361858	1.38071	0.361858
Q13283	G3BP1	Ras GTPase activating protein binding protein 1 OS Homo sapiens GN G3BP1 PE 1 SV 1	35.3783	27.5372	48.4451	0.778365	0.36199	1.36935	0.36199
Q00325	MPCP	Phosphate carrier protein mitochondrial OS Homo sapiens GN SLC25A3 PE 1 SV 2	0.147345	0.0869661	0.194239	0.590223	0.364106	1.31827	0.364106
Q04917	1433F	14 3 3 protein eta OS Homo sapiens GN YWHAH PE 1 SV 4	0.598458	0.367979	0.67219	0.614878	0.365735	1.1232	0.365735
Q00325-2	MPCP	Isoform B of Phosphate carrier protein mitochondrial OS Homo sapiens GN SLC25A3	0.147531	0.0869661	0.194239	0.589478	0.366617	1.3166	0.366617
Q71UM5	RS27L	40S ribosomal protein S27 like OS Homo sapiens GN RPS27L PE 1 SV 3	188.807	181.53	221.553	0.961456	0.366715	1.17344	0.366715
P04264	K2C1	Keratin type II cytoskeletal 1 OS Homo sapiens GN KRT1 PE 1 SV 6	0.0725128	−	1.3844	−	0.368821	19.0919	0.368821
P06733	ENOA	Alpha enolase OS Homo sapiens GN ENO1 PE 1 SV 2	3.6781	2.02857	3.39074	0.551529	0.368954	0.921874	0.368954
P14866	HNRPL	Heterogeneous nuclear ribonucleoprotein L OS Homo sapiens GN HNRNPL PE 1 SV 2	0.148743	0.0795364	0.111297	0.534724	0.370178	0.74825	0.370178
P22626-2	ROA2	Isoform A2 of Heterogeneous nuclear ribonucleoproteins A2 B1 OS Homo sapiens GN HNRNPA2B1	0.270518	0.219293	0.323344	0.810642	0.372759	1.19528	0.372759
Q99832	TCPH	T complex protein 1 subunit eta OS Homo sapiens GN CCT7 PE 1 SV 2	0.176726	0.0577648	0.202989	0.326861	0.373234	1.14861	0.373234
Q58FG0	HS905	Putative heat shock protein HSP 90 alpha A5 OS Homo sapiens GN HSP90AA5P PE 1 SV 1	1.14718	0.0931796	0.0807124	0.0812247	0.373326	0.0703571	0.373326
P13637	AT1A3	Sodium potassium transporting ATPase subunit alpha 3 OS Homo sapiens GN ATP1A3 PE 1 SV 3	72.9248	28.8999	29.501	0.396297	0.374242	0.40454	0.374242
P49591	SYSC	Seryl tRNA synthetase cytoplasmic OS Homo sapiens GN SARS PE 1 SV 3	0.108088	−	0.0688671	−	0.374308	0.637139	0.374308
Q9C0C2-2	TB182	Isoform 2 of 182 kDa tankyrase 1 binding protein OS Homo sapiens GN TNKS1BP1	0.0563292	0.0294269	0.0911727	0.52241	0.375623	1.61857	0.375623
P06753-2	TPM3	Isoform TM30nm of Tropomyosin alpha 3 chain OS Homo sapiens GN TPM3	369.241	275.985	283.76	0.747437	0.376682	0.768494	0.376682
Q16891	IMMT	Mitochondrial inner membrane protein OS Homo sapiens GN IMMT PE 1 SV 1	0.115392	0.0528352	0.068465	0.457877	0.376863	0.593327	0.376863
P16189	1A31	HLA class I histocompatibility antigen A 31 alpha chain OS Homo sapiens GN HLA A PE 2 SV 2	0.148234	0.0834883	0.173849	0.56322	0.376955	1.1728	0.376955
P27816	MAP4	Microtubule associated protein 4 OS Homo sapiens GN MAP4 PE 1 SV 3	0.731606	0.456141	0.633928	0.623479	0.377304	0.866487	0.377304
Q16891-3	IMMT	Isoform 3 of Mitochondrial inner membrane protein OS Homo sapiens GN IMMT	0.114417	0.0528352	0.068465	0.461778	0.377309	0.598382	0.377309
P62917	RL8	60S ribosomal protein L8 OS Homo sapiens GN RPL8 PE 1 SV 2	134.569	76.5894	203.292	0.569147	0.377586	1.51069	0.377586
P28074	PSB5	Proteasome subunit beta type 5 OS Homo sapiens GN PSMB5 PE 1 SV 3	0.0311603	0.0234694	0.0291357	0.753185	0.377741	0.935027	0.377741
P62753	RS6	40S ribosomal protein S6 OS Homo sapiens GN RPS6 PE 1 SV 1	0.140304	0.187634	0.169983	1.33734	0.378459	1.21154	0.378459
Q08043	ACTN3	Alpha actinin 3 OS Homo sapiens GN ACTN3 PE 1 SV 2	9.39573	7.1884	252.429	0.765071	0.378527	26.8664	0.378527
P29966	MARCS	Myristoylated alanine rich C kinase substrate OS Homo sapiens GN MARCKS PE 1 SV 4	1.61848	0.998116	1.32983	0.616698	0.379577	0.821654	0.379577
Q99460	PSMD1	26S proteasome non ATPase regulatory subunit 1 OS Homo sapiens GN PSMD1 PE 1 SV 2	0.103826	0.101174	0.0804979	0.974458	0.379645	0.775314	0.379645
Q16891-2	IMMT	Isoform 2 of Mitochondrial inner membrane protein OS Homo sapiens GN IMMT	0.114877	0.0528352	0.0680849	0.45993	0.380865	0.592679	0.380865
P20908	CO5A1	Collagen alpha 1 V chain OS Homo sapiens GN COL5A1 PE 1 SV 3	56.6837	34.4367	38.489	0.607524	0.381255	0.679014	0.381255
P60953-2	CDC42	Isoform Placental of Cell division control protein 42 homolog OS Homo sapiens GN CDC42	117.346	42.4701	169.137	0.361922	0.381996	1.44136	0.381996
O43252	PAPS1	Bifunctional 3 phosphoadenosine 5 phosphosulfate synthase 1 OS Homo sapiens GN PAPSS1 PE 1 SV 2	31.5046	−	48.3899	−	0.382725	1.53596	0.382725
O95302	FKBP9	Peptidyl prolyl cis trans isomerase FKBP9 OS Homo sapiens GN FKBP9 PE 1 SV 2	42.2815	−	55.846	−	0.382993	1.32081	0.382993
P20674	COX5A	Cytochrome c oxidase subunit 5A mitochondrial OS Homo sapiens GN COX5A PE 1 SV 2	66.7956	36.9002	74.2215	0.552435	0.384457	1.11117	0.384457
P52565	GDIR1	Rho GDP dissociation inhibitor 1 OS Homo sapiens GN ARHGDIA PE 1 SV 3	166.871	95.8793	182.867	0.574572	0.385189	1.09586	0.385189
P04843	RPN1	Dolichyl diphosphooligosaccharide protein glycosyltransferase subunit 1 OS Homo sapiens GN RPN1 PE	106.153	30.6546	99.263	0.288778	0.38573	0.935094	0.38573
Q9C0C2	TB182	182 kDa tankyrase 1 binding protein OS Homo sapiens GN TNKS1BP1 PE 1 SV 3	29.7701	14.4456	21.1113	0.485239	0.385819	0.709145	0.385819
P22392	NDKB	Nucleoside diphosphate kinase B OS Homo sapiens GN NME2 PE 1 SV 1	118.165	−	11.476	−	0.386536	0.0971183	0.386536
P53621	COPA	Coatomer subunit alpha OS Homo sapiens GN COPA PE 1 SV 2	262.616	57.1224	71.9776	0.217513	0.386781	0.274079	0.386781
Q13813	SPTA2	Spectrin alpha chain brain OS Homo sapiens GN SPTAN1 PE 1 SV 3	72.055	26.4234	95.0603	0.366711	0.386791	1.31927	0.386791
P61619	S61A1	Protein transport protein Sec61 subunit alpha isoform 1 OS Homo sapiens GN SEC61A1 PE 1 SV 2	46.8911	44.2278	67.7048	0.943203	0.386876	1.44387	0.386876
P62906	RL10A	60S ribosomal protein L10a OS Homo sapiens GN RPL10A PE 1 SV 2	202.079	68.9354	215.714	0.341131	0.38695	1.06747	0.38695
O15143	ARC1B	Actin related protein 2 3 complex subunit 1B OS Homo sapiens GN ARPC1B PE 1 SV 3	0.0966744	0.0654827	0.0690634	0.677353	0.38733	0.714392	0.38733
P38405	GNAL	Guanine nucleotide binding protein G olf subunit alpha OS Homo sapiens GN GNAL PE 1 SV 1	0.0363543	0.0548533	0.0418799	1.50886	0.388203	1.15199	0.388203
P04844	RPN2	Dolichyl diphosphooligosaccharide protein glycosyltransferase subunit 2 OS Homo sapiens GN RPN2 PE	0.0684698	0.112345	0.0985494	1.6408	0.388795	1.43931	0.388795
P04899-2	GNAI2	Isoform 2 of Guanine nucleotide binding protein G i subunit alpha 2 OS Homo sapiens GN GNAI2	0.089985	0.0702088	0.134772	0.780227	0.388837	1.49772	0.388837
P30492	1B54	HLA class I histocompatibility antigen B 54 alpha chain OS Homo sapiens GN HLA B PE 2 SV 1	0.104262	0.0593118	0.0790198	0.568874	0.389012	0.757897	0.389012
Q9H0U4	RAB1B	Ras related protein Rab 1B OS Homo sapiens GN RAB1B PE 1 SV 1	106.211	62.1691	36.7348	0.585337	0.389021	0.345867	0.389021
P67936	TPM4	Tropomyosin alpha 4 chain OS Homo sapiens GN TPM4 PE 1 SV 3	708.129	391.085	589.7	0.55228	0.389327	0.832759	0.389327
P17661	DESM	Desmin OS Homo sapiens GN DES PE 1 SV 3	198.694	0.9082	49.1145	0.00457085	0.389799	0.247187	0.389799
P13929	ENOB	Beta enolase OS Homo sapiens GN ENO3 PE 1 SV 4	0.549532	0.372131	0.689944	0.677179	0.390327	1.25551	0.390327
P13929-2	ENOB	Isoform 2 of Beta enolase OS Homo sapiens GN ENO3	0.549532	0.363317	0.689944	0.66114	0.390327	1.25551	0.390327
P07814	SYEP	Bifunctional aminoacyl tRNA synthetase OS Homo sapiens GN EPRS PE 1 SV 5	0.189319	0.10647	0.146275	0.562382	0.39121	0.772635	0.39121
O75915	PRAF3	PRA1 family protein 3 OS Homo sapiens GN ARL6IP5 PE 1 SV 1	0.0387716	−	0.0562203	−	0.391222	1.45004	0.391222
P61978	HNRPK	Heterogeneous nuclear ribonucleoprotein K OS Homo sapiens GN HNRNPK PE 1 SV 1	0.442865	0.337204	0.502324	0.761416	0.391612	1.13426	0.391612
P52943	CRIP2	Cysteine rich protein 2 OS Homo sapiens GN CRIP2 PE 1 SV 1	77.6034	65.9343	112.27	0.849631	0.394129	1.44672	0.394129
P63241	IF5A1	Eukaryotic translation initiation factor 5A 1 OS Homo sapiens GN EIF5A PE 1 SV 2	0.141473	−	0.0902409	−	0.395419	0.637869	0.395419
P63241-2	IF5A1	Isoform A of Eukaryotic translation initiation factor 5A 1 OS Homo sapiens GN EIF5A	0.141473	−	0.0902409	−	0.395419	0.637869	0.395419
P53999	TCP4	Activated RNA polymerase II transcriptional coactivator p15 OS Homo sapiens GN SUB1 PE 1 SV 3	54.1043	35.801	58.4782	0.661702	0.395525	1.08084	0.395525
Q14974	IMB1	Importin subunit beta 1 OS Homo sapiens GN KPNB1 PE 1 SV 2	0.0811623	0.025534	0.0978304	0.314604	0.396756	1.20537	0.396756
P49023	PAXI	Paxillin OS Homo sapiens GN PXN PE 1 SV 2	0.028324	0.0150505	0.0412476	0.53137	0.397258	1.45628	0.397258
O75083-3	WDR1	Isoform 2 of WD repeat containing protein 1 OS Homo sapiens GN WDR1	0.349681	0.206692	0.322822	0.591089	0.397795	0.92319	0.397795
O15523	DDX3Y	ATP dependent RNA helicase DDX3Y OS Homo sapiens GN DDX3Y PE 1 SV 2	0.0800857	0.0765399	0.0987355	0.955724	0.398535	1.23287	0.398535
O94855	SC24D	Protein transport protein Sec24D OS Homo sapiens GN SEC24D PE 1 SV 2	59.5389	41.2798	66.073	0.693325	0.399199	1.10975	0.399199
P08123	CO1A2	Collagen alpha 2 I chain OS Homo sapiens GN COL1A2 PE 1 SV 7	475.851	480.379	530.332	1.00951	0.400138	1.11449	0.400138
P62888	RL30	60S ribosomal protein L30 OS Homo sapiens GN RPL30 PE 1 SV 2	0.0934066	0.084055	0.109893	0.899883	0.400326	1.17651	0.400326
Q58FF7	H90B3	Putative heat shock protein HSP 90 beta 3 OS Homo sapiens GN HSP90AB3P PE 5 SV 1	69.2454	47.1761	26.9824	0.681289	0.402248	0.389663	0.402248
Q92499	DDX1	ATP dependent RNA helicase DDX1 OS Homo sapiens GN DDX1 PE 1 SV 2	0.0711989	0.022631	0.107855	0.317857	0.402249	1.51484	0.402249
P13489	RINI	Ribonuclease inhibitor OS Homo sapiens GN RNH1 PE 1 SV 2	273.261	95.3355	235.226	0.34888	0.402742	0.860811	0.402742
P32969	RL9	60S ribosomal protein L9 OS Homo sapiens GN RPL9 PE 1 SV 1	154.67	240.637	183.97	1.55581	0.402829	1.18943	0.402829
O43175	SERA	D 3 phosphoglycerate dehydrogenase OS Homo sapiens GN PHGDH PE 1 SV 4	67.9529	22.5775	54.7549	0.332252	0.403214	0.805777	0.403214
Q92598-3	HS105	Isoform 3 of Heat shock protein 105 kDa OS Homo sapiens GN HSPH1	0.0756533	0.0637351	0.0642804	0.842463	0.4037	0.849671	0.4037
P30443	1A01	HLA class I histocompatibility antigen A 1 alpha chain OS Homo sapiens GN HLA A PE 1 SV 1	0.106986	0.0636352	0.137945	0.594797	0.405146	1.28937	0.405146
P30466	1B18	HLA class I histocompatibility antigen B 18 alpha chain OS Homo sapiens GN HLA B PE 1 SV 1	0.107204	0.0585477	0.079347	0.546132	0.405592	0.740147	0.405592
P30455	1A36	HLA class I histocompatibility antigen A 36 alpha chain OS Homo sapiens GN HLA A PE 1 SV 1	0.106161	0.0641526	0.137351	0.604296	0.406741	1.2938	0.406741
P30459	1A74	HLA class I histocompatibility antigen A 74 alpha chain OS Homo sapiens GN HLA A PE 1 SV 1	0.145713	0.0835028	0.169571	0.573062	0.408936	1.16373	0.408936
O75326	SEM7A	Semaphorin 7A OS Homo sapiens GN SEMA7A PE 1 SV 1	12.6974	9.47945	23.7211	0.746563	0.409021	1.86818	0.409021
P39656	OST48	Dolichyl diphosphooligosaccharide protein glycosyltransferase 48 kDa subunit OS Homo sapiens GN DDO	50.9023	21.3521	62.3321	0.419472	0.409707	1.22454	0.409707
Q7Z406-2	MYH14	Isoform 2 of Myosin 14 OS Homo sapiens GN MYH14	0.339427	0.146129	0.262645	0.430518	0.409949	0.773789	0.409949
Q9BYX7	ACTBM	Putative beta actin like protein 3 OS Homo sapiens GN POTEKP PE 5 SV 1	7.13182	3.35708	3.81312	0.470719	0.410308	0.534663	0.410308
P68133	ACTS	Actin alpha skeletal muscle OS Homo sapiens GN ACTA1 PE 1 SV 1	5131.42	2902.62	11101.2	0.565656	0.410573	2.16337	0.410573
P50995	ANX11	Annexin A11 OS Homo sapiens GN ANXA11 PE 1 SV 1	42.5425	17.5543	38.4812	0.41263	0.410612	0.904534	0.410612
P53675	CLH2	Clathrin heavy chain 2 OS Homo sapiens GN CLTCL1 PE 1 SV 2	0.0721052	0.0559353	0.0588867	0.775746	0.411287	0.816678	0.411287
P60174	TPIS	Triosephosphate isomerase OS Homo sapiens GN TPI1 PE 1 SV 2	915.207	642.992	992.852	0.702564	0.412471	1.08484	0.412471
Q13310-2	PABP4	Isoform 2 of Polyadenylate binding protein 4 OS Homo sapiens GN PABPC4	0.0789168	0.0488203	0.111516	0.61863	0.413384	1.41309	0.413384
Q8IYB3	SRRM1	Serine arginine repetitive matrix protein 1 OS Homo sapiens GN SRRM1 PE 1 SV 2	0.0669657	0.142088	0.0404555	2.12181	0.413419	0.604123	0.413419
P27816-6	MAP4	Isoform 6 of Microtubule associated protein 4 OS Homo sapiens GN MAP4	0.724118	0.455025	0.633143	0.628384	0.413919	0.874364	0.413919
O43776	SYNC	Asparaginyl tRNA synthetase cytoplasmic OS Homo sapiens GN NARS PE 1 SV 1	58.4404	29.4862	63.9638	0.504552	0.413982	1.09451	0.413982
Q8NBJ5	GT251	Procollagen galactosyltransferase 1 OS Homo sapiens GN GLT25D1 PE 1 SV 1	33.8	22.6836	47.5791	0.671111	0.414001	1.40766	0.414001
Q14204	DYHC1	Cytoplasmic dynein 1 heavy chain 1 OS Homo sapiens GN DYNC1H1 PE 1 SV 5	75.0051	40.2352	87.3968	0.536432	0.414206	1.16521	0.414206
P12883	MYH7	Myosin 7 OS Homo sapiens GN MYH7 PE 1 SV 5	29.9145	5.71365	2.9402	0.190999	0.414442	0.0982866	0.414442
P15121	ALDR	Aldose reductase OS Homo sapiens GN AKR1B1 PE 1 SV 3	0.056821	−	0.0713035	−	0.414638	1.25488	0.414638
Q9Y623	MYH4	Myosin 4 OS Homo sapiens GN MYH4 PE 1 SV 2	10.0787	−	3.8847	−	0.414796	0.385435	0.414796
Q14103-3	HNRPD	Isoform Dx7 of Heterogeneous nuclear ribonucleoprotein D0 OS Homo sapiens GN HNRNPD	168.015	127.678	202.959	0.759923	0.415419	1.20799	0.415419
P52272-2	HNRPM	Isoform M1 M2 of Heterogeneous nuclear ribonucleoprotein M OS Homo sapiens GN HNRNPM	86.0304	61.4973	94.9354	0.714832	0.415471	1.10351	0.415471
P17174	AATC	Aspartate aminotransferase cytoplasmic OS Homo sapiens GN GOT1 PE 1 SV 3	35.347	12.9214	27.0605	0.365559	0.416419	0.765568	0.416419
Q71UI9	H2AV	Histone H2A V OS Homo sapiens GN H2AFV PE 1 SV 3	1010.64	8.11735	1464.31	0.00803192	0.41676	1.44889	0.41676
P16615-4	AT2A2	Isoform 4 of Sarcoplasmic endoplasmic reticulum calcium ATPase 2 OS Homo sapiens GN ATP2A2	0.159415	0.0875584	0.179225	0.549249	0.41704	1.12427	0.41704
P51149	RAB7A	Ras related protein Rab 7a OS Homo sapiens GN RAB7A PE 1 SV 1	90.4066	71.1843	108.64	0.787379	0.417668	1.20168	0.417668
Q07954	LRP1	Prolow density lipoprotein receptor related protein 1 OS Homo sapiens GN LRP1 PE 1 SV 1	37.1471	33.8442	133.564	0.911085	0.418636	3.59553	0.418636
Q7Z406	MYH14	Myosin 14 OS Homo sapiens GN MYH14 PE 1 SV 1	0.338991	0.145042	0.265099	0.427863	0.41872	0.782023	0.41872
Q8WUM4	PDC6I	Programmed cell death 6 interacting protein OS Homo sapiens GN PDCD6IP PE 1 SV 1	0.244461	0.0468241	0.612359	0.19154	0.419747	2.50493	0.419747
P24534	EF1B	Elongation factor 1 beta OS Homo sapiens GN EEF1B2 PE 1 SV 3	0.330202	0.118523	0.288872	0.358941	0.419904	0.874833	0.419904
Q9Y490	TLN1	Talin 1 OS Homo sapiens GN TLN1 PE 1 SV 3	2.21215	0.983735	2.36802	0.444697	0.420035	1.07046	0.420035
P07858	CATB	Cathepsin B OS Homo sapiens GN CTSB PE 1 SV 3	143.876	68.019	249.801	0.47276	0.420496	1.73622	0.420496
Q15366	PCBP2	Poly rC binding protein 2 OS Homo sapiens GN PCBP2 PE 1 SV 1	0.126522	0.086282	0.1602	0.681951	0.420647	1.26618	0.420647
P60709	ACTB	Actin cytoplasmic 1 OS Homo sapiens GN ACTB PE 1 SV 1	7647.88	16690.7	17223.4	2.18239	0.421095	2.25205	0.421095
P12268	IMDH2	Inosine 5 monophosphate dehydrogenase 2 OS Homo sapiens GN IMPDH2 PE 1 SV 2	0.0502191	0.0269844	0.0382707	0.537334	0.421358	0.762074	0.421358
Q96FW1	OTUB1	Ubiquitin thioesterase OTUB1 OS Homo sapiens GN OTUB1 PE 1 SV 2	41.3462	33.5318	50.7713	0.811001	0.421927	1.22796	0.421927
Q8IYB3-2	SRRM1	Isoform 2 of Serine arginine repetitive matrix protein 1 OS Homo sapiens GN SRRM1	0.062007	0.142088	0.0404555	2.29149	0.423155	0.652435	0.423155
Q8TAT6-2	NPL4	Isoform 2 of Nuclear protein localization protein 4 homolog OS Homo sapiens GN NPLOC4	0.0243713	−	0.0335046	−	0.424012	1.37476	0.424012
P10319	1B58	HLA class I histocompatibility antigen B 58 alpha chain OS Homo sapiens GN HLA B PE 2 SV 1	0.144427	0.0604859	0.07981	0.4188	0.424033	0.552598	0.424033
Q92598-2	HS105	Isoform Beta of Heat shock protein 105 kDa OS Homo sapiens GN HSPH1	0.0752444	0.0614884	0.0652383	0.817183	0.424658	0.867018	0.424658
Q92734	TFG	Protein TFG OS Homo sapiens GN TFG PE 1 SV 2	54.8982	22.0527	70.8937	0.401701	0.428913	1.29136	0.428913
P61247	RS3A	40S ribosomal protein S3a OS Homo sapiens GN RPS3A PE 1 SV 2	183.526	115.181	210.51	0.627602	0.429079	1.14703	0.429079
P27816-2	MAP4	Isoform 2 of Microtubule associated protein 4 OS Homo sapiens GN MAP4	0.590402	0.412629	0.499224	0.698895	0.429539	0.845567	0.429539
Q99439	CNN2	Calponin 2 OS Homo sapiens GN CNN2 PE 1 SV 4	0.254402	0.176954	0.293272	0.695568	0.430585	1.15279	0.430585
P05386	RLA1	60S acidic ribosomal protein P1 OS Homo sapiens GN RPLP1 PE 1 SV 1	44.7236	163.713	97.1009	3.66054	0.430874	2.17114	0.430874
P45880-2	VDAC2	Isoform 2 of Voltage dependent anion selective channel protein 2 OS Homo sapiens GN VDAC2	127.89	98.5754	162.279	0.770783	0.432192	1.2689	0.432192
Q32P28-2	P3H1	Isoform GROS1 S of Prolyl 3 hydroxylase 1 OS Homo sapiens GN LEPRE1	0.064789	−	0.0550189	−	0.433866	0.849202	0.433866
P13929-3	ENOB	Isoform 3 of Beta enolase OS Homo sapiens GN ENO3	0.547388	0.367111	0.664565	0.67066	0.434839	1.21407	0.434839
P63010	AP2B1	AP 2 complex subunit beta OS Homo sapiens GN AP2B1 PE 1 SV 1	54.9612	6.45807	73.6818	0.117502	0.434885	1.34062	0.434885
Q9NY65	TBA8	Tubulin alpha 8 chain OS Homo sapiens GN TUBA8 PE 1 SV 1	2.66602	0.908921	2.95323	0.340928	0.435733	1.10773	0.435733
P18465	1B57	HLA class I histocompatibility antigen B 57 alpha chain OS Homo sapiens GN HLA B PE 1 SV 1	0.145162	0.0795006	0.0810506	0.547668	0.436426	0.558345	0.436426
P17066	HSP76	Heat shock 70 kDa protein 6 OS Homo sapiens GN HSPA6 PE 1 SV 2	0.16203	0.209347	0.276294	1.29203	0.439657	1.7052	0.439657
O43854-2	EDIL3	Isoform Z20 of EGF like repeat and discoidin I like domain containing protein 3 OS Homo sapiens GN E	0.0383086	0.0334177	0.0546527	0.87233	0.441265	1.42665	0.441265
P62424	RL7A	60S ribosomal protein L7a OS Homo sapiens GN RPL7A PE 1 SV 2	0.287089	0.145661	0.327562	0.507372	0.443064	1.14097	0.443064
Q13838	UAP56	Spliceosome RNA helicase BAT1 OS Homo sapiens GN BAT1 PE 1 SV 1	0.101955	0.0379457	0.0848599	0.37218	0.443424	0.832326	0.443424
Q13838-2	UAP56	Isoform 2 of Spliceosome RNA helicase BAT1 OS Homo sapiens GN BAT1	0.101955	0.0379457	0.0848599	0.37218	0.443424	0.832326	0.443424
P54652	HSP72	Heat shock related 70 kDa protein 2 OS Homo sapiens GN HSPA2 PE 1 SV 1	0.669776	0.604964	0.765062	0.903233	0.445101	1.14226	0.445101
P62879	GBB2	Guanine nucleotide binding protein G I G S G T subunit beta 2 OS Homo sapiens GN GNB2 PE 1 SV 3	72.4183	38.8244	89.6726	0.536112	0.445961	1.23826	0.445961
P29966	MARCS	Myristoylated alanine rich C kinase substrate OS Homo sapiens GN MARCKS PE 1 SV 4	1309.52	722.319	1096.15	0.551592	0.447877	0.837067	0.447877
P04439	1A03	HLA class I histocompatibility antigen A 3 alpha chain OS Homo sapiens GN HLA A PE 1 SV 2	0.120568	0.0728162	0.1408	0.603943	0.448194	1.16781	0.448194
Q02878	RL6	60S ribosomal protein L6 OS Homo sapiens GN RPL6 PE 1 SV 3	0.279387	0.187391	0.308573	0.670724	0.448476	1.10447	0.448476
Q92896	GSLG1	Golgi apparatus protein 1 OS Homo sapiens GN GLG1 PE 1 SV 2	32.8907	9.4753	25.5664	0.288084	0.449499	0.777312	0.449499
Q92598	HS105	Heat shock protein 105 kDa OS Homo sapiens GN HSPH1 PE 1 SV 1	0.0756533	0.0637351	0.0655718	0.842463	0.450365	0.866741	0.450365
P62424	RL7A	60S ribosomal protein L7a OS Homo sapiens GN RPL7A PE 1 SV 2	224.69	120.941	255.574	0.538257	0.45111	1.13745	0.45111
Q29940	1B59	HLA class I histocompatibility antigen B 59 alpha chain OS Homo sapiens GN HLA B PE 2 SV 1	0.105771	0.0592141	0.079212	0.55983	0.451323	0.748898	0.451323
P61978-2	HNRPK	Isoform 2 of Heterogeneous nuclear ribonucleoprotein K OS Homo sapiens GN HNRNPK	0.454028	0.338271	0.507591	0.745044	0.453673	1.11797	0.453673
P26640	SYVC	Valyl tRNA synthetase OS Homo sapiens GN VARS PE 1 SV 4	31.6142	14.0658	42.4086	0.444922	0.454462	1.34144	0.454462
P01892	1A02	HLA class I histocompatibility antigen A 2 alpha chain OS Homo sapiens GN HLA A PE 1 SV 1	0.182827	0.101078	0.138097	0.55286	0.454483	0.755344	0.454483
Q71U36	TBA1A	Tubulin alpha 1A chain OS Homo sapiens GN TUBA1A PE 1 SV 1	5.92194	2.82228	6.46168	0.47658	0.455041	1.09114	0.455041
P57721-5	PCBP3	Isoform 5 of Poly rC binding protein 3 OS Homo sapiens GN PCBP3	0.128607	0.078321	0.146029	0.608996	0.455546	1.13547	0.455546
O60784-3	TOM1	Isoform 3 of Target of Myb protein 1 OS Homo sapiens GN TOM1	41.5927	33.303	32.4886	0.800693	0.456694	0.781114	0.456694
P53621	COPA	Coatomer subunit alpha OS Homo sapiens GN COPA PE 1 SV 2	0.324357	0.0929502	0.174757	0.286568	0.458136	0.538779	0.458136
P53621-2	COPA	Isoform 2 of Coatomer subunit alpha OS Homo sapiens GN COPA	0.324357	0.0928082	0.174757	0.28613	0.458136	0.538779	0.458136
P54652	HSP72	Heat shock related 70 kDa protein 2 OS Homo sapiens GN HSPA2 PE 1 SV 1	11.8885	25.0539	6.5404	2.10741	0.458249	0.550147	0.458249
O43854	EDIL3	EGF like repeat and discoidin I like domain containing protein 3 OS Homo sapiens GN EDIL3 PE 1 SV 1	0.0385073	0.0334177	0.0543517	0.867828	0.458762	1.41147	0.458762
Q9UKX5	ITA11	Integrin alpha 11 OS Homo sapiens GN ITGA11 PE 1 SV 2	0.0419696	−	0.0532579	−	0.461679	1.26896	0.461679
P27635	RL10	60S ribosomal protein L10 OS Homo sapiens GN RPL10 PE 1 SV 4	89.7567	106.668	136.9	1.18842	0.461876	1.52524	0.461876
P08648	ITA5	Integrin alpha 5 OS Homo sapiens GN ITGA5 PE 1 SV 2	35.3807	20.4693	56.4668	0.578544	0.46188	1.59598	0.46188
Q9BQE3	TBA1C	Tubulin alpha 1C chain OS Homo sapiens GN TUBA1C PE 1 SV 1	3402.52	2001.31	4266.79	0.588184	0.462041	1.25401	0.462041
P18124	RL7	60S ribosomal protein L7 OS Homo sapiens GN RPL7 PE 1 SV 1	0.211341	0.130115	0.257521	0.615663	0.462144	1.21851	0.462144
Q6PEY2	TBA3E	Tubulin alpha 3E chain OS Homo sapiens GN TUBA3E PE 1 SV 2	290.969	−	690.837	−	0.462415	2.37426	0.462415
P11216	PYGB	Glycogen phosphorylase brain form OS Homo sapiens GN PYGB PE 1 SV 5	60.7674	59.1368	72.5236	0.973166	0.462683	1.19346	0.462683
Q13148	TADBP	TAR DNA binding protein 43 OS Homo sapiens GN TARDBP PE 1 SV 1	0.0482276	0.032941	0.0390896	0.683033	0.46291	0.810524	0.46291
Q13148-2	TADBP	Isoform 2 of TAR DNA binding protein 43 OS Homo sapiens GN TARDBP	0.0482276	0.032941	0.0390896	0.683033	0.46291	0.810524	0.46291
P09486	SPRC	SPARC OS Homo sapiens GN SPARC PE 1 SV 1	75.5279	−	118.218	−	0.463788	1.56523	0.463788
P30460	1B08	HLA class I histocompatibility antigen B 8 alpha chain OS Homo sapiens GN HLA B PE 1 SV 1	0.067658	0.0641145	0.104688	0.947626	0.464159	1.54732	0.464159
P17980	PRS6A	26S protease regulatory subunit 6A OS Homo sapiens GN PSMC3 PE 1 SV 3	19.2796	−	22.6388	−	0.464443	1.17424	0.464443
Q9H4M9	EHD1	EH domain containing protein 1 OS Homo sapiens GN EHD1 PE 1 SV 2	27.327	−	36.5916	−	0.466652	1.33903	0.466652
Q15029	U5S1	116 kDa U5 small nuclear ribonucleoprotein component OS Homo sapiens GN EFTUD2 PE 1 SV 1	0.213621	0.165593	0.165342	0.775172	0.468368	0.773997	0.468368
Q9Y4L1	HYOU1	Hypoxia up regulated protein 1 OS Homo sapiens GN HYOU1 PE 1 SV 1	75.6771	48.4847	87.7118	0.640679	0.469626	1.15903	0.469626
Q13740-2	CD166	Isoform 2 of CD166 antigen OS Homo sapiens GN ALCAM	61.0153	35.2064	48.7143	0.57701	0.470085	0.798395	0.470085
O75368	SH3L1	SH3 domain binding glutamic acid rich like protein OS Homo sapiens GN SH3BGRL PE 1 SV 1	0.0338411	0.0210303	0.0449501	0.621444	0.470463	1.32827	0.470463
Q9P0K7-3	RAI14	Isoform 3 of Ankycorbin OS Homo sapiens GN RAI14	17.0201	12.3006	20.3509	0.722707	0.470749	1.1957	0.470749
P00558	PGK1	Phosphoglycerate kinase 1 OS Homo sapiens GN PGK1 PE 1 SV 3	0.871234	0.471119	0.855853	0.540749	0.470842	0.982346	0.470842
P61970	NTF2	Nuclear transport factor 2 OS Homo sapiens GN NUTF2 PE 1 SV 1	58.3753	−	44.0252	−	0.471273	0.754175	0.471273
P49753	ACOT2	Acyl coenzyme A thioesterase 2 mitochondrial OS Homo sapiens GN ACOT2 PE 1 SV 6	20.13	−	23.6029	−	0.472971	1.17252	0.472971
P78527-2	PRKDC	Isoform 2 of DNA dependent protein kinase catalytic subunit OS Homo sapiens GN PRKDC	46.0086	19.0833	98.3998	0.414776	0.473185	2.13873	0.473185
P49023-2	PAXI	Isoform Alpha of Paxillin OS Homo sapiens GN PXN	0.0252647	−	0.0327639	−	0.473227	1.29683	0.473227
P46821	MAP1B	Microtubule associated protein 1B OS Homo sapiens GN MAP1B PE 1 SV 1	191.467	121.925	172.511	0.636793	0.473384	0.900995	0.473384
P53396	ACLY	ATP citrate synthase OS Homo sapiens GN ACLY PE 1 SV 3	95.8941	37.1886	116.348	0.387809	0.474062	1.21329	0.474062
Q09160	1A80	HLA class I histocompatibility antigen A 80 alpha chain OS Homo sapiens GN HLA A PE 2 SV 1	0.0810717	0.0583786	0.100051	0.720086	0.474415	1.23411	0.474415
Q15233	NONO	Non POU domain containing octamer binding protein OS Homo sapiens GN NONO PE 1 SV 4	0.184416	0.166944	0.273598	0.905258	0.474866	1.48359	0.474866
Q13885	TBB2A	Tubulin beta 2A chain OS Homo sapiens GN TUBB2A PE 1 SV 1	99.0775	65.6218	122.046	0.662328	0.475399	1.23183	0.475399
Q7Z406-5	MYH14	Isoform 5 of Myosin 14 OS Homo sapiens GN MYH14	0.209386	0.102878	0.163077	0.491333	0.475608	0.778833	0.475608
P98082	DAB2	Disabled homolog 2 OS Homo sapiens GN DAB2 PE 1 SV 3	56.7889	35.0078	40.9053	0.616455	0.476886	0.720303	0.476886
P09104	ENOG	Gamma enolase OS Homo sapiens GN ENO2 PE 1 SV 3	0.520767	0.327162	0.622952	0.628231	0.478144	1.19622	0.478144
Q9Y2T7	YBOX2	Y box binding protein 2 OS Homo sapiens GN YBX2 PE 1 SV 2	0.0629142	0.0511524	0.0808411	0.813049	0.480131	1.28494	0.480131
O60664	PLIN3	Perilipin 3 OS Homo sapiens GN PLIN3 PE 1 SV 2	233.081	80.4124	217.21	0.344998	0.480275	0.93191	0.480275
P30044-2	PRDX5	Isoform Cytoplasmic peroxisomal of Peroxiredoxin 5 mitochondrial OS Homo sapiens GN PRDX5	0.214266	0.0805084	0.24599	0.37574	0.483921	1.14806	0.483921
P59998	ARPC4	Actin related protein 2 3 complex subunit 4 OS Homo sapiens GN ARPC4 PE 1 SV 3	160.15	107.39	184.419	0.670557	0.486	1.15153	0.486
Q13200	PSMD2	26S proteasome non ATPase regulatory subunit 2 OS Homo sapiens GN PSMD2 PE 1 SV 3	65.9138	43.0002	114.552	0.652371	0.486272	1.73791	0.486272
Q13404	UB2V1	Ubiquitin conjugating enzyme E2 variant 1 OS Homo sapiens GN UBE2V1 PE 1 SV 2	55.8675	27.0036	76.9529	0.483351	0.487015	1.37742	0.487015
P62873	GBB1	Guanine nucleotide binding protein G I G S G T subunit beta 1 OS Homo sapiens GN GNB1 PE 1 SV 3	117.168	65.6875	97.821	0.560626	0.487641	0.834877	0.487641
Q58FF3	ENPLL	Putative endoplasmin like protein OS Homo sapiens GN HSP90B2P PE 5 SV 1	22.453	0.9768	4.83845	0.0435042	0.489406	0.215492	0.489406
P55854	SUMO3	Small ubiquitin related modifier 3 OS Homo sapiens GN SUMO3 PE 1 SV 2	0.092023	0.073278	0.0685304	0.796301	0.489531	0.74471	0.489531
P04792	HSPB1	Heat shock protein beta 1 OS Homo sapiens GN HSPB1 PE 1 SV 2	1621.93	1102.56	1493.2	0.679779	0.48981	0.92063	0.48981
P15153	RAC2	Ras related C3 botulinum toxin substrate 2 OS Homo sapiens GN RAC2 PE 1 SV 1	78.0102	44.4422	94.5258	0.569697	0.490978	1.21171	0.490978
P09496-2	CLCA	Isoform Non brain of Clathrin light chain A OS Homo sapiens GN CLTA	107.572	70.099	128.542	0.651649	0.491148	1.19494	0.491148
P35221	CTNA1	Catenin alpha 1 OS Homo sapiens GN CTNNA1 PE 1 SV 1	96.7128	21.2772	77.5155	0.220004	0.492406	0.801503	0.492406
Q96AE4	FUBP1	Far upstream element binding protein 1 OS Homo sapiens GN FUBP1 PE 1 SV 3	0.0646991	0.0576779	0.0800254	0.891479	0.492426	1.23689	0.492426
A8MTJ3	GNAT3	Guanine nucleotide binding protein G t subunit alpha 3 OS Homo sapiens GN GNAT3 PE 2 SV 2	0.0428353	0.0248291	0.0470112	0.579641	0.493358	1.09749	0.493358
P41252	SYIC	Isoleucyl tRNA synthetase cytoplasmic OS Homo sapiens GN IARS PE 1 SV 2	36.1527	26.7113	43.7585	0.738846	0.49357	1.21038	0.49357
P23528	COF1	Cofilin 1 OS Homo sapiens GN CFL1 PE 1 SV 3	669.312	377.678	489.983	0.564279	0.494047	0.73207	0.494047
P30050	RL12	60S ribosomal protein L12 OS Homo sapiens GN RPL12 PE 1 SV 1	153.823	119.903	184.072	0.779483	0.494996	1.19665	0.494996
P13929-2	ENOB	Isoform 2 of Beta enolase OS Homo sapiens GN ENO3	7.83527	17.519	11.8371	2.23591	0.495792	1.51075	0.495792
Q8NBS9	TXND5	Thioredoxin domain containing protein 5 OS Homo sapiens GN TXNDC5 PE 1 SV 2	229.153	60.1842	194.821	0.262637	0.496843	0.850178	0.496843
P63104	1433Z	14 3 3 protein zeta delta OS Homo sapiens GN YWHAZ PE 1 SV 1	613.488	319.844	660.891	0.521353	0.497312	1.07727	0.497312
P60174	TPIS	Triosephosphate isomerase OS Homo sapiens GN TPI1 PE 1 SV 2	1.0997	0.747396	1.23263	0.679634	0.49835	1.12087	0.49835
P35609	ACTN2	Alpha actinin 2 OS Homo sapiens GN ACTN2 PE 1 SV 1	12.1075	1.3804	20.3989	0.114012	0.498387	1.68481	0.498387
P27816-5	MAP4	Isoform 5 of Microtubule associated protein 4 OS Homo sapiens GN MAP4	0.245402	0.138403	0.220545	0.563983	0.498535	0.898708	0.498535
Q5ZPR3-3	CD276	Isoform 3 of CD276 antigen OS Homo sapiens GN CD276	0.0233463	0.0602953	0.0306452	2.58265	0.498902	1.31264	0.498902
Q04637-6	IF4G1	Isoform E of Eukaryotic translation initiation factor 4 gamma 1 OS Homo sapiens GN EIF4G1	0.0857108	0.0545502	0.105038	0.636444	0.499363	1.22549	0.499363
P12004	PCNA	Proliferating cell nuclear antigen OS Homo sapiens GN PCNA PE 1 SV 1	1186.1	835.869	95.6536	0.704718	0.499773	0.0806452	0.499773
P61106	RAB14	Ras related protein Rab 14 OS Homo sapiens GN RAB14 PE 1 SV 4	0.123762	0.0673194	0.134719	0.543944	0.501326	1.08853	0.501326
P10321	1C07	HLA class I histocompatibility antigen Cw 7 alpha chain OS Homo sapiens GN HLA C PE 1 SV 3	0.0938818	0.0640122	0.10134	0.681838	0.501756	1.07945	0.501756
P53675-2	CLH2	Isoform Muscle of Clathrin heavy chain 2 OS Homo sapiens GN CLTCL1	0.0697094	0.0547967	0.0592639	0.786074	0.502003	0.850157	0.502003
P38919	IF4A3	Eukaryotic initiation factor 4A III OS Homo sapiens GN EIF4A3 PE 1 SV 4	0.0993591	0.0295414	0.083913	0.297319	0.503449	0.844542	0.503449
P30084	ECHM	Enoyl CoA hydratase mitochondrial OS Homo sapiens GN ECHS1 PE 1 SV 4	87.8105	43.2234	71.1938	0.492235	0.505061	0.810766	0.505061
Q16822-2	PCKGM	Isoform 2 of Phosphoenolpyruvate carboxykinase GTP mitochondrial OS Homo sapiens GN PCK2	0.0202709	0.0113916	0.0275392	0.56197	0.50576	1.35856	0.50576
P68366	TBA4A	Tubulin alpha 4A chain OS Homo sapiens GN TUBA4A PE 1 SV 1	3.0468	1.15009	3.31789	0.377474	0.505905	1.08898	0.505905
P52272-2	HNRPM	Isoform M1 M2 of Heterogeneous nuclear ribonucleoprotein M OS Homo sapiens GN HNRNPM	0.178936	0.131514	0.203684	0.734978	0.506005	1.13831	0.506005
P48444	COPD	Coatomer subunit delta OS Homo sapiens GN ARCN1 PE 1 SV 1	47.9926	19.7306	40.0923	0.411117	0.506519	0.835386	0.506519
O43399	TPD54	Tumor protein D54 OS Homo sapiens GN TPD52L2 PE 1 SV 2	0.0623911	0.030736	0.0871069	0.492635	0.506566	1.39614	0.506566
O43399-2	TPD54	Isoform HD54 ins2 of Tumor protein D54 OS Homo sapiens GN TPD52L2	0.0623911	0.0313364	0.0871069	0.502258	0.506566	1.39614	0.506566
O43399-3	TPD54	Isoform 3 of Tumor protein D54 OS Homo sapiens GN TPD52L2	0.0623911	0.0313364	0.0871069	0.502258	0.506566	1.39614	0.506566
Q13308	PTK7	Tyrosine protein kinase like 7 OS Homo sapiens GN PTK7 PE 1 SV 2	41.1924	20.1972	31.9154	0.490313	0.507567	0.774788	0.507567
P60660-2	MYL6	Isoform LC17 sm of Myosin light polypeptide 6 OS Homo sapiens GN MYL6	1.08572	0.495163	1.26979	0.456071	0.507675	1.16954	0.507675
P02458-1	CO2A1	Isoform 1 of Collagen alpha 1 II chain OS Homo sapiens GN COL2A1	9.5572	14.8053	6.3198	1.54913	0.507878	0.661261	0.507878
P18124	RL7	60S ribosomal protein L7 OS Homo sapiens GN RPL7 PE 1 SV 1	178.266	105.48	204.333	0.591698	0.508815	1.14623	0.508815
P60660	MYL6	Myosin light polypeptide 6 OS Homo sapiens GN MYL6 PE 1 SV 2	1.08572	0.495163	1.26922	0.456071	0.50936	1.16901	0.50936
P07814	SYEP	Bifunctional aminoacyl tRNA synthetase OS Homo sapiens GN EPRS PE 1 SV 5	53.516	44.5904	59.3964	0.833216	0.509381	1.10988	0.509381
P08670	VIME	Vimentin OS Homo sapiens GN VIM PE 1 SV 4	7784.77	4831.34	9329.17	0.620614	0.50947	1.19839	0.50947
P55060-3	XPO2	Isoform 3 of Exportin 2 OS Homo sapiens GN CSE1L	66.1201	10.5954	103.345	0.160245	0.511314	1.56299	0.511314
P52272	HNRPM	Heterogeneous nuclear ribonucleoprotein M OS Homo sapiens GN HNRNPM PE 1 SV 3	0.178674	0.131514	0.20316	0.736054	0.511674	1.13704	0.511674
P13010	XRCC5	X ray repair cross complementing protein 5 OS Homo sapiens GN XRCC5 PE 1 SV 3	0.125398	0.0272925	0.102922	0.217648	0.512178	0.820765	0.512178
P30504	1C04	HLA class I histocompatibility antigen Cw 4 alpha chain OS Homo sapiens GN HLA C PE 1 SV 1	0.121851	0.0829903	0.129589	0.681079	0.514366	1.0635	0.514366
P62280	RS11	40S ribosomal protein S11 OS Homo sapiens GN RPS11 PE 1 SV 3	155.67	64.6695	165.994	0.415427	0.5161	1.06632	0.5161
Q13126	MTAP	S methyl 5 thioadenosine phosphorylase OS Homo sapiens GN MTAP PE 1 SV 2	24.2698	−	27.9472	−	0.516251	1.15152	0.516251
O43399-4	TPD54	Isoform 4 of Tumor protein D54 OS Homo sapiens GN TPD52L2	0.0627413	0.0319926	0.0868371	0.509913	0.516572	1.38405	0.516572
P13746-2	1A11	Isoform Long of HLA class I histocompatibility antigen A 11 alpha chain OS Homo sapiens GN HLA A	0.124674	0.072994	0.140573	0.585478	0.517442	1.12752	0.517442
P48741	HSP77	Putative heat shock 70 kDa protein 7 OS Homo sapiens GN HSPA7 PE 5 SV 2	7.5229	19.7867	2.3667	2.6302	0.51834	0.314599	0.51834
Q8WVM8	SCFD1	Sec1 family domain containing protein 1 OS Homo sapiens GN SCFD1 PE 1 SV 4	17.0577	−	24.5872	−	0.519058	1.44142	0.519058
Q96TA1	NIBL1	Niban like protein 1 OS Homo sapiens GN FAM129B PE 1 SV 2	48.2474	36.3757	57.1096	0.753942	0.519269	1.18368	0.519269
P59190	RAB15	Ras related protein Rab 15 OS Homo sapiens GN RAB15 PE 1 SV 1	0.0531203	0.0429521	0.0630892	0.808581	0.520935	1.18767	0.520935
P02511	CRYAB	Alpha crystallin B chain OS Homo sapiens GN CRYAB PE 1 SV 2	0.0625188	0.0294061	0.0534154	0.470356	0.522791	0.85439	0.522791
Q15436	SC23A	Protein transport protein Sec23A OS Homo sapiens GN SEC23A PE 1 SV 2	105.192	81.222	95.9228	0.77213	0.522889	0.911881	0.522889
Q9BSJ8	ESYT1	Extended synaptotagmin 1 OS Homo sapiens GN ESYT1 PE 1 SV 1	34.6547	28.7447	44.6039	0.829458	0.523494	1.28709	0.523494
O94905	ERLN2	Erlin 2 OS Homo sapiens GN ERLIN2 PE 1 SV 1	0.0718232	0.0774642	0.133203	1.07854	0.523837	1.8546	0.523837
P30044	PRDX5	Peroxiredoxin 5 mitochondrial OS Homo sapiens GN PRDX5 PE 1 SV 3	0.218724	0.0805084	0.246798	0.368082	0.523972	1.12835	0.523972
P68363	TBA1B	Tubulin alpha 1B chain OS Homo sapiens GN TUBA1B PE 1 SV 1	6.09565	2.84387	6.55977	0.466541	0.525948	1.07614	0.525948
Q5JWF2-2	GNAS1	Isoform XLas 2 of Guanine nucleotide binding protein G s subunit alpha isoforms XLas OS Homo sapien	8.80765	37.6694	15.3243	4.27689	0.526177	1.73988	0.526177
P13746	1A11	HLA class I histocompatibility antigen A 11 alpha chain OS Homo sapiens GN HLA A PE 1 SV 1	0.124674	0.0721962	0.140333	0.57908	0.526191	1.1256	0.526191
Q04637-4	IF4G1	Isoform C of Eukaryotic translation initiation factor 4 gamma 1 OS Homo sapiens GN EIF4G1	0.0883775	0.0564028	0.107058	0.638203	0.526444	1.21137	0.526444
Q95604	1C17	HLA class I histocompatibility antigen Cw 17 alpha chain OS Homo sapiens GN HLA C PE 1 SV 1	46.1852	18.8085	71.5453	0.407241	0.52689	1.5491	0.52689
P00441	SODC	Superoxide dismutase Cu Zn OS Homo sapiens GN SOD1 PE 1 SV 2	0.0819831	0.0619144	0.094038	0.75521	0.529248	1.14704	0.529248
Q9Y4L1	HYOU1	Hypoxia up regulated protein 1 OS Homo sapiens GN HYOU1 PE 1 SV 1	0.168345	0.100199	0.204516	0.595203	0.529828	1.21486	0.529828
P19338	NUCL	Nucleolin OS Homo sapiens GN NCL PE 1 SV 3	0.236186	0.234129	0.252316	0.99129	0.530501	1.06829	0.530501
O94905	ERLN2	Erlin 2 OS Homo sapiens GN ERLIN2 PE 1 SV 1	56.8375	19.7565	110.185	0.347596	0.531979	1.9386	0.531979
P01889	1B07	HLA class I histocompatibility antigen B 7 alpha chain OS Homo sapiens GN HLA B PE 1 SV 3	0.0673815	0.0652544	0.0865322	0.968433	0.53257	1.28421	0.53257
Q8IWE2	NXP20	Protein NOXP20 OS Homo sapiens GN FAM114A1 PE 1 SV 2	0.047624	−	0.0544828	−	0.533322	1.14402	0.533322
Q8WX93	PALLD	Palladin OS Homo sapiens GN PALLD PE 1 SV 3	163.752	87.4944	141.404	0.534309	0.533646	0.863523	0.533646
Q04637	IF4G1	Eukaryotic translation initiation factor 4 gamma 1 OS Homo sapiens GN EIF4G1 PE 1 SV 4	0.0893146	0.0602483	0.107837	0.674563	0.536217	1.20738	0.536217
Q04637-3	IF4G1	Isoform B of Eukaryotic translation initiation factor 4 gamma 1 OS Homo sapiens GN EIF4G1	0.0893146	0.0602483	0.107837	0.674563	0.536217	1.20738	0.536217
Q13347	EIF3I	Eukaryotic translation initiation factor 3 subunit I OS Homo sapiens GN EIF3I PE 1 SV 1	27.6154	−	33.9016	−	0.536317	1.22764	0.536317
Q14192	FHL2	Four and a half LIM domains protein 2 OS Homo sapiens GN FHL2 PE 1 SV 3	0.17859	0.0978086	0.210879	0.547671	0.537885	1.1808	0.537885
P14649	MYL6B	Myosin light chain 6B OS Homo sapiens GN MYL6B PE 1 SV 1	0.790517	0.411812	0.975437	0.52094	0.539461	1.23392	0.539461
P09972	ALDOC	Fructose bisphosphate aldolase C OS Homo sapiens GN ALDOC PE 1 SV 2	54.2499	5.7934	164.633	0.106791	0.540051	3.03472	0.540051
O15144	ARPC2	Actin related protein 2 3 complex subunit 2 OS Homo sapiens GN ARPC2 PE 1 SV 1	0.121213	0.0453879	0.13281	0.374448	0.541142	1.09568	0.541142
Q15019	2013-09-02	Septin 2 OS Homo sapiens GN SEPT2 PE 1 SV 1	0.0945101	0.042479	0.108283	0.449466	0.541985	1.14573	0.541985
P62269	RS18	40S ribosomal protein S18 OS Homo sapiens GN RPS18 PE 1 SV 3	182.494	75.4999	211.627	0.413711	0.543471	1.15964	0.543471
O95336	6PGL	6 phosphogluconolactonase OS Homo sapiens GN PGLS PE 1 SV 2	0.139989	0.0711433	0.115862	0.508207	0.543529	0.827654	0.543529
P54727	RD23B	UV excision repair protein RAD23 homolog B OS Homo sapiens GN RAD23B PE 1 SV 1	45.0753	−	58.2836	−	0.543609	1.29303	0.543609
P55735	SEC13	Protein SEC13 homolog OS Homo sapiens GN SEC13 PE 1 SV 3	0.102489	0.0919954	0.0828583	0.897615	0.545776	0.808463	0.545776
Q9NY65	TBA8	Tubulin alpha 8 chain OS Homo sapiens GN TUBA8 PE 1 SV 1	971.571	45.2565	340.581	0.0465808	0.547342	0.350547	0.547342
P09972	ALDOC	Fructose bisphosphate aldolase C OS Homo sapiens GN ALDOC PE 1 SV 2	0.175154	0.0808438	0.258639	0.46156	0.548828	1.47664	0.548828
Q04637-5	IF4G1	Isoform D of Eukaryotic translation initiation factor 4 gamma 1 OS Homo sapiens GN EIF4G1	0.0883775	0.0564028	0.105481	0.638203	0.549449	1.19352	0.549449
Q16851	UGPA	UTP glucose 1 phosphate uridylyltransferase OS Homo sapiens GN UGP2 PE 1 SV 5	68.0872	43.5079	71.8583	0.639003	0.549542	1.05539	0.549542
O00299	CLIC1	Chloride intracellular channel protein 1 OS Homo sapiens GN CLIC1 PE 1 SV 4	154.861	54.2601	223.958	0.350379	0.550895	1.44619	0.550895
P46778	RL21	60S ribosomal protein L21 OS Homo sapiens GN RPL21 PE 1 SV 2	52.4731	37.5268	46.3039	0.715163	0.551376	0.882432	0.551376
P43686-2	PRS6B	Isoform 2 of 26S protease regulatory subunit 6B OS Homo sapiens GN PSMC4	50.3335	17.1956	37.007	0.341633	0.552326	0.735236	0.552326
P35221	CTNA1	Catenin alpha 1 OS Homo sapiens GN CTNNA1 PE 1 SV 1	0.223682	0.0550091	0.259085	0.245926	0.555418	1.15827	0.555418
P50454	SERPH	Serpin H1 OS Homo sapiens GN SERPINH1 PE 1 SV 2	673.294	135.516	742.239	0.201273	0.556268	1.1024	0.556268
P21291	CSRP1	Cysteine and glycine rich protein 1 OS Homo sapiens GN CSRP1 PE 1 SV 3	0.160746	−	0.203486	−	0.558607	1.26589	0.558607
O75828	CBR3	Carbonyl reductase NADPH 3 OS Homo sapiens GN CBR3 PE 1 SV 3	27.7463	19.9322	21.5332	0.718371	0.559106	0.776073	0.559106
P35221-2	CTNA1	Isoform 2 of Catenin alpha 1 OS Homo sapiens GN CTNNA1	0.224041	0.0545633	0.259085	0.243541	0.559271	1.15642	0.559271
P28482	MK01	Mitogen activated protein kinase 1 OS Homo sapiens GN MAPK1 PE 1 SV 3	0.0746987	0.0278673	0.104128	0.373063	0.561587	1.39397	0.561587
P04843	RPN1	Dolichyl diphosphooligosaccharide protein glycosyltransferase subunit 1 OS Homo sapiens GN RPN1 PE	0.157472	0.0455922	0.182682	0.289525	0.562612	1.16009	0.562612
P53396	ACLY	ATP citrate synthase OS Homo sapiens GN ACLY PE 1 SV 3	0.186959	0.0624513	0.219087	0.334038	0.562871	1.17185	0.562871
Q99832	TCPH	T complex protein 1 subunit eta OS Homo sapiens GN CCT7 PE 1 SV 2	84.7041	40.0429	93.3026	0.472739	0.565277	1.10151	0.565277
P47756	CAPZB	F actin capping protein subunit beta OS Homo sapiens GN CAPZB PE 1 SV 4	75.1811	−	60.7947	−	0.568147	0.808644	0.568147
P30481	1B44	HLA class I histocompatibility antigen B 44 alpha chain OS Homo sapiens GN HLA B PE 1 SV 1	0.0905788	0.0568145	0.0746012	0.627238	0.569011	0.823606	0.569011
Q07954	LRP1	Prolow density lipoprotein receptor related protein 1 OS Homo sapiens GN LRP1 PE 1 SV 1	0.166165	0.0996615	0.248877	0.599774	0.571038	1.49777	0.571038
P18462	1A25	HLA class I histocompatibility antigen A 25 alpha chain OS Homo sapiens GN HLA A PE 2 SV 1	0.150821	0.075887	0.172783	0.503159	0.571911	1.14561	0.571911
P61088	UBE2N	Ubiquitin conjugating enzyme E2 N OS Homo sapiens GN UBE2N PE 1 SV 1	0.157467	0.127986	0.136913	0.81278	0.575716	0.86947	0.575716
P20336	RAB3A	Ras related protein Rab 3A OS Homo sapiens GN RAB3A PE 1 SV 1	4.01047	3.9331	5.2279	0.980709	0.576523	1.30356	0.576523
Q9Y696	CLIC4	Chloride intracellular channel protein 4 OS Homo sapiens GN CLIC4 PE 1 SV 4	180.973	−	192.586	−	0.57702	1.06417	0.57702
Q99623	PHB2	Prohibitin 2 OS Homo sapiens GN PHB2 PE 1 SV 2	0.116317	0.0479825	0.099014	0.412514	0.577219	0.851241	0.577219
P04899	GNAI2	Guanine nucleotide binding protein G i subunit alpha 2 OS Homo sapiens GN GNAI2 PE 1 SV 3	96.2235	67.9048	111.922	0.705699	0.57895	1.16314	0.57895
Q9NYU2	UGGG1	UDP glucose glycoprotein glucosyltransferase 1 OS Homo sapiens GN UGGT1 PE 1 SV 3	0.0844773	0.0847814	0.107702	1.0036	0.581296	1.27492	0.581296
P50995	ANX11	Annexin A11 OS Homo sapiens GN ANXA11 PE 1 SV 1	0.041709	0.0311847	0.0498815	0.747674	0.58244	1.19594	0.58244
Q9ULV4	COR1C	Coronin 1C OS Homo sapiens GN CORO1C PE 1 SV 1	0.173883	0.11528	0.199729	0.662971	0.582785	1.14864	0.582785
P10316	1A69	HLA class I histocompatibility antigen A 69 alpha chain OS Homo sapiens GN HLA A PE 1 SV 2	0.130538	0.0937688	0.148221	0.718325	0.58481	1.13546	0.58481
Q8WWI1-4	LMO7	Isoform 4 of LIM domain only protein 7 OS Homo sapiens GN LMO7	0.259341	0.28287	0.327959	1.09073	0.587189	1.26458	0.587189
Q8WWI1-2	LMO7	Isoform 2 of LIM domain only protein 7 OS Homo sapiens GN LMO7	0.259548	0.270603	0.328255	1.04259	0.587653	1.26472	0.587653
Q8WWI1	LMO7	LIM domain only protein 7 OS Homo sapiens GN LMO7 PE 1 SV 3	0.260666	0.270603	0.329075	1.03812	0.587659	1.26244	0.587659
Q9NYU2-2	UGGG1	Isoform 2 of UDP glucose glycoprotein glucosyltransferase 1 OS Homo sapiens GN UGGT1	0.0844773	0.0847814	0.107044	1.0036	0.588439	1.26713	0.588439
Q562R1	ACTBL	Beta actin like protein 2 OS Homo sapiens GN ACTBL2 PE 1 SV 2	12734.9	10113.2	9409.38	0.794136	0.590202	0.738867	0.590202
P07195	LDHB	L lactate dehydrogenase B chain OS Homo sapiens GN LDHB PE 1 SV 2	1.23695	0.717314	1.12842	0.579904	0.590351	0.912261	0.590351
Q86U42-2	PABP2	Isoform 2 of Polyadenylate binding protein 2 OS Homo sapiens GN PABPN1	43.2733	52.2897	52.355	1.20836	0.592264	1.20987	0.592264
P30485	1B47	HLA class I histocompatibility antigen B 47 alpha chain OS Homo sapiens GN HLA B PE 2 SV 1	0.0904755	0.0578079	0.0754097	0.638935	0.593857	0.833482	0.593857
P01891	1A68	HLA class I histocompatibility antigen A 68 alpha chain OS Homo sapiens GN HLA A PE 1 SV 4	0.131009	0.0832395	0.148816	0.635373	0.594705	1.13592	0.594705
P01893	HLAH	Putative HLA class I histocompatibility antigen alpha chain H OS Homo sapiens GN HLA H PE 5 SV 3	0.102142	0.0632207	0.110175	0.618947	0.594792	1.07864	0.594792
P30453	1A34	HLA class I histocompatibility antigen A 34 alpha chain OS Homo sapiens GN HLA A PE 1 SV 1	0.161972	0.0870679	0.183054	0.53755	0.59507	1.13016	0.59507
P52815	RM12	39S ribosomal protein L12 mitochondrial OS Homo sapiens GN MRPL12 PE 1 SV 2	69.627	26.4573	54.2599	0.379987	0.596774	0.779294	0.596774
O75369-2	FLNB	Isoform ABP 276 of Filamin B OS Homo sapiens GN FLNB	224.368	223.118	232.679	0.994428	0.597392	1.03704	0.597392
P46776	RL27A	60S ribosomal protein L27a OS Homo sapiens GN RPL27A PE 1 SV 2	0.155875	0.0756342	0.178218	0.485223	0.597699	1.14334	0.597699
Q92841-4	DDX17	Isoform 4 of Probable ATP dependent RNA helicase DDX17 OS Homo sapiens GN DDX17	59.3846	47.0734	68.6529	0.792688	0.598259	1.15607	0.598259
P04844	RPN2	Dolichyl diphosphooligosaccharide protein glycosyltransferase subunit 2 OS Homo sapiens GN RPN2 PE	84.7172	98.3544	103.211	1.16097	0.599387	1.2183	0.599387
Q16658	FSCN1	Fascin OS Homo sapiens GN FSCN1 PE 1 SV 3	195.509	120.254	211.825	0.615081	0.599967	1.08345	0.599967
Q7KZF4	SND1	Staphylococcal nuclease domain containing protein 1 OS Homo sapiens GN SND1 PE 1 SV 1	142.856	89.8746	155.449	0.629125	0.59998	1.08815	0.59998
P50990	TCPQ	T complex protein 1 subunit theta OS Homo sapiens GN CCT8 PE 1 SV 4	141.374	127.761	158.168	0.903711	0.60004	1.11879	0.60004
Q96AE4-2	FUBP1	Isoform 2 of Far upstream element binding protein 1 OS Homo sapiens GN FUBP1	0.0668594	0.0582491	0.0780522	0.871217	0.600248	1.16741	0.600248
P30480	1B42	HLA class I histocompatibility antigen B 42 alpha chain OS Homo sapiens GN HLA B PE 1 SV 1	0.0674381	0.0606909	0.0809948	0.899949	0.600806	1.20102	0.600806
Q9Y490	TLN1	Talin 1 OS Homo sapiens GN TLN1 PE 1 SV 3	396.657	239.706	412.774	0.604316	0.60097	1.04063	0.60097
P30450	1A26	HLA class I histocompatibility antigen A 26 alpha chain OS Homo sapiens GN HLA A PE 1 SV 2	0.150821	0.075887	0.171209	0.503159	0.601629	1.13518	0.601629
P07237	PDIA1	Protein disulfide isomerase OS Homo sapiens GN P4HB PE 1 SV 3	730.412	382.045	819.529	0.523054	0.601902	1.12201	0.601902
P38919	IF4A3	Eukaryotic initiation factor 4A III OS Homo sapiens GN EIF4A3 PE 1 SV 4	26.4068	17.0548	29.6067	0.645849	0.6029	1.12118	0.6029
Q96TA1	NIBL1	Niban like protein 1 OS Homo sapiens GN FAM129B PE 1 SV 2	0.0604361	0.0275646	0.0565482	0.456094	0.603765	0.935669	0.603765
P18463	1B37	HLA class I histocompatibility antigen B 37 alpha chain OS Homo sapiens GN HLA B PE 2 SV 1	0.0907	0.0581048	0.0761693	0.640626	0.604265	0.839793	0.604265
P18206-2	VINC	Isoform Vinculin of Vinculin OS Homo sapiens GN VCL	343.72	182.916	300.019	0.532165	0.604918	0.872859	0.604918
Q8WWI1-3	LMO7	Isoform 3 of LIM domain only protein 7 OS Homo sapiens GN LMO7	0.255036	0.206572	0.317695	0.809971	0.606413	1.24569	0.606413
O15143	ARC1B	Actin related protein 2 3 complex subunit 1B OS Homo sapiens GN ARPC1B PE 1 SV 3	70.2269	128.013	56.5076	1.82285	0.606627	0.804643	0.606627
Q13509	TBB3	Tubulin beta 3 chain OS Homo sapiens GN TUBB3 PE 1 SV 2	2.29864	1.05138	2.19799	0.457391	0.610781	0.956212	0.610781
Q13557-11	KCC2D	Isoform Delta 11 of Calcium calmodulin dependent protein kinase type II subunit delta OS Homo sapien	35.6574	−	45.0518	−	0.6139	1.26346	0.6139
P30041	PRDX6	Peroxiredoxin 6 OS Homo sapiens GN PRDX6 PE 1 SV 3	0.34665	0.159257	0.321356	0.459417	0.614572	0.927032	0.614572
Q96QV6	H2A1A	Histone H2A type 1 A OS Homo sapiens GN HIST1H2AA PE 1 SV 3	1.43061	0.827618	1.52173	0.578505	0.615091	1.06369	0.615091
P07864	LDHC	L lactate dehydrogenase C chain OS Homo sapiens GN LDHC PE 2 SV 4	7.2125	0.617578	5.34	0.0856261	0.620147	0.740381	0.620147
Q8WX93-7	PALLD	Isoform 7 of Palladin OS Homo sapiens GN PALLD	0.261619	0.117493	0.228648	0.449102	0.621673	0.873976	0.621673
P15880	RS2	40S ribosomal protein S2 OS Homo sapiens GN RPS2 PE 1 SV 2	268.581	180.908	300.032	0.673571	0.623541	1.1171	0.623541
P62081	RS7	40S ribosomal protein S7 OS Homo sapiens GN RPS7 PE 1 SV 1	139.491	−	119.349	−	0.623794	0.8556	0.623794
Q95365	1B38	HLA class I histocompatibility antigen B 38 alpha chain OS Homo sapiens GN HLA B PE 2 SV 1	0.0906684	0.0584918	0.0772725	0.645117	0.624053	0.852254	0.624053
O14974-2	MYPT1	Isoform Myosin phosphatase target subunit 1 variant of Protein phosphatase 1 regulatory subunit 12A	0.101278	0.0492558	0.120135	0.486343	0.626504	1.18619	0.626504
P16070-4	CD44	Isoform Epidermal of CD44 antigen OS Homo sapiens GN CD44	0.119123	0.11173	0.130617	0.937939	0.62684	1.09648	0.62684
Q92499	DDX1	ATP dependent RNA helicase DDX1 OS Homo sapiens GN DDX1 PE 1 SV 2	38.2332	20.767	43.0746	0.543168	0.628203	1.12663	0.628203
P30490	1B52	HLA class I histocompatibility antigen B 52 alpha chain OS Homo sapiens GN HLA B PE 2 SV 1	0.093702	0.0571497	0.0793291	0.609909	0.628538	0.84661	0.628538
A6NNZ2	TBB8B	Tubulin beta 8 chain B OS Homo sapiens PE 1 SV 1	8.70677	−	10.2935	−	0.629273	1.18225	0.629273
Q9C0C2	TB182	182 kDa tankyrase 1 binding protein OS Homo sapiens GN TNKS1BP1 PE 1 SV 3	0.0960285	0.0422611	0.119171	0.44009	0.631501	1.241	0.631501
P63241	IF5A1	Eukaryotic translation initiation factor 5A 1 OS Homo sapiens GN EIF5A PE 1 SV 2	117.681	−	93.0011	−	0.632652	0.790284	0.632652
P51153	RAB13	Ras related protein Rab 13 OS Homo sapiens GN RAB13 PE 1 SV 1	24.0712	16.4606	29.608	0.683827	0.633042	1.23002	0.633042
P31939	PUR9	Bifunctional purine biosynthesis protein PURH OS Homo sapiens GN ATIC PE 1 SV 3	0.13359	0.0396955	0.153321	0.297146	0.634343	1.14771	0.634343
P07864	LDHC	L lactate dehydrogenase C chain OS Homo sapiens GN LDHC PE 2 SV 4	7348.37	298.938	5376.71	0.0406808	0.634862	0.731688	0.634862
P12268	IMDH2	Inosine 5 monophosphate dehydrogenase 2 OS Homo sapiens GN IMPDH2 PE 1 SV 2	26.1937	12.3592	23.0639	0.471838	0.635092	0.880514	0.635092
Q562R1	ACTBL	Beta actin like protein 2 OS Homo sapiens GN ACTBL2 PE 1 SV 2	14.9172	12.0458	12.5113	0.80751	0.635729	0.838713	0.635729
P30457	1A66	HLA class I histocompatibility antigen A 66 alpha chain OS Homo sapiens GN HLA A PE 1 SV 1	0.164068	0.0850607	0.182071	0.518447	0.636228	1.10973	0.636228
P31943	HNRH1	Heterogeneous nuclear ribonucleoprotein H OS Homo sapiens GN HNRNPH1 PE 1 SV 4	0.218048	0.131905	0.204263	0.604938	0.63692	0.936781	0.63692
P46778	RL21	60S ribosomal protein L21 OS Homo sapiens GN RPL21 PE 1 SV 2	0.0533786	0.0443936	0.0618348	0.831674	0.640329	1.15842	0.640329
P54886	P5CS	Delta 1 pyrroline 5 carboxylate synthase OS Homo sapiens GN ALDH18A1 PE 1 SV 2	0.0845165	0.0287181	0.101911	0.339793	0.640419	1.20582	0.640419
P18464	1B51	HLA class I histocompatibility antigen B 51 alpha chain OS Homo sapiens GN HLA B PE 1 SV 1	0.0929061	0.0571497	0.078662	0.615134	0.640535	0.846683	0.640535
P15531	NDKA	Nucleoside diphosphate kinase A OS Homo sapiens GN NME1 PE 1 SV 1	215.789	144.687	305.252	0.670503	0.641398	1.41459	0.641398
Q15019-2	2013-09-02	Isoform 2 of Septin 2 OS Homo sapiens GN SEPT2	0.0978719	0.042479	0.108554	0.434027	0.642068	1.10914	0.642068
Q4VXU2	PAP1L	Polyadenylate binding protein 1 like OS Homo sapiens GN PABPC1L PE 2 SV 1	0.0731472	0.0973986	0.0825428	1.33154	0.642306	1.12845	0.642306
Q99623	PHB2	Prohibitin 2 OS Homo sapiens GN PHB2 PE 1 SV 2	93.5969	40.8345	85.1301	0.43628	0.643577	0.909539	0.643577
P50990	TCPQ	T complex protein 1 subunit theta OS Homo sapiens GN CCT8 PE 1 SV 4	0.323375	0.216401	0.356071	0.669196	0.643974	1.10111	0.643974
P06703	S10A6	Protein S100 A6 OS Homo sapiens GN S100A6 PE 1 SV 1	105.86	830.013	132.838	7.84065	0.645088	1.25484	0.645088
P34897	GLYM	Serine hydroxymethyltransferase mitochondrial OS Homo sapiens GN SHMT2 PE 1 SV 3	63.532	30.2398	57.5517	0.475977	0.646012	0.905869	0.646012
P62136	PP1A	Serine threonine protein phosphatase PP1 alpha catalytic subunit OS Homo sapiens GN PPP1CA PE 1 SV 1	0.052883	−	0.0570176	−	0.647936	1.07818	0.647936
O00571	DDX3X	ATP dependent RNA helicase DDX3X OS Homo sapiens GN DDX3X PE 1 SV 3	0.0979722	0.057779	0.109707	0.589748	0.650066	1.11977	0.650066
Q14568	HS902	Putative heat shock protein HSP 90 alpha A2 OS Homo sapiens GN HSP90AA2 PE 1 SV 2	0.229642	0.0279886	0.264612	0.121879	0.653145	1.15228	0.653145
Q99460-2	PSMD1	Isoform 2 of 26S proteasome non ATPase regulatory subunit 1 OS Homo sapiens GN PSMD1	0.093226	0.0939638	0.080343	1.00791	0.656793	0.861809	0.656793
Q14192	FHL2	Four and a half LIM domains protein 2 OS Homo sapiens GN FHL2 PE 1 SV 3	108.14	61.1739	118.558	0.565689	0.659167	1.09633	0.659167
P02545-2	LMNA	Isoform Lamin C of Prelamin A C OS Homo sapiens GN LMNA	1.71971	0.823125	1.83258	0.478641	0.659397	1.06563	0.659397
P52907	CAZA1	F actin capping protein subunit alpha 1 OS Homo sapiens GN CAPZA1 PE 1 SV 3	121.653	83.1165	104.103	0.683224	0.659428	0.855733	0.659428
P30520	PURA2	Adenylosuccinate synthetase isozyme 2 OS Homo sapiens GN ADSS PE 1 SV 3	30.8595	14.2392	33.2434	0.46142	0.660823	1.07725	0.660823
P25786	PSA1	Proteasome subunit alpha type 1 OS Homo sapiens GN PSMA1 PE 1 SV 1	54.6547	38.3607	64.6217	0.701874	0.661368	1.18236	0.661368
P07195	LDHB	L lactate dehydrogenase B chain OS Homo sapiens GN LDHB PE 1 SV 2	406.699	372.371	449.109	0.915594	0.661796	1.10428	0.661796
P32119	PRDX2	Peroxiredoxin 2 OS Homo sapiens GN PRDX2 PE 1 SV 5	0.289387	0.164671	0.322072	0.569035	0.662892	1.11295	0.662892
P46439	GSTM5	Glutathione S transferase Mu 5 OS Homo sapiens GN GSTM5 PE 1 SV 3	16.6936	−	29.8933	−	0.663243	1.7907	0.663243
P08133	ANXA6	Annexin A6 OS Homo sapiens GN ANXA6 PE 1 SV 3	344.412	40.8433	325.541	0.118589	0.664168	0.945208	0.664168
Q8NBS9	TXND5	Thioredoxin domain containing protein 5 OS Homo sapiens GN TXNDC5 PE 1 SV 2	0.441229	0.126928	0.406916	0.287668	0.66477	0.922233	0.66477
P24534	EF1B	Elongation factor 1 beta OS Homo sapiens GN EEF1B2 PE 1 SV 3	215.16	104.186	195.301	0.484227	0.666269	0.907702	0.666269
P34932	HSP74	Heat shock 70 kDa protein 4 OS Homo sapiens GN HSPA4 PE 1 SV 4	0.126239	0.0715589	0.148438	0.566851	0.667807	1.17584	0.667807
Q93084-3	AT2A3	Isoform HuS3 IV of Sarcoplasmic endoplasmic reticulum calcium ATPase 3 OS Homo sapiens GN ATP2A3	0.137431	0.0534981	0.112483	0.389273	0.667984	0.818469	0.667984
P07951	TPM2	Tropomyosin beta chain OS Homo sapiens GN TPM2 PE 1 SV 1	537.247	277.022	590.746	0.515633	0.668034	1.09958	0.668034
P30464	1B15	HLA class I histocompatibility antigen B 15 alpha chain OS Homo sapiens GN HLA B PE 1 SV 2	0.0966658	0.0576671	0.084322	0.596561	0.668905	0.872305	0.668905
Q02543	RL18A	60S ribosomal protein L18a OS Homo sapiens GN RPL18A PE 1 SV 2	0.180833	0.0964616	0.14962	0.533429	0.669141	0.827393	0.669141
P31948	STIP1	Stress induced phosphoprotein 1 OS Homo sapiens GN STIP1 PE 1 SV 1	88.1974	62.0492	96.269	0.703527	0.669157	1.09152	0.669157
Q15233	NONO	Non POU domain containing octamer binding protein OS Homo sapiens GN NONO PE 1 SV 4	105.928	98.2612	95.2845	0.92762	0.669302	0.899519	0.669302
P30475	1B39	HLA class I histocompatibility antigen B 39 alpha chain OS Homo sapiens GN HLA B PE 2 SV 1	0.0887852	0.0584918	0.0772725	0.658801	0.672103	0.870331	0.672103
Q8WX93	PALLD	Palladin OS Homo sapiens GN PALLD PE 1 SV 3	0.433041	0.208618	0.398432	0.481752	0.672181	0.920078	0.672181
P0CG38	POTEI	POTE ankyrin domain family member I OS Homo sapiens GN POTEI PE 3 SV 1	554.346	0.9059	352.746	0.00163418	0.673893	0.636328	0.673893
P0CG38	POTEI	POTE ankyrin domain family member I OS Homo sapiens GN POTEI PE 3 SV 1	6.23886	4.32362	5.5291	0.693014	0.674672	0.886237	0.674672
P04040	CATA	Catalase OS Homo sapiens GN CAT PE 1 SV 3	0.235507	0.208573	0.255253	0.885633	0.676542	1.08385	0.676542
P08195-2	4F2	Isoform 2 of 4F2 cell surface antigen heavy chain OS Homo sapiens GN SLC3A2	27.7414	−	19.4187	−	0.676607	0.699991	0.676607
P50454	SERPH	Serpin H1 OS Homo sapiens GN SERPINH1 PE 1 SV 2	1.39671	0.16877	1.28842	0.120834	0.678395	0.922467	0.678395
P02461	CO3A1	Collagen alpha 1 III chain OS Homo sapiens GN COL3A1 PE 1 SV 4	0.197723	0.10487	0.176651	0.530392	0.679593	0.893427	0.679593
P61978	HNRPK	Heterogeneous nuclear ribonucleoprotein K OS Homo sapiens GN HNRNPK PE 1 SV 1	286.227	190.358	270.267	0.665062	0.679859	0.944241	0.679859
P21589	5NTD	5 nucleotidase OS Homo sapiens GN NT5E PE 1 SV 1	101.741	35.1101	96.0509	0.345093	0.681021	0.944072	0.681021
P61769	B2MG	Beta 2 microglobulin OS Homo sapiens GN B2M PE 1 SV 1	91.9392	27.871	101.271	0.303146	0.684313	1.10149	0.684313
P49591	SYSC	Seryl tRNA synthetase cytoplasmic OS Homo sapiens GN SARS PE 1 SV 3	49.7054	−	40.2747	−	0.68433	0.810269	0.68433
Q9NP97	DLRB1	Dynein light chain roadblock type 1 OS Homo sapiens GN DYNLRB1 PE 1 SV 3	52.2433	−	45.0833	−	0.684896	0.86295	0.684896
P02545-3	LMNA	Isoform Lamin ADelta10 of Prelamin A C OS Homo sapiens GN LMNA	1.74664	0.863799	1.8431	0.49455	0.685574	1.05523	0.685574
P31150	GDIA	Rab GDP dissociation inhibitor alpha OS Homo sapiens GN GDI1 PE 1 SV 2	39.5089	13.8819	43.2001	0.35136	0.685759	1.09343	0.685759
Q8N1G4	LRC47	Leucine rich repeat containing protein 47 OS Homo sapiens GN LRRC47 PE 1 SV 1	16.1008	9.46	17.3221	0.587548	0.686384	1.07585	0.686384
Q93084-2	AT2A3	Isoform HuS3 II of Sarcoplasmic endoplasmic reticulum calcium ATPase 3 OS Homo sapiens GN ATP2A3	0.136124	0.0532734	0.112483	0.39136	0.686724	0.826328	0.686724
Q93084-4	AT2A3	Isoform HuS3 I of Sarcoplasmic endoplasmic reticulum calcium ATPase 3 OS Homo sapiens GN ATP2A3	0.136124	0.0532734	0.112483	0.39136	0.686724	0.826328	0.686724
Q93084-5	AT2A3	Isoform SERCA3E of Sarcoplasmic endoplasmic reticulum calcium ATPase 3 OS Homo sapiens GN ATP2A3	0.136124	0.0532734	0.112483	0.39136	0.686724	0.826328	0.686724
P23588	IF4B	Eukaryotic translation initiation factor 4B OS Homo sapiens GN EIF4B PE 1 SV 2	26.5241	17.0514	24.665	0.642864	0.687564	0.929908	0.687564
P0C0S5	H2AZ	Histone H2A Z OS Homo sapiens GN H2AFZ PE 1 SV 2	1.4547	0.814217	1.53717	0.559717	0.688563	1.0567	0.688563
Q71UI9	H2AV	Histone H2A V OS Homo sapiens GN H2AFV PE 1 SV 3	1.4547	0.814217	1.53717	0.559717	0.688563	1.0567	0.688563
P30462	1B14	HLA class I histocompatibility antigen B 14 alpha chain OS Homo sapiens GN HLA B PE 1 SV 1	0.0869488	0.0575874	0.076487	0.662313	0.688607	0.879679	0.688607
Q31610	1B81	HLA class I histocompatibility antigen B 81 alpha chain OS Homo sapiens GN HLA B PE 2 SV 1	0.0706158	0.0484079	0.0838957	0.685511	0.689638	1.18806	0.689638
P63010	AP2B1	AP 2 complex subunit beta OS Homo sapiens GN AP2B1 PE 1 SV 1	0.104297	0.0300359	0.116163	0.287985	0.690477	1.11377	0.690477
P27797	CALR	Calreticulin OS Homo sapiens GN CALR PE 1 SV 1	425.796	120.134	494.225	0.282139	0.691077	1.16071	0.691077
Q93084	AT2A3	Sarcoplasmic endoplasmic reticulum calcium ATPase 3 OS Homo sapiens GN ATP2A3 PE 1 SV 2	0.139337	0.0571619	0.115344	0.410242	0.694021	0.827808	0.694021
P03989	1B27	HLA class I histocompatibility antigen B 27 alpha chain OS Homo sapiens GN HLA B PE 1 SV 2	0.0852543	0.0586545	0.0743542	0.687995	0.694946	0.872147	0.694946
Q8WX93-4	PALLD	Isoform 90 kDa of Palladin OS Homo sapiens GN PALLD	0.409864	0.200109	0.376421	0.488233	0.695569	0.918405	0.695569
P41250	SYG	Glycyl tRNA synthetase OS Homo sapiens GN GARS PE 1 SV 3	134.137	103.808	124.3	0.773894	0.695575	0.926662	0.695575
P30084	ECHM	Enoyl CoA hydratase mitochondrial OS Homo sapiens GN ECHS1 PE 1 SV 4	0.0845464	0.0193894	0.0739199	0.229334	0.697154	0.874311	0.697154
P41252	SYIC	Isoleucyl tRNA synthetase cytoplasmic OS Homo sapiens GN IARS PE 1 SV 2	0.0770157	0.0324012	0.0691207	0.42071	0.69872	0.897488	0.69872
P63010-2	AP2B1	Isoform 2 of AP 2 complex subunit beta OS Homo sapiens GN AP2B1	0.10471	0.0300359	0.116163	0.286849	0.699264	1.10938	0.699264
Q9BTM1-2	H2AJ	Isoform 2 of Histone H2A J OS Homo sapiens GN H2AFJ	1.67158	0.812816	1.60087	0.486255	0.7016	0.957695	0.7016
O75718	CRTAP	Cartilage associated protein OS Homo sapiens GN CRTAP PE 1 SV 1	30.3169	−	33.9297	−	0.701982	1.11917	0.701982
P08133	ANXA6	Annexin A6 OS Homo sapiens GN ANXA6 PE 1 SV 3	0.64981	0.0657303	0.669842	0.101153	0.702026	1.03083	0.702026
P61158	ARP3	Actin related protein 3 OS Homo sapiens GN ACTR3 PE 1 SV 3	255.248	108.638	232.628	0.425617	0.702337	0.911383	0.702337
P0CG39	POTEJ	POTE ankyrin domain family member J OS Homo sapiens GN POTEJ PE 3 SV 1	6.04809	3.96247	5.37299	0.655161	0.70346	0.888377	0.70346
P14866	HNRPL	Heterogeneous nuclear ribonucleoprotein L OS Homo sapiens GN HNRNPL PE 1 SV 2	73.6223	43.6612	67.1912	0.593043	0.704277	0.912647	0.704277
P05023	AT1A1	Sodium potassium transporting ATPase subunit alpha 1 OS Homo sapiens GN ATP1A1 PE 1 SV 1	21.491	37.3554	31.7784	1.73819	0.705375	1.47869	0.705375
P27361	MK03	Mitogen activated protein kinase 3 OS Homo sapiens GN MAPK3 PE 1 SV 4	0.0515021	0.0285611	0.0442642	0.554562	0.706787	0.859464	0.706787
Q93084-6	AT2A3	Isoform SERCA3F of Sarcoplasmic endoplasmic reticulum calcium ATPase 3 OS Homo sapiens GN ATP2A3	0.136124	0.0551379	0.114126	0.405056	0.707648	0.838399	0.707648
P02545	LMNA	Prelamin A C OS Homo sapiens GN LMNA PE 1 SV 1	1.77957	0.863411	1.8857	0.485178	0.708054	1.05964	0.708054
P04350	TBB4	Tubulin beta 4 chain OS Homo sapiens GN TUBB4 PE 1 SV 2	1.31008	0.614648	1.26831	0.469169	0.709226	0.96812	0.709226
P68366	TBA4A	Tubulin alpha 4A chain OS Homo sapiens GN TUBA4A PE 1 SV 1	425.713	132.655	346.478	0.311606	0.709238	0.813875	0.709238
P16402	H13	Histone H1 3 OS Homo sapiens GN HIST1H1D PE 1 SV 2	0.602587	0.32783	0.786254	0.544039	0.710486	1.3048	0.710486
O94979-6	SC31A	Isoform 6 of Protein transport protein Sec31A OS Homo sapiens GN SEC31A	99.7001	53.4055	104.226	0.535661	0.712082	1.04539	0.712082
O75369-7	FLNB	Isoform 7 of Filamin B OS Homo sapiens GN FLNB	1.69505	1.48379	1.74057	0.875363	0.714416	1.02685	0.714416
P40121	CAPG	Macrophage capping protein OS Homo sapiens GN CAPG PE 1 SV 2	48.4461	34.5497	55.7817	0.713156	0.714418	1.15142	0.714418
Q58FF8	H90B2	Putative heat shock protein HSP 90 beta 2 OS Homo sapiens GN HSP90AB2P PE 1 SV 2	0.326148	0.0798919	0.352371	0.244956	0.714659	1.0804	0.714659
P63000	RAC1	Ras related C3 botulinum toxin substrate 1 OS Homo sapiens GN RAC1 PE 1 SV 1	0.13494	0.0716117	0.121375	0.530693	0.714956	0.899475	0.714956
P63000-2	RAC1	Isoform Rac1ins of Ras related C3 botulinum toxin substrate 1 OS Homo sapiens GN RAC1	0.13494	0.0716117	0.121375	0.530693	0.714956	0.899475	0.714956
P30685	1B35	HLA class I histocompatibility antigen B 35 alpha chain OS Homo sapiens GN HLA B PE 1 SV 1	0.0947916	0.0578754	0.0845119	0.610554	0.714993	0.891554	0.714993
Q9NR30	DDX21	Nucleolar RNA helicase 2 OS Homo sapiens GN DDX21 PE 1 SV 5	24.4429	16.1952	22.3985	0.662571	0.716246	0.91636	0.716246
P40227	TCPZ	T complex protein 1 subunit zeta OS Homo sapiens GN CCT6A PE 1 SV 3	0.122517	0.0556999	0.140681	0.45463	0.71925	1.14825	0.71925
P18669	PGAM1	Phosphoglycerate mutase 1 OS Homo sapiens GN PGAM1 PE 1 SV 2	0.27914	0.158655	0.247581	0.568372	0.719329	0.88694	0.719329
P42677	RS27	40S ribosomal protein S27 OS Homo sapiens GN RPS27 PE 1 SV 3	0.105158	0.108714	0.0926005	1.03381	0.719585	0.880582	0.719585
P19105	ML12A	Myosin regulatory light chain 12A OS Homo sapiens GN MYL12A PE 1 SV 2	118.798	47.2496	159.551	0.39773	0.719703	1.34304	0.719703
P23528	COF1	Cofilin 1 OS Homo sapiens GN CFL1 PE 1 SV 3	0.78213	0.450007	0.631533	0.575361	0.719966	0.807453	0.719966
P27824	CALX	Calnexin OS Homo sapiens GN CANX PE 1 SV 2	0.212571	0.0364357	0.226389	0.171405	0.721104	1.065	0.721104
O14974	MYPT1	Protein phosphatase 1 regulatory subunit 12A OS Homo sapiens GN PPP1R12A PE 1 SV 1	0.107994	0.0492558	0.122297	0.456099	0.724944	1.13244	0.724944
P14649	MYL6B	Myosin light chain 6B OS Homo sapiens GN MYL6B PE 1 SV 1	814.631	385.978	965.954	0.473807	0.72531	1.18576	0.72531
Q8WX93-5	PALLD	Isoform 5 of Palladin OS Homo sapiens GN PALLD	0.37884	0.163904	0.343129	0.432648	0.725564	0.905738	0.725564
P16070-8	CD44	Isoform 8 of CD44 antigen OS Homo sapiens GN CD44	0.117685	0.106799	0.12672	0.907497	0.725719	1.07677	0.725719
P30498	1B78	HLA class I histocompatibility antigen B 78 alpha chain OS Homo sapiens GN HLA B PE 2 SV 1	0.0903355	0.0608425	0.109487	0.673517	0.725782	1.212	0.725782
Q02809	PLOD1	Procollagen lysine 2 oxoglutarate 5 dioxygenase 1 OS Homo sapiens GN PLOD1 PE 1 SV 2	51.4601	24.9002	49.2377	0.483874	0.726243	0.956813	0.726243
P30512	1A29	HLA class I histocompatibility antigen A 29 alpha chain OS Homo sapiens GN HLA A PE 2 SV 2	0.149628	0.0788857	0.160583	0.527213	0.726364	1.07321	0.726364
Q06210	GFPT1	Glucosamine fructose 6 phosphate aminotransferase isomerizing 1 OS Homo sapiens GN GFPT1 PE 1 SV	0.0462322	0.0524692	0.0527271	1.13491	0.72662	1.14048	0.72662
P49588	SYAC	Alanyl tRNA synthetase cytoplasmic OS Homo sapiens GN AARS PE 1 SV 2	61.2385	19.334	64.8007	0.315717	0.726737	1.05817	0.726737
Q06210-2	GFPT1	Isoform 2 of Glucosamine fructose 6 phosphate aminotransferase isomerizing 1 OS Homo sapiens GN G	0.0460456	0.0414887	0.0524549	0.901035	0.726814	1.13919	0.726814
P30153	2AAA	Serine threonine protein phosphatase 2A 65 kDa regulatory subunit A alpha isoform OS Homo sapiens GN	0.12858	0.0368057	0.143732	0.286247	0.726836	1.11784	0.726836
Q12840	KIF5A	Kinesin heavy chain isoform 5A OS Homo sapiens GN KIF5A PE 1 SV 2	0.0601001	0.0811049	0.0678263	1.3495	0.72718	1.12856	0.72718
P12235	ADT1	ADP ATP translocase 1 OS Homo sapiens GN SLC25A4 PE 1 SV 4	0.078217	0.0405959	0.0930035	0.519016	0.728949	1.18904	0.728949
Q99536	VAT1	Synaptic vesicle membrane protein VAT 1 homolog OS Homo sapiens GN VAT1 PE 1 SV 2	139.309	89.5621	146.286	0.642904	0.729423	1.05009	0.729423
P30041	PRDX6	Peroxiredoxin 6 OS Homo sapiens GN PRDX6 PE 1 SV 3	231.211	121.086	217.666	0.523704	0.729559	0.94142	0.729559
P35579	MYH9	Myosin 9 OS Homo sapiens GN MYH9 PE 1 SV 4	2349.97	837.352	2273.77	0.356324	0.730143	0.967573	0.730143
P30491	1B53	HLA class I histocompatibility antigen B 53 alpha chain OS Homo sapiens GN HLA B PE 1 SV 1	0.092401	0.0578754	0.0829934	0.62635	0.732078	0.898187	0.732078
Q15436	SC23A	Protein transport protein Sec23A OS Homo sapiens GN SEC23A PE 1 SV 2	0.169069	0.0998011	0.178821	0.5903	0.737036	1.05769	0.737036
Q99873-2	ANM1	Isoform V3 of Protein arginine N methyltransferase 1 OS Homo sapiens GN PRMT1	22.1053	−	24.2869	−	0.737665	1.0987	0.737665
P55072	TERA	Transitional endoplasmic reticulum ATPase OS Homo sapiens GN VCP PE 1 SV 4	0.904104	0.389442	0.922437	0.43075	0.738843	1.02028	0.738843
P49257	LMAN1	Protein ERGIC 53 OS Homo sapiens GN LMAN1 PE 1 SV 2	68.5669	24.383	66.5532	0.355609	0.738983	0.970631	0.738983
O75915	PRAF3	PRA1 family protein 3 OS Homo sapiens GN ARL6IP5 PE 1 SV 1	64.6094	−	67.1425	−	0.740496	1.03921	0.740496
P68371	TBB2C	Tubulin beta 2C chain OS Homo sapiens GN TUBB2C PE 1 SV 1	1.77279	0.688142	1.68296	0.38817	0.743854	0.949329	0.743854
P50914	RL14	60S ribosomal protein L14 OS Homo sapiens GN RPL14 PE 1 SV 4	97.05	51.4803	121.451	0.530451	0.746737	1.25143	0.746737
P15586	GNS	N acetylglucosamine 6 sulfatase OS Homo sapiens GN GNS PE 1 SV 3	23.5123	10.4244	22.3449	0.44336	0.747359	0.950351	0.747359
P41250	SYG	Glycyl tRNA synthetase OS Homo sapiens GN GARS PE 1 SV 3	0.211546	0.0839331	0.220893	0.396761	0.747581	1.04419	0.747581
P36871	PGM1	Phosphoglucomutase 1 OS Homo sapiens GN PGM1 PE 1 SV 3	15.8669	−	12.4494	−	0.747972	0.784612	0.747972
Q99961	SH3G1	Endophilin A2 OS Homo sapiens GN SH3GL1 PE 1 SV 1	28.7381	20.7924	33.3995	0.723515	0.74823	1.1622	0.74823
P30456	1A43	HLA class I histocompatibility antigen A 43 alpha chain OS Homo sapiens GN HLA A PE 2 SV 1	0.150347	0.0789834	0.162498	0.52534	0.75043	1.08082	0.75043
P36578	RL4	60S ribosomal protein L4 OS Homo sapiens GN RPL4 PE 1 SV 5	190.081	119.95	198.143	0.631046	0.750519	1.04241	0.750519
Q2M2I8	AAK1	AP2 associated protein kinase 1 OS Homo sapiens GN AAK1 PE 1 SV 3	22.3951	−	24.7907	−	0.750582	1.10697	0.750582
P43034	LIS1	Platelet activating factor acetylhydrolase IB subunit alpha OS Homo sapiens GN PAFAH1B1 PE 1 SV 2	35.3363	34.52	45.8263	0.976898	0.751365	1.29686	0.751365
P17858	K6PL	6 phosphofructokinase liver type OS Homo sapiens GN PFKL PE 1 SV 6	0.0503225	0.0293921	0.0542251	0.584075	0.751702	1.07755	0.751702
P07900-2	HS90A	Isoform HSP90AA1 2 of Heat shock protein HSP 90 alpha OS Homo sapiens GN HSP90AA1	85.4427	44.9341	100.946	0.525898	0.751897	1.18145	0.751897
Q16851	UGPA	UTP glucose 1 phosphate uridylyltransferase OS Homo sapiens GN UGP2 PE 1 SV 5	0.104472	0.0449494	0.107675	0.430252	0.752855	1.03065	0.752855
Q16822	PCKGM	Phosphoenolpyruvate carboxykinase GTP mitochondrial OS Homo sapiens GN PCK2 PE 1 SV 3	20.8984	15.8463	22.6619	0.758255	0.754222	1.08438	0.754222
P30484	1B46	HLA class I histocompatibility antigen B 46 alpha chain OS Homo sapiens GN HLA B PE 2 SV 1	0.0920482	0.0632759	0.082865	0.687422	0.75535	0.900235	0.75535
P54886-2	P5CS	Isoform Short of Delta 1 pyrroline 5 carboxylate synthase OS Homo sapiens GN ALDH18A1	0.077187	0.00535816	0.0867163	0.0694179	0.755685	1.12346	0.755685
Q9Y6G9	DC1L1	Cytoplasmic dynein 1 light intermediate chain 1 OS Homo sapiens GN DYNC1LI1 PE 1 SV 3	16.4426	−	17.9912	−	0.757123	1.09418	0.757123
Q9P2E9-2	RRBP1	Isoform p180 of Ribosome binding protein 1 OS Homo sapiens GN RRBP1	211.107	175.898	221.545	0.833213	0.75766	1.04944	0.75766
Q9Y4G6	TLN2	Talin 2 OS Homo sapiens GN TLN2 PE 1 SV 4	0.267083	0.0863376	0.253296	0.323261	0.757737	0.948379	0.757737
P62753	RS6	40S ribosomal protein S6 OS Homo sapiens GN RPS6 PE 1 SV 1	150.077	174.758	163.587	1.16446	0.758036	1.09002	0.758036
O14974-3	MYPT1	Isoform Myosin phosphatase target subunit 1 variant 2 of Protein phosphatase 1 regulatory subunit 12	0.105582	0.047857	0.118445	0.45327	0.758076	1.12184	0.758076
P28074	PSB5	Proteasome subunit beta type 5 OS Homo sapiens GN PSMB5 PE 1 SV 3	36.7973	19.8109	35.9269	0.53838	0.758705	0.976344	0.758705
P30479	1B41	HLA class I histocompatibility antigen B 41 alpha chain OS Homo sapiens GN HLA B PE 1 SV 1	0.073617	0.0586375	0.0798472	0.796522	0.759421	1.08463	0.759421
Q13148-3	TADBP	Isoform 3 of TAR DNA binding protein 43 OS Homo sapiens GN TARDBP	0.03898	0.0306878	0.0351253	0.787272	0.760364	0.901111	0.760364
P04908	H2A1B	Histone H2A type 1 B E OS Homo sapiens GN HIST1H2AB PE 1 SV 2	1.6442	0.830255	1.57553	0.504959	0.762978	0.958232	0.762978
A5A3E0	POTEF	POTE ankyrin domain family member F OS Homo sapiens GN POTEF PE 1 SV 2	494.288	1107.05	726.339	2.23969	0.763874	1.46947	0.763874
Q9NR12-5	PDLI7	Isoform 5 of PDZ and LIM domain protein 7 OS Homo sapiens GN PDLIM7	0.0955199	0.0388907	0.104034	0.407148	0.76441	1.08913	0.76441
Q16543	CDC37	Hsp90 co chaperone Cdc37 OS Homo sapiens GN CDC37 PE 1 SV 1	0.146186	0.133725	0.158997	0.914758	0.764517	1.08763	0.764517
P62081	RS7	40S ribosomal protein S7 OS Homo sapiens GN RPS7 PE 1 SV 1	0.145301	−	0.133334	−	0.764569	0.917641	0.764569
Q8WX93-3	PALLD	Isoform 140 kDa of Palladin OS Homo sapiens GN PALLD	0.411467	0.202858	0.384996	0.493013	0.76528	0.935667	0.76528
O60831	PRAF2	PRA1 family protein 2 OS Homo sapiens GN PRAF2 PE 1 SV 1	48.334	−	50.7533	−	0.766517	1.05005	0.766517
Q93077	H2A1C	Histone H2A type 1 C OS Homo sapiens GN HIST1H2AC PE 1 SV 3	1.6442	0.830255	1.57651	0.504959	0.766678	0.958828	0.766678
P62280	RS11	40S ribosomal protein S11 OS Homo sapiens GN RPS11 PE 1 SV 3	0.24388	0.0907749	0.254206	0.372211	0.767243	1.04234	0.767243
Q7L7L0	H2A3	Histone H2A type 3 OS Homo sapiens GN HIST3H2A PE 1 SV 3	1.6442	0.830255	1.57673	0.504959	0.767264	0.958965	0.767264
P17987	TCPA	T complex protein 1 subunit alpha OS Homo sapiens GN TCP1 PE 1 SV 1	0.354141	0.179237	0.385398	0.506119	0.767622	1.08826	0.767622
P80723-2	BASP1	Isoform 2 of Brain acid soluble protein 1 OS Homo sapiens GN BASP1	0.231273	0.178145	0.215838	0.770278	0.767884	0.93326	0.767884
P31150	GDIA	Rab GDP dissociation inhibitor alpha OS Homo sapiens GN GDI1 PE 1 SV 2	0.105074	0.0358778	0.094716	0.341451	0.768065	0.901418	0.768065
Q8N163	K1967	Protein KIAA1967 OS Homo sapiens GN KIAA1967 PE 1 SV 2	17.567	8.51255	16.6756	0.484576	0.770193	0.949257	0.770193
P04083	ANXA1	Annexin A1 OS Homo sapiens GN ANXA1 PE 1 SV 2	757.109	574.828	776.68	0.75924	0.770315	1.02585	0.770315
P61088	UBE2N	Ubiquitin conjugating enzyme E2 N OS Homo sapiens GN UBE2N PE 1 SV 1	119.529	98.0766	109.155	0.820523	0.770536	0.913205	0.770536
P08134	RHOC	Rho related GTP binding protein RhoC OS Homo sapiens GN RHOC PE 1 SV 1	64.1077	43.1556	67.7787	0.673173	0.773167	1.05726	0.773167
O43294-2	TGFI1	Isoform 2 of Transforming growth factor beta 1 induced transcript 1 protein OS Homo sapiens GN TGFB1	27.5475	−	33.51	−	0.7734	1.21644	0.7734
P49023	PAXI	Paxillin OS Homo sapiens GN PXN PE 1 SV 2	22.1641	11.0157	20.4043	0.497007	0.775214	0.920603	0.775214
P61981	1433G	14 3 3 protein gamma OS Homo sapiens GN YWHAG PE 1 SV 2	0.647356	0.389063	0.67493	0.601003	0.778147	1.04259	0.778147
P16070-7	CD44	Isoform 7 of CD44 antigen OS Homo sapiens GN CD44	0.120428	0.107527	0.12822	0.892876	0.779918	1.0647	0.779918
Q15370	ELOB	Transcription elongation factor B polypeptide 2 OS Homo sapiens GN TCEB2 PE 1 SV 1	66.3761	71.4354	62.4131	1.07622	0.7807	0.940295	0.7807
P16989-2	DBPA	Isoform 2 of DNA binding protein A OS Homo sapiens GN CSDA	0.101545	0.0522218	0.0882442	0.514275	0.782525	0.86902	0.782525
P09382	LEG1	Galectin 1 OS Homo sapiens GN LGALS1 PE 1 SV 2	2.48054	0.736276	2.55214	0.296821	0.785949	1.02886	0.785949
Q9UI15	TAGL3	Transgelin 3 OS Homo sapiens GN TAGLN3 PE 1 SV 2	9.86297	2.71247	7.14585	0.275015	0.786017	0.724513	0.786017
Q14764	MVP	Major vault protein OS Homo sapiens GN MVP PE 1 SV 4	0.389233	0.184408	0.429196	0.473774	0.786151	1.10267	0.786151
P27824	CALX	Calnexin OS Homo sapiens GN CANX PE 1 SV 2	159.881	40.1357	172.156	0.251036	0.786526	1.07678	0.786526
O15523	DDX3Y	ATP dependent RNA helicase DDX3Y OS Homo sapiens GN DDX3Y PE 1 SV 2	40.3139	22.1863	47.8479	0.550338	0.789306	1.18688	0.789306
P08758	ANXA5	Annexin A5 OS Homo sapiens GN ANXA5 PE 1 SV 2	764.464	351.094	809.072	0.459269	0.789574	1.05835	0.789574
P07951	TPM2	Tropomyosin beta chain OS Homo sapiens GN TPM2 PE 1 SV 1	1.60281	0.810354	1.55132	0.505583	0.789916	0.967874	0.789916
Q01105-2	SET	Isoform TAF I beta of Protein SET OS Homo sapiens GN SET	61.8652	−	57.4094	−	0.791763	0.927976	0.791763
P80723	BASP1	Brain acid soluble protein 1 OS Homo sapiens GN BASP1 PE 1 SV 2	266.14	192.595	283.659	0.723661	0.793878	1.06583	0.793878
P17987	TCPA	T complex protein 1 subunit alpha OS Homo sapiens GN TCP1 PE 1 SV 1	158.97	83.095	172.075	0.522707	0.79481	1.08244	0.79481
Q09666	AHNK	Neuroblast differentiation associated protein AHNAK OS Homo sapiens GN AHNAK PE 1 SV 2	384.213	277.941	367.868	0.723403	0.795057	0.957459	0.795057
P32119	PRDX2	Peroxiredoxin 2 OS Homo sapiens GN PRDX2 PE 1 SV 5	111.997	73.1521	96.2178	0.653161	0.797185	0.85911	0.797185
P20810-7	ICAL	Isoform 7 of Calpastatin OS Homo sapiens GN CAST	61.6942	43.534	60.2498	0.705641	0.798301	0.976588	0.798301
Q9Y678	COPG	Coatomer subunit gamma OS Homo sapiens GN COPG PE 1 SV 1	103.728	70.7171	101.048	0.681754	0.798806	0.974161	0.798806
P61106	RAB14	Ras related protein Rab 14 OS Homo sapiens GN RAB14 PE 1 SV 4	65.0045	46.123	78.0279	0.709535	0.802537	1.20035	0.802537
P78559	MAP1A	Microtubule associated protein 1A OS Homo sapiens GN MAP1A PE 1 SV 6	0.177721	0.106113	0.180482	0.59708	0.803241	1.01554	0.803241
P33176	KINH	Kinesin 1 heavy chain OS Homo sapiens GN KIF5B PE 1 SV 1	0.155153	0.103701	0.149079	0.668381	0.803284	0.960849	0.803284
P62736	ACTA	Actin aortic smooth muscle OS Homo sapiens GN ACTA2 PE 1 SV 1	33.4049	23.5391	31.312	0.70466	0.80665	0.937349	0.80665
P46776	RL27A	60S ribosomal protein L27a OS Homo sapiens GN RPL27A PE 1 SV 2	138.52	100.237	144.952	0.723631	0.807991	1.04644	0.807991
P63267	ACTH	Actin gamma enteric smooth muscle OS Homo sapiens GN ACTG2 PE 1 SV 1	33.3616	23.5361	31.2949	0.705486	0.809056	0.938051	0.809056
P63267	ACTH	Actin gamma enteric smooth muscle OS Homo sapiens GN ACTG2 PE 1 SV 1	33.3616	23.5361	31.2949	0.705486	0.809056	0.938051	0.809056
Q14194	DPYL1	Dihydropyrimidinase related protein 1 OS Homo sapiens GN CRMP1 PE 1 SV 1	0.154516	0.075538	0.168613	0.488869	0.809173	1.09123	0.809173
Q14240	IF4A2	Eukaryotic initiation factor 4A II OS Homo sapiens GN EIF4A2 PE 1 SV 2	0.294381	0.110919	0.285889	0.376786	0.809617	0.971152	0.809617
Q99439	CNN2	Calponin 2 OS Homo sapiens GN CNN2 PE 1 SV 4	228.736	158.197	240.305	0.691614	0.809853	1.05058	0.809853
P07196	NFL	Neurofilament light polypeptide OS Homo sapiens GN NEFL PE 1 SV 3	1.40105	0.235188	1.61293	0.167866	0.810405	1.15123	0.810405
O14974-4	MYPT1	Isoform 4 of Protein phosphatase 1 regulatory subunit 12A OS Homo sapiens GN PPP1R12A	0.107739	0.0506408	0.117419	0.470032	0.810774	1.08985	0.810774
Q8WX93-2	PALLD	Isoform 2 of Palladin OS Homo sapiens GN PALLD	0.249229	0.0995487	0.269333	0.399426	0.813354	1.08066	0.813354
P02545-3	LMNA	Isoform Lamin ADelta10 of Prelamin A C OS Homo sapiens GN LMNA	692.811	276.413	669.949	0.398973	0.814144	0.967002	0.814144
P07197	NFM	Neurofilament medium polypeptide OS Homo sapiens GN NEFM PE 1 SV 3	1.44934	0.234468	1.66728	0.161776	0.815565	1.15037	0.815565
Q6DD88	ATLA3	Atlastin 3 OS Homo sapiens GN ATL3 PE 1 SV 1	0.118207	0.0721519	0.12323	0.610387	0.81557	1.04249	0.81557
P09651-2	ROA1	Isoform A1 A of Heterogeneous nuclear ribonucleoprotein A1 OS Homo sapiens GN HNRNPA1	182.922	104.345	173.366	0.570435	0.817307	0.947761	0.817307
Q8IUE6	H2A2B	Histone H2A type 2 B OS Homo sapiens GN HIST2H2AB PE 1 SV 3	1.55199	0.830255	1.49887	0.53496	0.817734	0.965773	0.817734
P53618	COPB	Coatomer subunit beta OS Homo sapiens GN COPB1 PE 1 SV 3	0.124961	0.0607159	0.128987	0.485878	0.81839	1.03221	0.81839
Q13509	TBB3	Tubulin beta 3 chain OS Homo sapiens GN TUBB3 PE 1 SV 2	244.79	207.901	274.066	0.849304	0.818997	1.1196	0.818997
Q9NY33	DPP3	Dipeptidyl peptidase 3 OS Homo sapiens GN DPP3 PE 1 SV 2	25.1247	25.6527	28.785	1.02102	0.820366	1.14569	0.820366
P55795	HNRH2	Heterogeneous nuclear ribonucleoprotein H2 OS Homo sapiens GN HNRNPH2 PE 1 SV 1	46.0985	7.35285	43.1557	0.159503	0.820432	0.936163	0.820432
P51659	DHB4	Peroxisomal multifunctional enzyme type 2 OS Homo sapiens GN HSD17B4 PE 1 SV 3	31.377	35.1865	33.7435	1.12141	0.820557	1.07542	0.820557
P17858	K6PL	6 phosphofructokinase liver type OS Homo sapiens GN PFKL PE 1 SV 6	14.2682	20.9423	16.0444	1.46775	0.82066	1.12449	0.82066
P16401	H15	Histone H1 5 OS Homo sapiens GN HIST1H1B PE 1 SV 3	277.907	142.036	257.479	0.511092	0.821724	0.926496	0.821724
P08754	GNAI3	Guanine nucleotide binding protein G k subunit alpha OS Homo sapiens GN GNAI3 PE 1 SV 3	0.0701727	0.0301241	0.0656362	0.429285	0.822849	0.935352	0.822849
O60831	PRAF2	PRA1 family protein 2 OS Homo sapiens GN PRAF2 PE 1 SV 1	0.02958	−	0.0321556	−	0.823499	1.08707	0.823499
P68032	ACTC	Actin alpha cardiac muscle 1 OS Homo sapiens GN ACTC1 PE 1 SV 1	33.6015	23.5391	31.6586	0.700536	0.824043	0.942178	0.824043
O94925-3	GLSK	Isoform GAC of Glutaminase kidney isoform mitochondrial OS Homo sapiens GN GLS	0.0760835	−	0.0813706	−	0.824387	1.06949	0.824387
P30461	1B13	HLA class I histocompatibility antigen B 13 alpha chain OS Homo sapiens GN HLA B PE 2 SV 1	0.0529061	0.0437548	0.0583232	0.827028	0.824491	1.10239	0.824491
P22392	NDKB	Nucleoside diphosphate kinase B OS Homo sapiens GN NME2 PE 1 SV 1	0.328953	0.15278	0.300772	0.464443	0.824818	0.91433	0.824818
Q92598-2	HS105	Isoform Beta of Heat shock protein 105 kDa OS Homo sapiens GN HSPH1	28.7633	22.8921	26.0739	0.795879	0.824876	0.906499	0.824876
O75368	SH3L1	SH3 domain binding glutamic acid rich like protein OS Homo sapiens GN SH3BGRL PE 1 SV 1	50.0603	45.9489	53.721	0.91787	0.825201	1.07313	0.825201
P24752	THIL	Acetyl CoA acetyltransferase mitochondrial OS Homo sapiens GN ACAT1 PE 1 SV 1	37.3537	−	34.9528	−	0.825432	0.935728	0.825432
P67809	YBOX1	Nuclease sensitive element binding protein 1 OS Homo sapiens GN YBX1 PE 1 SV 3	135.951	74.3819	132.391	0.547122	0.827514	0.973816	0.827514
Q16555	DPYL2	Dihydropyrimidinase related protein 2 OS Homo sapiens GN DPYSL2 PE 1 SV 1	0.412096	0.187235	0.424865	0.454347	0.828474	1.03099	0.828474
P48444	COPD	Coatomer subunit delta OS Homo sapiens GN ARCN1 PE 1 SV 1	0.0710967	0.0229898	0.0667588	0.323359	0.828857	0.938986	0.828857
Q58FF6	H90B4	Putative heat shock protein HSP 90 beta 4 OS Homo sapiens GN HSP90AB4P PE 5 SV 1	0.122757	0.0710911	0.119092	0.579121	0.829553	0.97015	0.829553
P34897	GLYM	Serine hydroxymethyltransferase mitochondrial OS Homo sapiens GN SHMT2 PE 1 SV 3	0.116468	0.0375087	0.105011	0.322052	0.830216	0.901634	0.830216
P13489	RINI	Ribonuclease inhibitor OS Homo sapiens GN RNH1 PE 1 SV 2	0.401393	0.149499	0.384119	0.372451	0.831671	0.956965	0.831671
P34931	HS71L	Heat shock 70 kDa protein 1 like OS Homo sapiens GN HSPA1L PE 1 SV 2	8.73467	3.93657	7.628	0.450683	0.832048	0.873302	0.832048
P13639	EF2	Elongation factor 2 OS Homo sapiens GN EEF2 PE 1 SV 4	644.765	497.562	626.728	0.771696	0.832145	0.972027	0.832145
Q8WWI1-3	LMO7	Isoform 3 of LIM domain only protein 7 OS Homo sapiens GN LMO7	81.9272	110.065	78.0789	1.34345	0.832362	0.953028	0.832362
P32322	P5CR1	Pyrroline 5 carboxylate reductase 1 mitochondrial OS Homo sapiens GN PYCR1 PE 1 SV 2	23.1221	−	26.8963	−	0.833043	1.16323	0.833043
P09525	ANXA4	Annexin A4 OS Homo sapiens GN ANXA4 PE 1 SV 4	24.8361	−	26.8541	−	0.833066	1.08125	0.833066
P68133	ACTS	Actin alpha skeletal muscle OS Homo sapiens GN ACTA1 PE 1 SV 1	33.3693	23.5119	31.5358	0.704597	0.833933	0.945055	0.833933
P08134	RHOC	Rho related GTP binding protein RhoC OS Homo sapiens GN RHOC PE 1 SV 1	0.118388	0.0331169	0.128017	0.279732	0.834373	1.08133	0.834373
P12036	NFH	Neurofilament heavy polypeptide OS Homo sapiens GN NEFH PE 1 SV 4	1.44401	0.215453	1.63078	0.149205	0.835111	1.12934	0.835111
P35606	COPB2	Coatomer subunit beta OS Homo sapiens GN COPB2 PE 1 SV 2	79.6707	55.604	82.1295	0.697923	0.837409	1.03086	0.837409
Q16352	AINX	Alpha internexin OS Homo sapiens GN INA PE 1 SV 2	1.40866	0.218481	1.5913	0.155099	0.837708	1.12965	0.837708
Q29836	1B67	HLA class I histocompatibility antigen B 67 alpha chain OS Homo sapiens GN HLA B PE 1 SV 1	0.0883808	0.0593533	0.0815843	0.671563	0.838467	0.9231	0.838467
Q16777	H2A2C	Histone H2A type 2 C OS Homo sapiens GN HIST2H2AC PE 1 SV 4	50.3979	2.7956	42.6364	0.0554706	0.839047	0.845997	0.839047
O60506-5	HNRPQ	Isoform 5 of Heterogeneous nuclear ribonucleoprotein Q OS Homo sapiens GN SYNCRIP	0.124385	0.0170888	0.117386	0.137387	0.839369	0.943728	0.839369
P12036-2	NFH	Isoform 2 of Neurofilament heavy polypeptide OS Homo sapiens GN NEFH	1.44401	0.215453	1.6254	0.149205	0.839657	1.12562	0.839657
P00558	PGK1	Phosphoglycerate kinase 1 OS Homo sapiens GN PGK1 PE 1 SV 3	333.602	227.002	326.709	0.680458	0.840419	0.979337	0.840419
P42704	LPPRC	Leucine rich PPR motif containing protein mitochondrial OS Homo sapiens GN LRPPRC PE 1 SV 3	24.0787	15.1871	23.3385	0.630727	0.841965	0.969258	0.841965
Q14315-2	FLNC	Isoform 2 of Filamin C OS Homo sapiens GN FLNC	327.408	247.205	342.649	0.755035	0.843032	1.04655	0.843032
Q14764	MVP	Major vault protein OS Homo sapiens GN MVP PE 1 SV 4	184.089	108.578	195.092	0.589812	0.843197	1.05977	0.843197
Q16851-2	UGPA	Isoform 2 of UTP glucose 1 phosphate uridylyltransferase OS Homo sapiens GN UGP2	0.0993215	0.0445336	0.101568	0.448379	0.845241	1.02261	0.845241
Q14157	UBP2L	Ubiquitin associated protein 2 like OS Homo sapiens GN UBAP2L PE 1 SV 2	34.0137	33.7309	35.5603	0.991685	0.8454	1.04547	0.8454
P07355	ANXA2	Annexin A2 OS Homo sapiens GN ANXA2 PE 1 SV 2	3166.16	590.156	2978.73	0.186395	0.84545	0.940803	0.84545
P27348	1433T	14 3 3 protein theta OS Homo sapiens GN YWHAQ PE 1 SV 1	0.740646	0.418801	0.752187	0.565453	0.845668	1.01558	0.845668
Q14157	UBP2L	Ubiquitin associated protein 2 like OS Homo sapiens GN UBAP2L PE 1 SV 2	0.0977927	0.238559	0.0899699	2.43944	0.846264	0.920006	0.846264
P16070-5	CD44	Isoform 5 of CD44 antigen OS Homo sapiens GN CD44	0.119123	0.11173	0.12448	0.937939	0.846613	1.04497	0.846613
Q14240-2	IF4A2	Isoform 2 of Eukaryotic initiation factor 4A II OS Homo sapiens GN EIF4A2	0.294381	0.110624	0.287765	0.375786	0.846684	0.977525	0.846684
Q9UKX5	ITA11	Integrin alpha 11 OS Homo sapiens GN ITGA11 PE 1 SV 2	21.682	−	23.0711	−	0.846998	1.06407	0.846998
Q15365	PCBP1	Poly rC binding protein 1 OS Homo sapiens GN PCBP1 PE 1 SV 2	228.662	101.66	231.248	0.444585	0.847094	1.01131	0.847094
Q96A08	H2B1A	Histone H2B type 1 A OS Homo sapiens GN HIST1H2BA PE 1 SV 3	1.48511	0.948303	1.5426	0.638542	0.851213	1.03871	0.851213
P16070	CD44	CD44 antigen OS Homo sapiens GN CD44 PE 1 SV 3	0.119623	0.11173	0.12477	0.934017	0.851707	1.04302	0.851707
O60664	PLIN3	Perilipin 3 OS Homo sapiens GN PLIN3 PE 1 SV 2	0.280281	0.0926285	0.27437	0.330484	0.853064	0.978908	0.853064
P16070-3	CD44	Isoform 3 of CD44 antigen OS Homo sapiens GN CD44	0.12037	0.109617	0.125397	0.910665	0.854567	1.04176	0.854567
P22392-2	NDKB	Isoform NM23 LV of Nucleoside diphosphate kinase B OS Homo sapiens GN NME2	0.329477	0.155404	0.306157	0.47167	0.855907	0.92922	0.855907
Q7Z406-4	MYH14	Isoform 4 of Myosin 14 OS Homo sapiens GN MYH14	0.148831	0.0764441	0.156612	0.513629	0.856787	1.05228	0.856787
P61247	RS3A	40S ribosomal protein S3a OS Homo sapiens GN RPS3A PE 1 SV 2	0.326752	0.158191	0.337803	0.484133	0.856858	1.03382	0.856858
P02452	CO1A1	Collagen alpha 1 I chain OS Homo sapiens GN COL1A1 PE 1 SV 5	3.35508	2.53052	3.4078	0.754236	0.858831	1.01571	0.858831
P18621	RL17	60S ribosomal protein L17 OS Homo sapiens GN RPL17 PE 1 SV 3	0.093862	0.0678283	0.0913371	0.722639	0.85894	0.9731	0.85894
P49588	SYAC	Alanyl tRNA synthetase cytoplasmic OS Homo sapiens GN AARS PE 1 SV 2	0.128715	0.0430484	0.132428	0.334448	0.859217	1.02885	0.859217
P09493-3	TPM1	Isoform TM3 of Tropomyosin alpha 1 chain OS Homo sapiens GN TPM1	757.751	589.62	783.631	0.778119	0.859748	1.03415	0.859748
Q3ZCM7	TBB8	Tubulin beta 8 chain OS Homo sapiens GN TUBB8 PE 1 SV 2	22.0725	8.81685	24.4119	0.39945	0.860121	1.10599	0.860121
P22314	UBA1	Ubiquitin like modifier activating enzyme 1 OS Homo sapiens GN UBA1 PE 1 SV 3	0.43739	0.226623	0.419993	0.518126	0.860682	0.960226	0.860682
P35606	COPB2	Coatomer subunit beta OS Homo sapiens GN COPB2 PE 1 SV 2	0.155762	0.107843	0.15271	0.692358	0.861004	0.980406	0.861004
P30483	1B45	HLA class I histocompatibility antigen B 45 alpha chain OS Homo sapiens GN HLA B PE 2 SV 1	0.0935868	0.0568145	0.0878807	0.607078	0.862135	0.939029	0.862135
P04083	ANXA1	Annexin A1 OS Homo sapiens GN ANXA1 PE 1 SV 2	1.36987	0.827822	1.38106	0.604305	0.862527	1.00817	0.862527
P13637	AT1A3	Sodium potassium transporting ATPase subunit alpha 3 OS Homo sapiens GN ATP1A3 PE 1 SV 3	0.108964	0.0485267	0.102558	0.445347	0.864041	0.941214	0.864041
O94925	GLSK	Glutaminase kidney isoform mitochondrial OS Homo sapiens GN GLS PE 1 SV 1	0.0705301	−	0.0747588	−	0.865814	1.05996	0.865814
Q15459	SF3A1	Splicing factor 3A subunit 1 OS Homo sapiens GN SF3A1 PE 1 SV 1	41.5306	42.9016	42.4668	1.03301	0.866087	1.02254	0.866087
Q6ZMR3	LDH6A	L lactate dehydrogenase A like 6A OS Homo sapiens GN LDHAL6A PE 2 SV 1	0.636132	0.415136	0.674573	0.652594	0.867395	1.06043	0.867395
Q29718	1B82	HLA class I histocompatibility antigen B 82 alpha chain OS Homo sapiens GN HLA B PE 2 SV 1	0.0872094	0.0599615	0.0817335	0.687558	0.868209	0.93721	0.868209
P21291	CSRP1	Cysteine and glycine rich protein 1 OS Homo sapiens GN CSRP1 PE 1 SV 3	162.34	−	155.144	−	0.870681	0.955676	0.870681
P62263	RS14	40S ribosomal protein S14 OS Homo sapiens GN RPS14 PE 1 SV 3	136.508	100.254	147.497	0.73442	0.871117	1.0805	0.871117
P16070-12	CD44	Isoform Reticulocyte of CD44 antigen OS Homo sapiens GN CD44	0.116196	0.106726	0.120122	0.9185	0.871418	1.03378	0.871418
P16070-17	CD44	Isoform 17 of CD44 antigen OS Homo sapiens GN CD44	0.119123	0.111347	0.123525	0.934725	0.872779	1.03695	0.872779
P30488	1B50	HLA class I histocompatibility antigen B 50 alpha chain OS Homo sapiens GN HLA B PE 2 SV 1	0.0930676	0.0573319	0.0878807	0.616024	0.873459	0.944268	0.873459
Q8N257	H2B3B	Histone H2B type 3 B OS Homo sapiens GN HIST3H2BB PE 1 SV 3	1.5383	0.954115	1.58666	0.62024	0.873917	1.03144	0.873917
P04080	CYTB	Cystatin B OS Homo sapiens GN CSTB PE 1 SV 2	0.082379	−	0.0801404	−	0.874938	0.972825	0.874938
P06899	H2B1J	Histone H2B type 1 J OS Homo sapiens GN HIST1H2BJ PE 1 SV 3	1.54368	0.961505	1.59246	0.622866	0.876312	1.0316	0.876312
P23527	H2B1O	Histone H2B type 1 O OS Homo sapiens GN HIST1H2BO PE 1 SV 3	1.54368	0.96181	1.59246	0.623064	0.876312	1.0316	0.876312
Q16778	H2B2E	Histone H2B type 2 E OS Homo sapiens GN HIST2H2BE PE 1 SV 3	1.54368	0.96181	1.59246	0.623064	0.876312	1.0316	0.876312
P57053	H2BFS	Histone H2B type F S OS Homo sapiens GN H2BFS PE 1 SV 2	1.69913	0.975536	1.64906	0.574138	0.878097	0.970535	0.878097
P16070-6	CD44	Isoform 6 of CD44 antigen OS Homo sapiens GN CD44	0.119623	0.111347	0.123814	0.930817	0.878121	1.03504	0.878121
Q14157-4	UBP2L	Isoform 4 of Ubiquitin associated protein 2 like OS Homo sapiens GN UBAP2L	0.0867863	0.23468	0.0934895	2.70411	0.879679	1.07724	0.879679
P16070-13	CD44	Isoform CD44R4 of CD44 antigen OS Homo sapiens GN CD44	0.117185	0.106416	0.12072	0.908104	0.880041	1.03017	0.880041
P16070-16	CD44	Isoform 16 of CD44 antigen OS Homo sapiens GN CD44	0.12037	0.109234	0.124442	0.907484	0.881171	1.03383	0.881171
Q04637	IF4G1	Eukaryotic translation initiation factor 4 gamma 1 OS Homo sapiens GN EIF4G1 PE 1 SV 4	44.6208	26.5941	43.2305	0.596002	0.885536	0.968842	0.885536
P27816-4	MAP4	Isoform 4 of Microtubule associated protein 4 OS Homo sapiens GN MAP4	0.152484	0.0986401	0.155736	0.646887	0.885956	1.02132	0.885956
P33778	H2B1B	Histone H2B type 1 B OS Homo sapiens GN HIST1H2BB PE 1 SV 2	1.54368	0.96181	1.58903	0.623064	0.886199	1.02938	0.886199
P60660	MYL6	Myosin light polypeptide 6 OS Homo sapiens GN MYL6 PE 1 SV 2	971.215	422.185	1039.19	0.434698	0.888412	1.06999	0.888412
P16104	H2AX	Histone H2A x OS Homo sapiens GN H2AFX PE 1 SV 2	1.60792	0.831502	1.57709	0.517128	0.889182	0.980823	0.889182
P62906	RL10A	60S ribosomal protein L10a OS Homo sapiens GN RPL10A PE 1 SV 2	0.254969	0.0695718	0.2491	0.272864	0.889906	0.976982	0.889906
O00231	PSD11	26S proteasome non ATPase regulatory subunit 11 OS Homo sapiens GN PSMD11 PE 1 SV 3	22.9379	33.5354	22.3593	1.46201	0.893642	0.974774	0.893642
P62195	PRS8	26S protease regulatory subunit 8 OS Homo sapiens GN PSMC5 PE 1 SV 1	51.9561	35.3158	53.1165	0.679724	0.894447	1.02233	0.894447
P13639	EF2	Elongation factor 2 OS Homo sapiens GN EEF2 PE 1 SV 4	1.49479	0.82979	1.48246	0.55512	0.894504	0.991747	0.894504
P05556	ITB1	Integrin beta 1 OS Homo sapiens GN ITGB1 PE 1 SV 2	179.683	87.7265	187.461	0.488229	0.895544	1.04329	0.895544
P61158	ARP3	Actin related protein 3 OS Homo sapiens GN ACTR3 PE 1 SV 3	0.355236	0.198941	0.365293	0.560024	0.897149	1.02831	0.897149
P20073-2	ANXA7	Isoform Annexin VIIa of Annexin A7 OS Homo sapiens GN ANXA7	39.2615	−	38.4614	−	0.897774	0.979622	0.897774
P61586	RHOA	Transforming protein RhoA OS Homo sapiens GN RHOA PE 1 SV 1	97.2847	42.5688	98.9437	0.437569	0.899674	1.01705	0.899674
Q16695	H31T	Histone H3 1t OS Homo sapiens GN HIST3H3 PE 1 SV 3	989.556	417.317	1054.4	0.421721	0.899676	1.06553	0.899676
O15460-2	P4HA2	Isoform IIa of Prolyl 4 hydroxylase subunit alpha 2 OS Homo sapiens GN P4HA2	0.0891868	0.0596458	0.0938119	0.668774	0.90074	1.05186	0.90074
O60506-4	HNRPQ	Isoform 4 of Heterogeneous nuclear ribonucleoprotein Q OS Homo sapiens GN SYNCRIP	0.220962	0.0599578	0.216289	0.271349	0.900853	0.978853	0.900853
P16401	H15	Histone H1 5 OS Homo sapiens GN HIST1H1B PE 1 SV 3	0.27462	0.153041	0.265181	0.557284	0.901851	0.96563	0.901851
P07196	NFL	Neurofilament light polypeptide OS Homo sapiens GN NEFL PE 1 SV 3	24.4582	15.8068	29.0118	0.646277	0.903898	1.18618	0.903898
P04075	ALDOA	Fructose bisphosphate aldolase A OS Homo sapiens GN ALDOA PE 1 SV 2	699.105	448.874	687.444	0.64207	0.90442	0.983321	0.90442
P09382	LEG1	Galectin 1 OS Homo sapiens GN LGALS1 PE 1 SV 2	2205.77	636.511	2163.56	0.288566	0.904769	0.980862	0.904769
O75718	CRTAP	Cartilage associated protein OS Homo sapiens GN CRTAP PE 1 SV 1	0.0368423	−	0.038381	−	0.904904	1.04176	0.904904
P16989-3	DBPA	Isoform 3 of DNA binding protein A OS Homo sapiens GN CSDA	0.10159	0.0531522	0.0962001	0.523202	0.905661	0.946943	0.905661
Q9NR12-4	PDLI7	Isoform 4 of PDZ and LIM domain protein 7 OS Homo sapiens GN PDLIM7	0.0955199	0.0404053	0.098212	0.423004	0.908223	1.02818	0.908223
Q9BSJ8	ESYT1	Extended synaptotagmin 1 OS Homo sapiens GN ESYT1 PE 1 SV 1	0.0771554	0.0427645	0.0814764	0.554264	0.908684	1.056	0.908684
P30487	1B49	HLA class I histocompatibility antigen B 49 alpha chain OS Homo sapiens GN HLA B PE 2 SV 2	0.0911595	0.0573319	0.0874945	0.628919	0.910361	0.959796	0.910361
Q9P2E9-2	RRBP1	Isoform p180 of Ribosome binding protein 1 OS Homo sapiens GN RRBP1	0.922898	0.502945	0.955021	0.544963	0.910435	1.03481	0.910435
P30495	1B56	HLA class I histocompatibility antigen B 56 alpha chain OS Homo sapiens GN HLA B PE 2 SV 1	0.0898502	0.0593027	0.0860821	0.660018	0.911391	0.958062	0.911391
P30493	1B55	HLA class I histocompatibility antigen B 55 alpha chain OS Homo sapiens GN HLA B PE 1 SV 1	0.0898502	0.0598672	0.0860821	0.666301	0.911391	0.958062	0.911391
P30486	1B48	HLA class I histocompatibility antigen B 48 alpha chain OS Homo sapiens GN HLA B PE 1 SV 1	0.0749265	0.0475464	0.078074	0.634573	0.911937	1.04201	0.911937
P18669	PGAM1	Phosphoglycerate mutase 1 OS Homo sapiens GN PGAM1 PE 1 SV 2	203.626	115.286	215.67	0.566165	0.912506	1.05915	0.912506
O15460	P4HA2	Prolyl 4 hydroxylase subunit alpha 2 OS Homo sapiens GN P4HA2 PE 1 SV 1	0.088436	0.0647432	0.0924582	0.732091	0.912514	1.04548	0.912514
P14618-2	KPYM	Isoform M1 of Pyruvate kinase isozymes M1 M2 OS Homo sapiens GN PKM2	5.07658	3.12033	5.12805	0.614652	0.914204	1.01014	0.914204
P78559	MAP1A	Microtubule associated protein 1A OS Homo sapiens GN MAP1A PE 1 SV 6	41.131	18.7143	42.1989	0.454993	0.914988	1.02597	0.914988
P15531	NDKA	Nucleoside diphosphate kinase A OS Homo sapiens GN NME1 PE 1 SV 1	0.300729	0.155627	0.314792	0.517498	0.917031	1.04676	0.917031
P15531-2	NDKA	Isoform NM23 H1B of Nucleoside diphosphate kinase A OS Homo sapiens GN NME1	0.300729	0.155627	0.314792	0.517498	0.917031	1.04676	0.917031
Q9NR12-6	PDLI7	Isoform 6 of PDZ and LIM domain protein 7 OS Homo sapiens GN PDLIM7	0.0967272	0.0405587	0.0990624	0.41931	0.918027	1.02414	0.918027
P09493-6	TPM1	Isoform TPM1kappa of Tropomyosin alpha 1 chain OS Homo sapiens GN TPM1	127.712	35.8593	131.764	0.280781	0.92206	1.03172	0.92206
P61956	SUMO2	Small ubiquitin related modifier 2 OS Homo sapiens GN SUMO2 PE 1 SV 1	0.0654839	0.071915	0.0681359	1.09821	0.922405	1.0405	0.922405
Q9P2E9	RRBP1	Ribosome binding protein 1 OS Homo sapiens GN RRBP1 PE 1 SV 4	0.926661	0.502945	0.953884	0.54275	0.92349	1.02938	0.92349
P53618	COPB	Coatomer subunit beta OS Homo sapiens GN COPB1 PE 1 SV 3	97.934	50.6557	99.8394	0.517243	0.924645	1.01946	0.924645
Q9BSJ8-2	ESYT1	Isoform 2 of Extended synaptotagmin 1 OS Homo sapiens GN ESYT1	0.0778846	0.0427645	0.0814828	0.549075	0.92511	1.0462	0.92511
Q04826	1B40	HLA class I histocompatibility antigen B 40 alpha chain OS Homo sapiens GN HLA B PE 1 SV 1	0.0730857	0.0601373	0.0750853	0.822832	0.925486	1.02736	0.925486
P67809	YBOX1	Nuclease sensitive element binding protein 1 OS Homo sapiens GN YBX1 PE 1 SV 3	0.179326	0.108905	0.181526	0.607301	0.925842	1.01227	0.925842
P12956	XRCC6	X ray repair cross complementing protein 6 OS Homo sapiens GN XRCC6 PE 1 SV 2	0.115994	0.0314504	0.120374	0.271138	0.926966	1.03776	0.926966
P84098	RL19	60S ribosomal protein L19 OS Homo sapiens GN RPL19 PE 1 SV 1	131.324	87.1409	126.406	0.663555	0.92705	0.962551	0.92705
P19367-3	HXK1	Isoform TB of Hexokinase 1 OS Homo sapiens GN HK1	0.153018	0.0366492	0.144951	0.239508	0.927198	0.947275	0.927198
P49755	TMEDA	Transmembrane emp24 domain containing protein 10 OS Homo sapiens GN TMED10 PE 1 SV 2	77.6575	45.6115	76.5549	0.587342	0.928368	0.985802	0.928368
Q9BR76	COR1B	Coronin 1B OS Homo sapiens GN CORO1B PE 1 SV 1	59.7897	31.1107	60.4926	0.520336	0.929669	1.01176	0.929669
P19367	HXK1	Hexokinase 1 OS Homo sapiens GN HK1 PE 1 SV 3	0.151971	0.0366492	0.144339	0.241159	0.931317	0.949781	0.931317
P19367-2	HXK1	Isoform R of Hexokinase 1 OS Homo sapiens GN HK1	0.151971	0.0386863	0.144339	0.254563	0.931317	0.949781	0.931317
P19367-4	HXK1	Isoform TD of Hexokinase 1 OS Homo sapiens GN HK1	0.151971	0.0366492	0.144339	0.241159	0.931317	0.949781	0.931317
P61586	RHOA	Transforming protein RhoA OS Homo sapiens GN RHOA PE 1 SV 1	0.155886	0.0493653	0.159936	0.316676	0.93223	1.02598	0.93223
P60953-2	CDC42	Isoform Placental of Cell division control protein 42 homolog OS Homo sapiens GN CDC42	0.113697	0.0305789	0.11668	0.268952	0.937187	1.02624	0.937187
Q15365	PCBP1	Poly rC binding protein 1 OS Homo sapiens GN PCBP1 PE 1 SV 2	0.279207	0.114148	0.280189	0.408829	0.939566	1.00352	0.939566
Q15029	U5S1	116 kDa U5 small nuclear ribonucleoprotein component OS Homo sapiens GN EFTUD2 PE 1 SV 1	21.7228	23.6925	22.2584	1.09068	0.944306	1.02466	0.944306
Q14157-1	UBP2L	Isoform 2 of Ubiquitin associated protein 2 like OS Homo sapiens GN UBAP2L	0.0867863	0.235184	0.0899699	2.70992	0.944582	1.03668	0.944582
Q14157-3	UBP2L	Isoform 3 of Ubiquitin associated protein 2 like OS Homo sapiens GN UBAP2L	0.0867863	0.235184	0.0899699	2.70992	0.944582	1.03668	0.944582
P60709	ACTB	Actin cytoplasmic 1 OS Homo sapiens GN ACTB PE 1 SV 1	45.46	38.4319	46.5968	0.845399	0.945362	1.02501	0.945362
Q8IYB3-2	SRRM1	Isoform 2 of Serine arginine repetitive matrix protein 1 OS Homo sapiens GN SRRM1	66.0443	59.2408	64.6801	0.896986	0.945564	0.979345	0.945564
P63261	ACTG	Actin cytoplasmic 2 OS Homo sapiens GN ACTG1 PE 1 SV 1	45.4661	38.4298	46.5955	0.845242	0.945723	1.02484	0.945723
P16070-14	CD44	Isoform CD44R5 of CD44 antigen OS Homo sapiens GN CD44	0.118861	0.107145	0.1204	0.901428	0.946745	1.01295	0.946745
Q16543	CDC37	Hsp90 co chaperone Cdc37 OS Homo sapiens GN CDC37 PE 1 SV 1	133.179	84.0344	130.735	0.630989	0.946932	0.981652	0.946932
P07437	TBB5	Tubulin beta chain OS Homo sapiens GN TUBB PE 1 SV 2	3.66557	1.48591	3.68632	0.40537	0.948202	1.00566	0.948202
P27816-6	MAP4	Isoform 6 of Microtubule associated protein 4 OS Homo sapiens GN MAP4	248.502	193.313	249.653	0.777915	0.948641	1.00463	0.948641
P04040	CATA	Catalase OS Homo sapiens GN CAT PE 1 SV 3	12.276	7.12503	12.5351	0.580402	0.949511	1.0211	0.949511
Q7Z7H5-3	TMED4	Isoform 3 of Transmembrane emp24 domain containing protein 4 OS Homo sapiens GN TMED4	12.9834	−	13.9672	−	0.951954	1.07577	0.951954
Q6EEV6	SUMO4	Small ubiquitin related modifier 4 OS Homo sapiens GN SUMO4 PE 1 SV 2	0.0682558	0.071915	0.0667691	1.05361	0.952612	0.978219	0.952612
P06733	ENOA	Alpha enolase OS Homo sapiens GN ENO1 PE 1 SV 2	1817.88	1186.35	1809.91	0.652603	0.952807	0.995614	0.952807
Q9UJU6-2	DBNL	Isoform 2 of Drebrin like protein OS Homo sapiens GN DBNL	58.2652	45.3667	57.7103	0.778625	0.954336	0.990477	0.954336
O95336	6PGL	6 phosphogluconolactonase OS Homo sapiens GN PGLS PE 1 SV 2	115.038	65.7589	113.63	0.571628	0.955083	0.987759	0.955083
Q06210-2	GFPT1	Isoform 2 of Glucosamine fructose 6 phosphate aminotransferase isomerizing 1 OS Homo sapiens GN G	27.1881	14.6792	27.6635	0.539912	0.955248	1.01749	0.955248
P16989	DBPA	DNA binding protein A OS Homo sapiens GN CSDA PE 1 SV 4	0.102601	0.0557781	0.0999794	0.54364	0.955938	0.974447	0.955938
P35241	RADI	Radixin OS Homo sapiens GN RDX PE 1 SV 1	0.143789	−	0.142239	−	0.95613	0.989221	0.95613
Q5QNW6	H2B2F	Histone H2B type 2 F OS Homo sapiens GN HIST2H2BF PE 1 SV 3	1.66377	0.97584	1.6459	0.586525	0.95752	0.989259	0.95752
Q99879	H2B1M	Histone H2B type 1 M OS Homo sapiens GN HIST1H2BM PE 1 SV 3	1.66377	0.97584	1.6459	0.586525	0.95752	0.989259	0.95752
P58876	H2B1D	Histone H2B type 1 D OS Homo sapiens GN HIST1H2BD PE 1 SV 2	1.66601	0.97584	1.64932	0.585736	0.959851	0.989984	0.959851
O60506-3	HNRPQ	Isoform hnRNP Q1 of Heterogeneous nuclear ribonucleoprotein Q OS Homo sapiens GN SYNCRIP	0.249332	0.0684833	0.247342	0.274667	0.961181	0.992022	0.961181
Q5ZPR3-3	CD276	Isoform 3 of CD276 antigen OS Homo sapiens GN CD276	69.5649	59.2752	70.4492	0.852085	0.961506	1.01271	0.961506
Q9BS26	ERP44	Endoplasmic reticulum resident protein 44 OS Homo sapiens GN ERP44 PE 1 SV 1	0.0540741	0.0245296	0.0549466	0.453629	0.961535	1.01613	0.961535
P04792	HSPB1	Heat shock protein beta 1 OS Homo sapiens GN HSPB1 PE 1 SV 2	1.76041	1.41567	1.77257	0.804168	0.962307	1.00691	0.962307
Q99880	H2B1L	Histone H2B type 1 L OS Homo sapiens GN HIST1H2BL PE 1 SV 3	1.66377	0.97476	1.64906	0.585876	0.96466	0.991164	0.96466
O60814	H2B1K	Histone H2B type 1 K OS Homo sapiens GN HIST1H2BK PE 1 SV 3	1.66377	0.975536	1.64932	0.586342	0.965293	0.991318	0.965293
P62807	H2B1C	Histone H2B type 1 C E F G I OS Homo sapiens GN HIST1H2BC PE 1 SV 4	1.66377	0.97584	1.64932	0.586525	0.965293	0.991318	0.965293
Q93079	H2B1H	Histone H2B type 1 H OS Homo sapiens GN HIST1H2BH PE 1 SV 3	1.66377	0.97584	1.64932	0.586525	0.965293	0.991318	0.965293
Q99877	H2B1N	Histone H2B type 1 N OS Homo sapiens GN HIST1H2BN PE 1 SV 3	1.66377	0.97584	1.64932	0.586525	0.965293	0.991318	0.965293
P40227	TCPZ	T complex protein 1 subunit zeta OS Homo sapiens GN CCT6A PE 1 SV 3	81.0269	29.371	80.2474	0.362484	0.967696	0.990379	0.967696
Q96AC1-2	FERM2	Isoform 2 of Fermitin family homolog 2 OS Homo sapiens GN FERMT2	81.7294	29.3091	81.3154	0.358611	0.969597	0.994935	0.969597
O60506	HNRPQ	Heterogeneous nuclear ribonucleoprotein Q OS Homo sapiens GN SYNCRIP PE 1 SV 2	0.245056	0.0725842	0.246675	0.296195	0.969868	1.00661	0.969868
P16070-11	CD44	Isoform CD44R2 of CD44 antigen OS Homo sapiens GN CD44	0.117906	0.107384	0.11877	0.910763	0.972694	1.00733	0.972694
P02751-5	FINC	Isoform Fibronectin V I 10 of Fibronectin OS Homo sapiens GN FN1	279.153	344.098	279.898	1.23265	0.974966	1.00267	0.974966
O60506-2	HNRPQ	Isoform hnRNP Q2 of Heterogeneous nuclear ribonucleoprotein Q OS Homo sapiens GN SYNCRIP	0.216686	0.0644045	0.215622	0.297225	0.97797	0.995087	0.97797
Q9BUF5	TBB6	Tubulin beta 6 chain OS Homo sapiens GN TUBB6 PE 1 SV 1	145.143	71.6051	146.798	0.493342	0.978939	1.0114	0.978939
O15260-2	SURF4	Isoform 2 of Surfeit locus protein 4 OS Homo sapiens GN SURF4	95.1306	36.8219	94.2562	0.387067	0.979146	0.990809	0.979146
P62136	PP1A	Serine threonine protein phosphatase PP1 alpha catalytic subunit OS Homo sapiens GN PPP1CA PE 1 SV 1	26.541	−	26.2782	−	0.979154	0.990096	0.979154
P08123	CO1A2	Collagen alpha 2 I chain OS Homo sapiens GN COL1A2 PE 1 SV 7	1.20483	1.06309	1.20905	0.88236	0.979312	1.0035	0.979312
Q15181	IPYR	Inorganic pyrophosphatase OS Homo sapiens GN PPA1 PE 1 SV 2	0.0901021	0.0369053	0.0912145	0.409594	0.982091	1.01235	0.982091
P22626-2	ROA2	Isoform A2 of Heterogeneous nuclear ribonucleoproteins A2 B1 OS Homo sapiens GN HNRNPA2B1	238.025	148.397	236.641	0.623451	0.982639	0.994185	0.982639
Q9NYL9	TMOD3	Tropomodulin 3 OS Homo sapiens GN TMOD3 PE 1 SV 1	39.4791	−	40.0015	−	0.983038	1.01323	0.983038
P09960-2	LKHA4	Isoform 2 of Leukotriene A 4 hydrolase OS Homo sapiens GN LTA4H	43.5853	46.108	43.4569	1.05788	0.98381	0.997056	0.98381
Q9P2E9-3	RRBP1	Isoform ES130 of Ribosome binding protein 1 OS Homo sapiens GN RRBP1	0.781669	0.404585	0.777929	0.517591	0.986393	0.995215	0.986393
Q9NVD7	PARVA	Alpha parvin OS Homo sapiens GN PARVA PE 1 SV 1	46.1718	−	45.8513	−	0.987572	0.993059	0.987572
P78559-2	MAP1A	Isoform 2 of Microtubule associated protein 1A OS Homo sapiens GN MAP1A	0.179326	0.106113	0.179508	0.591735	0.987866	1.00102	0.987866
P16070-10	CD44	Isoform Keratinocyte of CD44 antigen OS Homo sapiens GN CD44	0.119123	0.111347	0.11877	0.934725	0.988831	0.997035	0.988831
P31946	1433B	14 3 3 protein beta alpha OS Homo sapiens GN YWHAB PE 1 SV 3	0.805675	0.408162	0.806957	0.506609	0.989211	1.00159	0.989211
Q14697	GANAB	Neutral alpha glucosidase AB OS Homo sapiens GN GANAB PE 1 SV 3	95.8445	43.7631	95.9843	0.456606	0.99167	1.00146	0.99167
P14868	SYDC	Aspartyl tRNA synthetase cytoplasmic OS Homo sapiens GN DARS PE 1 SV 2	35.8991	18.0308	36.0021	0.502264	0.992546	1.00287	0.992546
Q15155	NOMO1	Nodal modulator 1 OS Homo sapiens GN NOMO1 PE 1 SV 5	0.091389	0.0268061	0.0918578	0.293318	0.994201	1.00513	0.994201
O60361	NDK8	Putative nucleoside diphosphate kinase OS Homo sapiens GN NME2P1 PE 5 SV 1	0.260981	0.166844	0.261485	0.639296	0.997389	1.00193	0.997389
P80723	BASP1	Brain acid soluble protein 1 OS Homo sapiens GN BASP1 PE 1 SV 2	0.426563	0.31562	0.426373	0.739915	0.997739	0.999556	0.997739
P31946-2	1433B	Isoform Short of 14 3 3 protein beta alpha OS Homo sapiens GN YWHAB	0.805675	0.408162	0.805926	0.506609	0.997891	1.00031	0.997891
Q02543	RL18A	60S ribosomal protein L18a OS Homo sapiens GN RPL18A PE 1 SV 2	135.129	95.4892	135.095	0.70665	0.99963	0.999746	0.99963
Q96S97	MYADM	Myeloid associated differentiation marker OS Homo sapiens GN MYADM PE 1 SV 2	0.101084	0.0482492	0.20036	0.477315	−	1.98211	−
P07602	SAP	Proactivator polypeptide OS Homo sapiens GN PSAP PE 1 SV 2	0.0185703	−	0.0946907	−	1.36608e-05	5.09905	1.36608e-05
P07602-3	SAP	Isoform Sap mu 9 of Proactivator polypeptide OS Homo sapiens GN PSAP	0.0185703	−	0.0946907	−	1.36608e-05	5.09905	1.36608e-05
P07602-2	SAP	Isoform Sap mu 6 of Proactivator polypeptide OS Homo sapiens GN PSAP	0.0185703	−	0.0975931	−	7.23684e-05	5.25534	7.23684e-05
P00387	NB5R3	NADH cytochrome b5 reductase 3 OS Homo sapiens GN CYB5R3 PE 1 SV 3	0.129983	0.081468	0.226178	0.626758	0.000386677	1.74006	0.000386677
P00387-2	NB5R3	Isoform S of NADH cytochrome b5 reductase 3 OS Homo sapiens GN CYB5R3	0.129983	0.081468	0.226178	0.626758	0.000386677	1.74006	0.000386677
O15511-2	ARPC5	Isoform 2 of Actin related protein 2 3 complex subunit 5 OS Homo sapiens GN ARPC5	0.095199	−	0.216099	−	0.000393983	2.26997	0.000393983
O15511	ARPC5	Actin related protein 2 3 complex subunit 5 OS Homo sapiens GN ARPC5 PE 1 SV 3	0.110216	−	0.228968	−	0.000615756	2.07744	0.000615756
P29279	CTGF	Connective tissue growth factor OS Homo sapiens GN CTGF PE 1 SV 2	0.0180762	0.0672765	0.155301	3.72182	0.00162362	8.59145	0.00162362
Q13200	PSMD2	26S proteasome non ATPase regulatory subunit 2 OS Homo sapiens GN PSMD2 PE 1 SV 3	0.120989	0.0575659	0.0556866	0.475794	0.00264193	0.460261	0.00264193
O14556	G3PT	Glyceraldehyde 3 phosphate dehydrogenase testis specific OS Homo sapiens GN GAPDHS PE 1 SV 2	0.105085	−	0.424443	−	0.00273096	4.03903	0.00273096
Q99715-2	COCA1	Isoform Short of Collagen alpha 1 XII chain OS Homo sapiens GN COL12A1	0.329294	0.0438612	0.0601017	0.133198	0.00309391	0.182517	0.00309391
Q13642	FHL1	Four and a half LIM domains protein 1 OS Homo sapiens GN FHL1 PE 1 SV 4	0.0309192	0.0319923	0.132363	1.03471	0.00321271	4.28092	0.00321271
P00505	AATM	Aspartate aminotransferase mitochondrial OS Homo sapiens GN GOT2 PE 1 SV 3	0.0361907	0.0337424	0.0810579	0.932349	0.00736877	2.23975	0.00736877
P05386	RLA1	60S acidic ribosomal protein P1 OS Homo sapiens GN RPLP1 PE 1 SV 1	0.0191895	0.0691981	0.041156	3.60604	0.0102118	2.14472	0.0102118
P20073	ANXA7	Annexin A7 OS Homo sapiens GN ANXA7 PE 1 SV 3	0.0448063	−	0.0220489	−	0.0110473	0.492093	0.0110473
P20073-2	ANXA7	Isoform Annexin VIIa of Annexin A7 OS Homo sapiens GN ANXA7	0.0448063	−	0.0220489	−	0.0110473	0.492093	0.0110473
P51153	RAB13	Ras related protein Rab 13 OS Homo sapiens GN RAB13 PE 1 SV 1	0.0496972	0.0449091	0.0825038	0.903655	0.0119995	1.66013	0.0119995
Q16881-2	TRXR1	Isoform TXNRD1 v4 of Thioredoxin reductase 1 cytoplasmic OS Homo sapiens GN TXNRD1	0.0343771	0.0188285	0.0636396	0.547707	0.0154917	1.85122	0.0154917
Q7L1Q6	BZW1	Basic leucine zipper and W2 domain containing protein 1 OS Homo sapiens GN BZW1 PE 1 SV 1	0.0354162	−	0.0697797	−	0.0159288	1.97027	0.0159288
Q7L1Q6-2	BZW1	Isoform 2 of Basic leucine zipper and W2 domain containing protein 1 OS Homo sapiens GN BZW1	0.0354162	−	0.0700711	−	0.0175059	1.9785	0.0175059
Q16881-5	TRXR1	Isoform TrxR1a of Thioredoxin reductase 1 cytoplasmic OS Homo sapiens GN TXNRD1	0.0343771	0.0188285	0.0632523	0.547707	0.0182845	1.83996	0.0182845
Q16881-6	TRXR1	Isoform VI of Thioredoxin reductase 1 cytoplasmic OS Homo sapiens GN TXNRD1	0.0348899	0.0177135	0.0632523	0.507698	0.0188926	1.81291	0.0188926
Q03135-2	CAV1	Isoform Beta of Caveolin 1 OS Homo sapiens GN CAV1	0.0242913	−	0.0389768	−	0.0196406	1.60456	0.0196406
Q16881-4	TRXR1	Isoform TrxR1b of Thioredoxin reductase 1 cytoplasmic OS Homo sapiens GN TXNRD1	0.0351073	0.0188285	0.0632523	0.536314	0.02138	1.80168	0.02138
Q16881-3	TRXR1	Isoform TXNRD1 v5 of Thioredoxin reductase 1 cytoplasmic OS Homo sapiens GN TXNRD1	0.0358465	0.0188285	0.0632523	0.525254	0.0220098	1.76453	0.0220098
P55769	NH2L1	NHP2 like protein 1 OS Homo sapiens GN NHP2L1 PE 1 SV 3	0.0173409	−	0.0414655	−	0.0230431	2.39119	0.0230431
P05141	ADT2	ADP ATP translocase 2 OS Homo sapiens GN SLC25A5 PE 1 SV 6	0.0899087	−	0.186528	−	0.0240716	2.07464	0.0240716
Q13642-3	FHL1	Isoform FHL1C of Four and a half LIM domains protein 1 OS Homo sapiens GN FHL1	0.0283068	−	0.124778	−	0.024109	4.40805	0.024109
Q7Z7H5-2	TMED4	Isoform 2 of Transmembrane emp24 domain containing protein 4 OS Homo sapiens GN TMED4	0.0150149	−	0.0502912	−	0.0255504	3.34942	0.0255504
Q16881	TRXR1	Thioredoxin reductase 1 cytoplasmic OS Homo sapiens GN TXNRD1 PE 1 SV 3	0.0358817	0.019367	0.064167	0.539746	0.026358	1.78829	0.026358
P07384	CAN1	Calpain 1 catalytic subunit OS Homo sapiens GN CAPN1 PE 1 SV 1	0.0271898	−	0.08237	−	0.0282697	3.02945	0.0282697
Q15459	SF3A1	Splicing factor 3A subunit 1 OS Homo sapiens GN SF3A1 PE 1 SV 1	0.0398992	0.0621897	0.0756841	1.55867	0.0291658	1.89688	0.0291658
P47895	AL1A3	Aldehyde dehydrogenase family 1 member A3 OS Homo sapiens GN ALDH1A3 PE 1 SV 2	0.0309984	0.0200579	0.0596643	0.647062	0.0292206	1.92475	0.0292206
P47756-2	CAPZB	Isoform 2 of F actin capping protein subunit beta OS Homo sapiens GN CAPZB	0.0901409	−	0.25131	−	0.0311537	2.78797	0.0311537
Q1KMD3	HNRL2	Heterogeneous nuclear ribonucleoprotein U like protein 2 OS Homo sapiens GN HNRNPUL2 PE 1 SV 1	0.0357692	0.0231106	0.0613193	0.646104	0.0315068	1.7143	0.0315068
Q8NC51	PAIRB	Plasminogen activator inhibitor 1 RNA binding protein OS Homo sapiens GN SERBP1 PE 1 SV 2	0.033864	−	0.0238987	−	0.0316979	0.705724	0.0316979
Q8NC51-2	PAIRB	Isoform 2 of Plasminogen activator inhibitor 1 RNA binding protein OS Homo sapiens GN SERBP1	0.033864	−	0.0238987	−	0.0316979	0.705724	0.0316979
P25789	PSA4	Proteasome subunit alpha type 4 OS Homo sapiens GN PSMA4 PE 1 SV 1	0.0582132	−	0.0931026	−	0.0337663	1.59934	0.0337663
P35998	PRS7	26S protease regulatory subunit 7 OS Homo sapiens GN PSMC2 PE 1 SV 3	0.0552637	0.0281599	0.0840052	0.509555	0.0386667	1.52008	0.0386667
Q6NZI2	PTRF	Polymerase I and transcript release factor OS Homo sapiens GN PTRF PE 1 SV 1	0.103779	−	0.23368	−	0.039146	2.25169	0.039146
P06756-2	ITAV	Isoform 2 of Integrin alpha V OS Homo sapiens GN ITGAV	0.0628413	−	0.116192	−	0.0396336	1.84897	0.0396336
Q9NZM1-4	MYOF	Isoform 4 of Myoferlin OS Homo sapiens GN MYOF	0.0335465	0.030438	0.0951976	0.907338	0.0397798	2.83778	0.0397798
P52815	RM12	39S ribosomal protein L12 mitochondrial OS Homo sapiens GN MRPL12 PE 1 SV 2	0.0222918	0.00938757	0.0379688	0.421123	0.0398372	1.70327	0.0398372
P16520	GBB3	Guanine nucleotide binding protein G I G S G T subunit beta 3 OS Homo sapiens GN GNB3 PE 1 SV 1	0.0516099	−	0.0686791	−	0.0408175	1.33074	0.0408175
Q9NYL9	TMOD3	Tropomodulin 3 OS Homo sapiens GN TMOD3 PE 1 SV 1	0.0379555	−	0.0663337	−	0.0413923	1.74767	0.0413923
P06756	ITAV	Integrin alpha V OS Homo sapiens GN ITGAV PE 1 SV 2	0.0632604	−	0.116192	−	0.0424038	1.83673	0.0424038
P04216	THY1	Thy 1 membrane glycoprotein OS Homo sapiens GN THY1 PE 1 SV 2	0.0406708	0.0383294	0.0845194	0.942431	0.0493174	2.07813	0.0493174
Q10472	GALT1	Polypeptide N acetylgalactosaminyltransferase 1 OS Homo sapiens GN GALNT1 PE 1 SV 1	0.125789	−	0.0671202	−	0.0500209	0.533596	0.0500209
O43795	MYO1B	Myosin Ib OS Homo sapiens GN MYO1B PE 1 SV 3	0.0642196	0.0751576	0.120576	1.17032	0.0565411	1.87756	0.0565411
O43252	PAPS1	Bifunctional 3 phosphoadenosine 5 phosphosulfate synthase 1 OS Homo sapiens GN PAPSS1 PE 1 SV 2	0.0412926	−	0.0679011	−	0.057217	1.64439	0.057217
Q8NC51-3	PAIRB	Isoform 3 of Plasminogen activator inhibitor 1 RNA binding protein OS Homo sapiens GN SERBP1	0.0307776	−	0.0243656	−	0.05831	0.791666	0.05831
Q8NC51-4	PAIRB	Isoform 4 of Plasminogen activator inhibitor 1 RNA binding protein OS Homo sapiens GN SERBP1	0.0307776	−	0.0243656	−	0.05831	0.791666	0.05831
P20810-6	ICAL	Isoform 6 of Calpastatin OS Homo sapiens GN CAST	0.130592	0.058277	0.0874636	0.446252	0.0588125	0.669746	0.0588125
P20810-7	ICAL	Isoform 7 of Calpastatin OS Homo sapiens GN CAST	0.130592	0.058277	0.0874636	0.446252	0.0588125	0.669746	0.0588125
P52209	6PGD	6 phosphogluconate dehydrogenase decarboxylating OS Homo sapiens GN PGD PE 1 SV 3	0.0436911	−	0.0845915	−	0.0654988	1.93613	0.0654988
P49589-2	SYCC	Isoform 2 of Cysteinyl tRNA synthetase cytoplasmic OS Homo sapiens GN CARS	0.0668583	−	0.021842	−	0.0667865	0.326691	0.0667865
Q13409-6	DC1I2	Isoform 2F of Cytoplasmic dynein 1 intermediate chain 2 OS Homo sapiens GN DYNC1I2	0.0281199	0.0559354	0.0492781	1.98917	0.0671732	1.75243	0.0671732
Q07666-3	KHDR1	Isoform DeltaKH of KH domain containing RNA binding signal transduction associated protein 1 OS Ho	0.0988761	0.0679069	0.0602554	0.686788	0.0719047	0.609404	0.0719047
O95340	PAPS2	Bifunctional 3 phosphoadenosine 5 phosphosulfate synthase 2 OS Homo sapiens GN PAPSS2 PE 1 SV 2	0.0303264	−	0.0611526	−	0.0755766	2.01648	0.0755766
Q6NZI2-2	PTRF	Isoform 2 of Polymerase I and transcript release factor OS Homo sapiens GN PTRF	0.0613971	−	0.140348	−	0.0790524	2.28591	0.0790524
O95340-2	PAPS2	Isoform B of Bifunctional 3 phosphoadenosine 5 phosphosulfate synthase 2 OS Homo sapiens GN PAPSS2	0.0303264	0.0114756	0.0619157	0.378402	0.0820056	2.04164	0.0820056
Q68CZ2-2	TENS3	Isoform 2 of Tensin 3 OS Homo sapiens GN TNS3	0.0340904	0.118021	0.0920741	3.46201	0.083023	2.70088	0.083023
P62140	PP1B	Serine threonine protein phosphatase PP1 beta catalytic subunit OS Homo sapiens GN PPP1CB PE 1 SV 3	0.0536848	0.0370136	0.102592	0.689462	0.0870022	1.911	0.0870022
P62829	RL23	60S ribosomal protein L23 OS Homo sapiens GN RPL23 PE 1 SV 1	0.169142	0.0661309	0.114016	0.390977	0.089576	0.674081	0.089576
Q99798	ACON	Aconitate hydratase mitochondrial OS Homo sapiens GN ACO2 PE 1 SV 2	0.0586126	0.0372986	0.0873066	0.636359	0.0902345	1.48956	0.0902345
O43795-2	MYO1B	Isoform 2 of Myosin Ib OS Homo sapiens GN MYO1B	0.0655399	0.0739422	0.149256	1.1282	0.091324	2.27734	0.091324
O00487	PSDE	26S proteasome non ATPase regulatory subunit 14 OS Homo sapiens GN PSMD14 PE 1 SV 1	0.0224728	0.0121856	0.0602948	0.542239	0.0931841	2.68301	0.0931841
P42167	LAP2B	Lamina associated polypeptide 2 isoforms beta gamma OS Homo sapiens GN TMPO PE 1 SV 2	0.0912677	0.0405887	0.0515816	0.444721	0.0949744	0.565168	0.0949744
P36873	PP1G	Serine threonine protein phosphatase PP1 gamma catalytic subunit OS Homo sapiens GN PPP1CC PE 1 SV 1	0.0395176	−	0.0504354	−	0.0970811	1.27627	0.0970811
P26640	SYVC	Valyl tRNA synthetase OS Homo sapiens GN VARS PE 1 SV 4	0.0447049	0.0660242	0.08822	1.47689	0.0977047	1.97339	0.0977047
P20810-5	ICAL	Isoform 5 of Calpastatin OS Homo sapiens GN CAST	0.131163	0.0576107	0.0876305	0.43923	0.0988502	0.668103	0.0988502
P20810	ICAL	Calpastatin OS Homo sapiens GN CAST PE 1 SV 4	0.124156	0.0568151	0.0825293	0.457611	0.100952	0.664723	0.100952
Q68CZ2	TENS3	Tensin 3 OS Homo sapiens GN TNS3 PE 1 SV 2	0.0389874	0.122553	0.0924859	3.1434	0.103076	2.3722	0.103076
P62249	RS16	40S ribosomal protein S16 OS Homo sapiens GN RPS16 PE 1 SV 2	0.0991168	0.0558725	0.143023	0.563703	0.103415	1.44297	0.103415
Q9Y6G9	DC1L1	Cytoplasmic dynein 1 light intermediate chain 1 OS Homo sapiens GN DYNC1LI1 PE 1 SV 3	0.0168636	−	0.0269506	−	0.109675	1.59815	0.109675
O75874	IDHC	Isocitrate dehydrogenase NADP cytoplasmic OS Homo sapiens GN IDH1 PE 1 SV 2	0.0454862	0.0170073	0.0288478	0.373901	0.115409	0.63421	0.115409
P30520	PURA2	Adenylosuccinate synthetase isozyme 2 OS Homo sapiens GN ADSS PE 1 SV 3	0.0294465	0.012636	0.0482823	0.429115	0.117329	1.63966	0.117329
P20810-4	ICAL	Isoform 4 of Calpastatin OS Homo sapiens GN CAST	0.122168	0.0561489	0.0825293	0.459604	0.122241	0.67554	0.122241
P36873-2	PP1G	Isoform Gamma 2 of Serine threonine protein phosphatase PP1 gamma catalytic subunit OS Homo sapiens	0.0400627	−	0.0512508	−	0.122361	1.27926	0.122361
Q13283	G3BP1	Ras GTPase activating protein binding protein 1 OS Homo sapiens GN G3BP1 PE 1 SV 1	0.0403084	0.0198052	0.0378041	0.491341	0.122921	0.937873	0.122921
Q9UHG3	PCYOX	Prenylcysteine oxidase 1 OS Homo sapiens GN PCYOX1 PE 1 SV 3	0.0237299	−	0.0542992	−	0.123259	2.28822	0.123259
P42167-2	LAP2B	Isoform Gamma of Lamina associated polypeptide 2 isoforms beta gamma OS Homo sapiens GN TMPO	0.0793842	0.039343	0.0511917	0.495603	0.125392	0.64486	0.125392
Q7Z7H5	TMED4	Transmembrane emp24 domain containing protein 4 OS Homo sapiens GN TMED4 PE 1 SV 1	0.0179385	−	0.0623935	−	0.127159	3.47819	0.127159
Q7Z7H5-3	TMED4	Isoform 3 of Transmembrane emp24 domain containing protein 4 OS Homo sapiens GN TMED4	0.0179385	−	0.0623935	−	0.127159	3.47819	0.127159
Q13409-2	DC1I2	Isoform 2B of Cytoplasmic dynein 1 intermediate chain 2 OS Homo sapiens GN DYNC1I2	0.0308694	0.0553815	0.0492781	1.79406	0.128134	1.59634	0.128134
Q13409-3	DC1I2	Isoform 2C of Cytoplasmic dynein 1 intermediate chain 2 OS Homo sapiens GN DYNC1I2	0.0308694	0.0559354	0.0492781	1.812	0.128134	1.59634	0.128134
Q9NYL4	FKB11	Peptidyl prolyl cis trans isomerase FKBP11 OS Homo sapiens GN FKBP11 PE 1 SV 1	0.0162125	−	0.0271621	−	0.131357	1.67538	0.131357
P05091	ALDH2	Aldehyde dehydrogenase mitochondrial OS Homo sapiens GN ALDH2 PE 1 SV 2	0.0270547	0.0495076	0.0719038	1.82991	0.138508	2.65772	0.138508
O00410-2	IPO5	Isoform 2 of Importin 5 OS Homo sapiens GN IPO5	0.0662759	0.0247645	0.12726	0.373657	0.139303	1.92016	0.139303
Q02952-2	AKA12	Isoform Beta of A kinase anchor protein 12 OS Homo sapiens GN AKAP12	0.0460585	0.0487738	0.089004	1.05895	0.140333	1.93241	0.140333
O00410	IPO5	Importin 5 OS Homo sapiens GN IPO5 PE 1 SV 4	0.0671022	0.0247645	0.129672	0.369056	0.142194	1.93246	0.142194
O00410-3	IPO5	Isoform 3 of Importin 5 OS Homo sapiens GN IPO5	0.0671022	0.0250439	0.129672	0.37322	0.142194	1.93246	0.142194
P20810-2	ICAL	Isoform 2 of Calpastatin OS Homo sapiens GN CAST	0.127023	0.0568151	0.0856161	0.447283	0.142313	0.674022	0.142313
P49589	SYCC	Cysteinyl tRNA synthetase cytoplasmic OS Homo sapiens GN CARS PE 1 SV 3	0.0677299	−	0.0296015	−	0.142469	0.437051	0.142469
Q07666	KHDR1	KH domain containing RNA binding signal transduction associated protein 1 OS Homo sapiens GN KHDRB	0.102837	0.0679069	0.0726491	0.660335	0.143123	0.706448	0.143123
P17858-2	K6PL	Isoform a of 6 phosphofructokinase liver type OS Homo sapiens GN PFKL	0.0497647	0.0109631	0.0236475	0.220298	0.144348	0.475187	0.144348
P55060-3	XPO2	Isoform 3 of Exportin 2 OS Homo sapiens GN CSE1L	0.0917325	0.0457862	0.133742	0.499128	0.144779	1.45796	0.144779
P11217	PYGM	Glycogen phosphorylase muscle form OS Homo sapiens GN PYGM PE 1 SV 6	0.0263248	0.0942897	0.0543501	3.58178	0.147163	2.0646	0.147163
Q02952-3	AKA12	Isoform Gamma of A kinase anchor protein 12 OS Homo sapiens GN AKAP12	0.0471886	0.0482601	0.0892863	1.0227	0.153475	1.89211	0.153475
P07942	LAMB1	Laminin subunit beta 1 OS Homo sapiens GN LAMB1 PE 1 SV 1	0.159093	−	0.0789697	−	0.154041	0.496373	0.154041
Q02952	AKA12	A kinase anchor protein 12 OS Homo sapiens GN AKAP12 PE 1 SV 3	0.0480686	0.0494413	0.0957728	1.02856	0.154916	1.99242	0.154916
P08708	RS17	40S ribosomal protein S17 OS Homo sapiens GN RPS17 PE 1 SV 2	0.037977	0.026351	0.0771025	0.693869	0.155599	2.03024	0.155599
O94925-2	GLSK	Isoform GAM of Glutaminase kidney isoform mitochondrial OS Homo sapiens GN GLS	0.0266428	−	0.0417012	−	0.158337	1.56519	0.158337
P49207	RL34	60S ribosomal protein L34 OS Homo sapiens GN RPL34 PE 1 SV 3	0.0560127	0.020866	0.0911316	0.372522	0.162162	1.62698	0.162162
Q9P0K7	RAI14	Ankycorbin OS Homo sapiens GN RAI14 PE 1 SV 2	0.0718774	0.0647673	0.151213	0.90108	0.163787	2.10377	0.163787
Q9P0K7-2	RAI14	Isoform sNORPEG of Ankycorbin OS Homo sapiens GN RAI14	0.0725639	0.0643445	0.151213	0.886729	0.16517	2.08386	0.16517
Q9P0K7-3	RAI14	Isoform 3 of Ankycorbin OS Homo sapiens GN RAI14	0.0721356	0.0643445	0.151213	0.891994	0.166483	2.09624	0.166483
Q9BVK6	TMED9	Transmembrane emp24 domain containing protein 9 OS Homo sapiens GN TMED9 PE 1 SV 2	0.0446542	0.0129837	0.0554501	0.29076	0.168421	1.24177	0.168421
Q12905	ILF2	Interleukin enhancer binding factor 2 OS Homo sapiens GN ILF2 PE 1 SV 2	0.0928612	0.0499679	0.0565773	0.538093	0.168868	0.609267	0.168868
Q8WVV9-4	HNRLL	Isoform 4 of Heterogeneous nuclear ribonucleoprotein L like OS Homo sapiens GN HNRPLL	0.0170692	−	0.0395119	−	0.172131	2.3148	0.172131
Q13404-1	UB2V1	Isoform Isoform 4 of Ubiquitin conjugating enzyme E2 variant 1 OS Homo sapiens GN UBE2V1	0.0286806	0.0203949	0.0543759	0.711104	0.175737	1.89591	0.175737
P61313	RL15	60S ribosomal protein L15 OS Homo sapiens GN RPL15 PE 1 SV 2	0.104604	0.0700288	0.148294	0.669463	0.17728	1.41767	0.17728
Q99729-2	ROAA	Isoform 2 of Heterogeneous nuclear ribonucleoprotein A B OS Homo sapiens GN HNRNPAB	0.0664347	0.0653836	0.139923	0.984177	0.178116	2.10618	0.178116
O95302	FKBP9	Peptidyl prolyl cis trans isomerase FKBP9 OS Homo sapiens GN FKBP9 PE 1 SV 2	0.0491497	−	0.102582	−	0.180946	2.08713	0.180946
Q8WVV9	HNRLL	Heterogeneous nuclear ribonucleoprotein L like OS Homo sapiens GN HNRPLL PE 1 SV 1	0.018667	−	0.0397771	−	0.183895	2.13088	0.183895
P55060	XPO2	Exportin 2 OS Homo sapiens GN CSE1L PE 1 SV 3	0.0917325	0.0457862	0.132167	0.499128	0.187243	1.44079	0.187243
P08195	4F2	4F2 cell surface antigen heavy chain OS Homo sapiens GN SLC3A2 PE 1 SV 3	0.0696804	−	0.0296035	−	0.188761	0.424847	0.188761
P08195-2	4F2	Isoform 2 of 4F2 cell surface antigen heavy chain OS Homo sapiens GN SLC3A2	0.0688107	−	0.0292602	−	0.189178	0.425227	0.189178
P08195-4	4F2	Isoform 4 of 4F2 cell surface antigen heavy chain OS Homo sapiens GN SLC3A2	0.0688107	−	0.0292602	−	0.189178	0.425227	0.189178
P13796	PLSL	Plastin 2 OS Homo sapiens GN LCP1 PE 1 SV 6	0.0834433	0.186333	0.405564	2.23305	0.192995	4.86035	0.192995
Q99715-4	COCA1	Isoform 4 of Collagen alpha 1 XII chain OS Homo sapiens GN COL12A1	0.489727	0.091478	0.267957	0.186794	0.200347	0.547156	0.200347
P08195-3	4F2	Isoform 3 of 4F2 cell surface antigen heavy chain OS Homo sapiens GN SLC3A2	0.0688107	−	0.0323875	−	0.203643	0.470676	0.203643
Q13404	UB2V1	Ubiquitin conjugating enzyme E2 variant 1 OS Homo sapiens GN UBE2V1 PE 1 SV 2	0.0286806	0.0203949	0.0545479	0.711104	0.208796	1.90191	0.208796
P09525	ANXA4	Annexin A4 OS Homo sapiens GN ANXA4 PE 1 SV 4	0.0261501	−	0.0392185	−	0.210693	1.49975	0.210693
P23588	IF4B	Eukaryotic translation initiation factor 4B OS Homo sapiens GN EIF4B PE 1 SV 2	0.0524299	0.0320139	0.0822479	0.610604	0.215292	1.56872	0.215292
P15153	RAC2	Ras related C3 botulinum toxin substrate 2 OS Homo sapiens GN RAC2 PE 1 SV 1	0.0773852	0.0416704	0.100331	0.538479	0.216263	1.29652	0.216263
O00151	PDLI1	PDZ and LIM domain protein 1 OS Homo sapiens GN PDLIM1 PE 1 SV 4	0.0386541	0.0646024	0.0840391	1.6713	0.216944	2.17413	0.216944
Q16698	DECR	2 4 dienoyl CoA reductase mitochondrial OS Homo sapiens GN DECR1 PE 1 SV 1	0.0283513	0.0154266	0.0604018	0.544124	0.217484	2.13047	0.217484
P98082-2	DAB2	Isoform 2 of Disabled homolog 2 OS Homo sapiens GN DAB2	0.112104	0.0665047	0.0342118	0.593244	0.219123	0.30518	0.219123
Q03252	LMNB2	Lamin B2 OS Homo sapiens GN LMNB2 PE 1 SV 3	0.0525544	0.0926618	0.142854	1.76316	0.2309	2.71822	0.2309
Q99715	COCA1	Collagen alpha 1 XII chain OS Homo sapiens GN COL12A1 PE 1 SV 2	0.491009	0.0924567	0.277254	0.1883	0.232793	0.564662	0.232793
P13533	MYH6	Myosin 6 OS Homo sapiens GN MYH6 PE 1 SV 4	0.102259	0.0599261	0.0753789	0.58602	0.236561	0.737133	0.236561
P24752	THIL	Acetyl CoA acetyltransferase mitochondrial OS Homo sapiens GN ACAT1 PE 1 SV 1	0.0343334	−	0.039244	−	0.240203	1.14303	0.240203
Q13404-7	UB2V1	Isoform Isoform 3 of Ubiquitin conjugating enzyme E2 variant 1 OS Homo sapiens GN UBE2V1	0.0293976	0.0215611	0.0577266	0.733429	0.241853	1.96365	0.241853
P98082	DAB2	Disabled homolog 2 OS Homo sapiens GN DAB2 PE 1 SV 3	0.121877	0.0454999	0.0389224	0.373328	0.243199	0.31936	0.243199
O75439	MPPB	Mitochondrial processing peptidase subunit beta OS Homo sapiens GN PMPCB PE 1 SV 2	0.014732	−	0.0362883	−	0.243702	2.46323	0.243702
P53597	SUCA	Succinyl CoA ligase GDP forming subunit alpha mitochondrial OS Homo sapiens GN SUCLG1 PE 1 SV 4	0.0434985	0.0369277	0.0665212	0.848942	0.244088	1.52928	0.244088
Q13404-2	UB2V1	Isoform UEV 1A of Ubiquitin conjugating enzyme E2 variant 1 OS Homo sapiens GN UBE2V1	0.0293976	0.0215611	0.0580316	0.733429	0.245052	1.97402	0.245052
P84098	RL19	60S ribosomal protein L19 OS Homo sapiens GN RPL19 PE 1 SV 1	0.0973228	0.0637276	0.172605	0.654806	0.245245	1.77353	0.245245
Q99729-3	ROAA	Isoform 3 of Heterogeneous nuclear ribonucleoprotein A B OS Homo sapiens GN HNRNPAB	0.0937535	0.0688581	0.145007	0.734459	0.246523	1.54669	0.246523
P50479-2	PDLI4	Isoform 2 of PDZ and LIM domain protein 4 OS Homo sapiens GN PDLIM4	0.029675	−	0.0487162	−	0.247025	1.64166	0.247025
Q7Z6K2	TPISL	Putative triosephosphate isomerase like protein LOC286016 OS Homo sapiens PE 1 SV 2	0.0841036	−	0.118653	−	0.248012	1.41079	0.248012
P98082-3	DAB2	Isoform 3 of Disabled homolog 2 OS Homo sapiens GN DAB2	0.118953	0.0679619	0.0389224	0.571335	0.256187	0.32721	0.256187
P13804	ETFA	Electron transfer flavoprotein subunit alpha mitochondrial OS Homo sapiens GN ETFA PE 1 SV 1	0.133311	0.0356192	0.0577163	0.267189	0.256959	0.432944	0.256959
P04181	OAT	Ornithine aminotransferase mitochondrial OS Homo sapiens GN OAT PE 1 SV 1	0.0284711	−	0.0474728	−	0.257072	1.6674	0.257072
P51148	RAB5C	Ras related protein Rab 5C OS Homo sapiens GN RAB5C PE 1 SV 2	0.0331881	−	0.0423697	−	0.262327	1.27665	0.262327
P13535	MYH8	Myosin 8 OS Homo sapiens GN MYH8 PE 1 SV 3	0.109813	0.0624401	0.0905949	0.568604	0.262427	0.824993	0.262427
P09110	THIK	3 ketoacyl CoA thiolase peroxisomal OS Homo sapiens GN ACAA1 PE 1 SV 2	0.0164565	0.0512017	0.0229699	3.11134	0.26264	1.39579	0.26264
Q99873-2	ANM1	Isoform V3 of Protein arginine N methyltransferase 1 OS Homo sapiens GN PRMT1	0.0223617	−	1.11059	−	0.268434	49.665	0.268434
Q99873-3	ANM1	Isoform V1 of Protein arginine N methyltransferase 1 OS Homo sapiens GN PRMT1	0.021538	−	1.11061	−	0.268439	51.5652	0.268439
Q99873	ANM1	Protein arginine N methyltransferase 1 OS Homo sapiens GN PRMT1 PE 1 SV 2	0.021538	−	1.11337	−	0.268449	51.6935	0.268449
O75947-2	ATP5H	Isoform 2 of ATP synthase subunit d mitochondrial OS Homo sapiens GN ATP5H	0.050787	0.015757	0.0609883	0.310257	0.276469	1.20086	0.276469
P06703	S10A6	Protein S100 A6 OS Homo sapiens GN S100A6 PE 1 SV 1	0.0984973	0.484232	0.188627	4.9162	0.282716	1.91505	0.282716
P52565	GDIR1	Rho GDP dissociation inhibitor 1 OS Homo sapiens GN ARHGDIA PE 1 SV 3	0.179725	0.509607	0.196236	2.83549	0.283625	1.09187	0.283625
Q9NR30	DDX21	Nucleolar RNA helicase 2 OS Homo sapiens GN DDX21 PE 1 SV 5	0.139463	0.0357141	0.0426375	0.256084	0.284694	0.305727	0.284694
Q15477	SKIV2	Helicase SKI2W OS Homo sapiens GN SKIV2L PE 1 SV 3	0.0191471	0.0348783	0.0307018	1.82159	0.287027	1.60347	0.287027
P59998	ARPC4	Actin related protein 2 3 complex subunit 4 OS Homo sapiens GN ARPC4 PE 1 SV 3	0.13414	0.0999285	0.181291	0.744958	0.296485	1.35151	0.296485
[truncated: 2,396 more rows]

## Sheet: TableS3
Table S3: Proteins identified and quantified from cell line 167696
[truncated: 921 more rows]

[truncated: 4 more sheets: TableS4, TableS5, TableS6, TableS7]
