# Supplementary material for: The proteomic dataset for bone marrow derived human mesenchymal stromal cells: Effect of in vitro passaging
Source: Data Brief. 2015 Nov 1;5:864–70. doi: 10.1016/j.dib.2015.10.020 (PMC4669433; doi:10.1016/j.dib.2015.10.020)
Supplement: Supplementary file 2 — Supplementary material [file mmc2.xls]

## Sheet: PCBM1662P3R1
protein.key	protein.Entry	protein.Accession	protein.Description	protein.dataBaseType	protein.score	protein.falsePositiveRate	protein.avgMass	protein.MatchedProducts	protein.matchedPeptides	protein.digestPeps	protein.seqCover(%)	protein.MatchedPeptideIntenSum	protein.top3MatchedPeptideIntenSum	protein.MatchedProductIntenSum	protein.fmolOnColumn	protein.ngramOnColumn	protein.Key_ForHomologs
660	P60709	ACTB_HUMAN	Actin cytoplasmic 1 OS Homo sapiens GN ACTB PE 1 SV 1	Regular	87823.1	0	41736.9	898	90	34	90.93	53498260	12259380	27711820	9191.14	383.61	657 658 659 661 662 664 671 23681 23684 23690 23691
662	P63261	ACTG_HUMAN	Actin cytoplasmic 2 OS Homo sapiens GN ACTG1 PE 1 SV 1	Regular	87815.7	0	41793	896	89	34	86.4	53494220	0	27711480			657 658 659 660 661 664 671 23681 23684 23690 23691
3850	P62158	CALM_HUMAN	Calmodulin OS Homo sapiens GN CALM1 PE 1 SV 2	Regular	58323.5	0	16837.7	129	7	23	81.21	791290	631221	449224	473.241	7.9683
8	P63104	1433Z_HUMAN	14 3 3 protein zeta delta OS Homo sapiens GN YWHAZ PE 1 SV 1	Regular	55364.5	0	27745.2	217	13	25	56.73	2216411	964892	1099175	723.402	20.0709	0 1 2 3 4 5 6 7
6790	P23528	COF1_HUMAN	Cofilin 1 OS Homo sapiens GN CFL1 PE 1 SV 3	Regular	54751.8	0	18502.5	126	9	19	47.59	1002559	808616	430577	606.238	11.217	6791 8599
27853	Q9H299	SH3L3_HUMAN	SH3 domain binding glutamic acid rich like protein 3 OS Homo sapiens GN SH3BGRL3 PE 1 SV 1	Regular	51133.9	0	10437.7	81	6	7	75.27	614653	578231	331122	433.514	4.5249
9929	P06733	ENOA_HUMAN	Alpha enolase OS Homo sapiens GN ENO1 PE 1 SV 2	Regular	46971.3	0	47169.1	306	24	31	51.15	5509570	2700734	2364865	2024.8	95.5081	9930 9931 9932 9933 9937
1570	P07355-2	ANXA2_HUMAN	Isoform 2 of Annexin A2 OS Homo sapiens GN ANXA2	Regular	45816.3	0	40411.3	383	39	33	52.1	10175530	0	5278323			1569 2529
1569	P07355	ANXA2_HUMAN	Annexin A2 OS Homo sapiens GN ANXA2 PE 1 SV 2	Regular	45813.2	0	38604.1	383	39	32	54.87	10175530	4517610	5278323	3386.96	130.751	1570 2529
661	P68032	ACTC_HUMAN	Actin alpha cardiac muscle 1 OS Homo sapiens GN ACTC1 PE 1 SV 1	Regular	44119.7	0	42019.1	669	78	34	69.23	43054350	109115	20648770	81.8061	3.4374	657 658 659 660 662 664 671 23681 23684 23690 23691
664	P63267	ACTH_HUMAN	Actin gamma enteric smooth muscle OS Homo sapiens GN ACTG2 PE 1 SV 1	Regular	43642.9	0	41877	612	71	33	71.81	42478560	4749916	20528240	3561.12	149.129	657 658 659 660 661 662 671 23681 23684 23690 23691
657	P62736	ACTA_HUMAN	Actin aortic smooth muscle OS Homo sapiens GN ACTA2 PE 1 SV 1	Regular	43565.1	0	42009.1	647	74	34	66.31	42612620	0	20564460			658 659 660 661 662 664 671 23681 23684 23690 23691
29982	P68363	TBA1B_HUMAN	Tubulin alpha 1B chain OS Homo sapiens GN TUBA1B PE 1 SV 1	Regular	40755.7	0	50151.8	413	35	34	47.67	10053970	267120	6456545	200.266	10.0437	29981 29983 29984 29985 29986 29987 29989 29990 29991 46478
9413	P63167	DYL1_HUMAN	Dynein light chain 1 cytoplasmic OS Homo sapiens GN DYNLL1 PE 1 SV 1	Regular	40626.5	0	10365.9	44	2	7	37.08	212717	317185	94072	237.801	2.465	9414
16260	P14618	KPYM_HUMAN	Pyruvate kinase isozymes M1 M2 OS Homo sapiens GN PKM2 PE 1 SV 4	Regular	39345	0	57937.1	567	42	43	61.96	8898835	2931117	4305420	2197.53	127.318	16261
11953	P04406	G3P_HUMAN	Glyceraldehyde 3 phosphate dehydrogenase OS Homo sapiens GN GAPDH PE 1 SV 3	Regular	38743.7	0	36053.3	284	30	21	59.1	9136680	7552931	4843123	5662.61	204.156	11952
29981	Q71U36	TBA1A_HUMAN	Tubulin alpha 1A chain OS Homo sapiens GN TUBA1A PE 1 SV 1	Regular	38265	0	50135.8	407	35	34	47.67	9791840	6761258	6294973	5069.07	254.142	29982 29983 29984 29985 29986 29987 29989 29990 29991 46478
29999	P07437	TBB5_HUMAN	Tubulin beta chain OS Homo sapiens GN TUBB PE 1 SV 2	Regular	37983.2	0	49671	415	34	30	75.68	6108148	3027973	3188192	2270.14	112.76	29992 29993 29994 29995 29996 29997 29998 30000 30001 30002 33672
9930	P06733-2	ENOA_HUMAN	Isoform MBP 1 of Alpha enolase OS Homo sapiens GN ENO1	Regular	37505.4	0	36928.2	209	15	24	47.21	3369976	0	1438758			9929 9931 9932 9933 9937
671	P68133	ACTS_HUMAN	Actin alpha skeletal muscle OS Homo sapiens GN ACTA1 PE 1 SV 1	Regular	36954.8	0	42051.2	568	67	34	59.42	42587740	5293257	20387350	3968.48	166.879	657 658 659 660 661 662 664 23681 23684 23690 23691
24107	P07737	PROF1_HUMAN	Profilin 1 OS Homo sapiens GN PFN1 PE 1 SV 2	Regular	36771	0	15054.3	106	10	16	59.29	1769491	1304439	795142	977.969	14.7226
17802	P29966	MARCS_HUMAN	Myristoylated alanine rich C kinase substrate OS Homo sapiens GN MARCKS PE 1 SV 4	Regular	36111.6	0	31554.7	333	20	19	65.36	2631183	1958279	3142059	1468.17	46.3276
16722	P09382	LEG1_HUMAN	Galectin 1 OS Homo sapiens GN LGALS1 PE 1 SV 2	Regular	35200.3	0	14715.8	133	12	14	69.63	4278070	3577859	1700611	2682.41	39.4736
29983	Q9BQE3	TBA1C_HUMAN	Tubulin alpha 1C chain OS Homo sapiens GN TUBA1C PE 1 SV 1	Regular	34367.3	0	49895.5	316	31	34	38.31	9212128	5934302	5923411	4449.09	221.989	29981 29982 29984 29985 29986 29987 29989 29990 29991 46478
2529	A6NMY6	AXA2L_HUMAN	Putative annexin A2 like protein OS Homo sapiens GN ANXA2P2 PE 5 SV 2	Regular	34353.8	0	38659.1	310	34	32	51.03	8699605	4517610	4519165	3386.96	130.937	1569 1570
16261	P14618-2	KPYM_HUMAN	Isoform M1 of Pyruvate kinase isozymes M1 M2 OS Homo sapiens GN PKM2	Regular	31860.1	0	58062.3	509	38	44	52.54	7714787	0	3576323			16260
32904	P08670	VIME_HUMAN	Vimentin OS Homo sapiens GN VIM PE 1 SV 4	Regular	31419	0	53651.8	638	69	47	71.24	27301400	10855850	10989410	8138.88	436.666	1021 8596 15476 15477 15494 20142 20143 20167 20168
1568	P04083	ANXA1_HUMAN	Annexin A1 OS Homo sapiens GN ANXA1 PE 1 SV 2	Regular	30989.7	0	38714.3	275	24	29	52.6	2119887	1112269	982196	833.894	32.2837
29898	Q01995	TAGL_HUMAN	Transgelin OS Homo sapiens GN TAGLN PE 1 SV 4	Regular	28821.9	0	22611	200	26	20	52.74	3793739	2652663	1694649	1988.76	44.9679
31406	P07951-2	TPM2_HUMAN	Isoform Epithelial TMe1 of Tropomyosin beta chain OS Homo sapiens GN TPM2	Regular	27272.6	0	32989.9	327	36	29	61.97	4548738	2654369	2571957	1990.04	65.6513	31399 31400 31401 31402 31403 31404 31405 31407 31408 31409 31411 31412 31413 31414
7779	P35222	CTNB1_HUMAN	Catenin beta 1 OS Homo sapiens GN CTNNB1 PE 1 SV 1	Regular	27054.1	0	85496.9	79	14	54	27.53	311284	178887	122204	134.116	11.4665	7780
7780	P35222-2	CTNB1_HUMAN	Isoform 2 of Catenin beta 1 OS Homo sapiens GN CTNNB1	Regular	26520	0	9500.94	30	1	7	39.77	92368	0	41754			7779
29984	Q13748	TBA3C_HUMAN	Tubulin alpha 3C D chain OS Homo sapiens GN TUBA3C PE 1 SV 3	Regular	25950.7	0	49959.7	254	27	34	37.78	7832625	10413	4809890	7.8069	0.39	29981 29982 29983 29985 29986 29987 29989 29990 29991 46478
29985	Q13748-2	TBA3C_HUMAN	Isoform 2 of Tubulin alpha 3C D chain OS Homo sapiens GN TUBA3C	Regular	25888.5	0	46112.4	240	23	29	38.04	7720343	335490	4791945	251.525	11.5984	29981 29982 29983 29984 29986 29987 29989 29990 29991 46478
19341	P60660	MYL6_HUMAN	Myosin light polypeptide 6 OS Homo sapiens GN MYL6 PE 1 SV 2	Regular	25404.9	0	16930.1	85	8	14	45.7	1361186	1122747	457797	841.75	14.2509	19340 19342
19342	P60660-2	MYL6_HUMAN	Isoform LC17 sm of Myosin light polypeptide 6 OS Homo sapiens GN MYL6	Regular	25404.9	0	16961.2	85	8	14	45.7	1361186	0	457797			19340 19341
29996	Q13509	TBB3_HUMAN	Tubulin beta 3 chain OS Homo sapiens GN TUBB3 PE 1 SV 2	Regular	24761.5	0	50432.9	316	26	30	45.33	3808892	582308	2006953	436.57	22.0175	29992 29993 29994 29995 29997 29998 29999 30000 30001 30002 33672
11529	P21333-2	FLNA_HUMAN	Isoform 2 of Filamin A OS Homo sapiens GN FLNA	Regular	23591.9	0	280019	1517	133	176	56.5	16511050	2192195	8509785	1643.54	460.222	11528 11530 11531 11532 11533 11534 11535 11536 11537 11538 54603
11528	P21333	FLNA_HUMAN	Filamin A OS Homo sapiens GN FLNA PE 1 SV 4	Regular	23591.9	0	280740	1517	133	176	56.33	16511050	0	8509785			11529 11530 11531 11532 11533 11534 11535 11536 11537 11538 54603
25848	P35268	RL22_HUMAN	60S ribosomal protein L22 OS Homo sapiens GN RPL22 PE 1 SV 2	Regular	23167.1	0	14787	102	7	7	51.56	478515	406500	262968	304.763	4.5065
14020	P04792	HSPB1_HUMAN	Heat shock protein beta 1 OS Homo sapiens GN HSPB1 PE 1 SV 2	Regular	22450.7	0	22782.6	133	10	15	48.29	2933427	2529967	1837468	1896.78	43.2134
1160	P04075	ALDOA_HUMAN	Fructose bisphosphate aldolase A OS Homo sapiens GN ALDOA PE 1 SV 2	Regular	22270.5	0	39420.1	236	21	31	53.3	1700648	1008136	777128	755.823	29.7946	1162
29993	Q13885	TBB2A_HUMAN	Tubulin beta 2A chain OS Homo sapiens GN TUBB2A PE 1 SV 1	Regular	22231.2	0	49907.1	297	26	30	46.74	3314493	124252	1769088	93.1545	4.6491	29992 29994 29995 29996 29997 29998 29999 30000 30001 30002 33672
2	P62258	1433E_HUMAN	14 3 3 protein epsilon OS Homo sapiens GN YWHAE PE 1 SV 1	Regular	22153.4	0	29174	133	16	29	53.73	1033790	370711	436053	277.931	8.1083	0 1 3 4 5 6 7 8
19340	P14649	MYL6B_HUMAN	Myosin light chain 6B OS Homo sapiens GN MYL6B PE 1 SV 1	Regular	22056.2	0	22764	45	3	18	14.42	906444	906444	347428	679.582	15.47	19341 19342
29994	Q9BVA1	TBB2B_HUMAN	Tubulin beta 2B chain OS Homo sapiens GN TUBB2B PE 1 SV 1	Regular	21867.9	0	49953.2	289	27	30	46.74	3290486	8277.11	1761616	6.2055	0.31	29992 29993 29995 29996 29997 29998 29999 30000 30001 30002 33672
14017	P11142	HSP7C_HUMAN	Heat shock cognate 71 kDa protein OS Homo sapiens GN HSPA8 PE 1 SV 1	Regular	21821.1	0	70898.2	283	28	50	46.28	2963065	1166312	1397734	874.412	61.9942	13135 13981 14012 14013 14015 14016 14018
29995	P68371	TBB2C_HUMAN	Tubulin beta 2C chain OS Homo sapiens GN TUBB2C PE 1 SV 1	Regular	21155.3	0	49831.2	309	28	30	53.93	3130067	890898	1630739	667.927	33.2836	29992 29993 29994 29996 29997 29998 29999 30000 30001 30002 33672
22172	Q99497	PARK7_HUMAN	Protein DJ 1 OS Homo sapiens GN PARK7 PE 1 SV 2	Regular	21072	0	19891.1	48	3	27	30.16	427704	427704	240786	320.66	6.3783
31407	P07951-3	TPM2_HUMAN	Isoform non muscle of Tropomyosin beta chain OS Homo sapiens GN TPM2	Regular	21051.5	0	28683.9	203	20	26	55.65	3387341	1610260	1887536	1207.25	34.6287	31399 31400 31401 31402 31403 31404 31405 31406 31408 31409 31411 31412 31413 31414
13360	P62805	H4_HUMAN	Histone H4 OS Homo sapiens GN HIST1H4A PE 1 SV 2	Regular	20879.5	0	11367.4	95	12	11	50.49	1729045	1446887	632789	1084.77	12.3309
7	P27348	1433T_HUMAN	14 3 3 protein theta OS Homo sapiens GN YWHAQ PE 1 SV 1	Regular	20592.7	0	27764.3	132	11	24	45.31	1122009	478200	485868	358.518	9.954	0 1 2 3 4 5 6 8
13211	P09211	GSTP1_HUMAN	Glutathione S transferase P OS Homo sapiens GN GSTP1 PE 1 SV 2	Regular	20343.5	0	23355.9	78	8	15	44.29	334956	309296	147813	231.887	5.4159
19331	P35579	MYH9_HUMAN	Myosin 9 OS Homo sapiens GN MYH9 PE 1 SV 4	Regular	19902.7	0	226533	1254	134	164	51.94	13271730	3661846	6325344	2745.37	621.917	19311 19312 19313 19314 19315 19316 19317 19318 19319 19321 19322 19323 19324 19326 19330 19332
1	P31946-2	1433B_HUMAN	Isoform Short of 14 3 3 protein beta alpha OS Homo sapiens GN YWHAB	Regular	19806.4	0	27850.2	135	12	22	49.59	1066157	380827	434206	285.515	7.9516	0 2 3 4 5 6 7 8
0	P31946	1433B_HUMAN	14 3 3 protein beta alpha OS Homo sapiens GN YWHAB PE 1 SV 3	Regular	19806.4	0	28082.5	135	12	22	49.19	1066157	0	434206			1 2 3 4 5 6 7 8
13135	P11021	GRP78_HUMAN	78 kDa glucose regulated protein OS Homo sapiens GN HSPA5 PE 1 SV 2	Regular	19803.3	0	72333.1	393	42	52	53.21	4718942	1806184	2137836	1354.14	97.949	13981 14012 14013 14015 14016 14017 14018
29986	Q6PEY2	TBA3E_HUMAN	Tubulin alpha 3E chain OS Homo sapiens GN TUBA3E PE 1 SV 2	Regular	19423.8	0	49858.7	208	21	33	36.44	7186227	372918	4610738	279.585	13.9397	29981 29982 29983 29984 29985 29987 29989 29990 29991 46478
29987	P68366	TBA4A_HUMAN	Tubulin alpha 4A chain OS Homo sapiens GN TUBA4A PE 1 SV 1	Regular	19301.8	0	49924.6	185	18	34	32.14	4337834	0	2817831			29981 29982 29983 29984 29985 29986 29989 29990 29991 46478
25891	P05387	RLA2_HUMAN	60S acidic ribosomal protein P2 OS Homo sapiens GN RPLP2 PE 1 SV 1	Regular	18756.4	0	11665	74	5	9	56.52	324663	299987	163808	224.907	2.6235
22626	P07237	PDIA1_HUMAN	Protein disulfide isomerase OS Homo sapiens GN P4HB PE 1 SV 3	Regular	18734.5	0	57116.5	275	25	50	49.02	2470867	1216816	1121305	912.276	52.106
9618	P68104	EF1A1_HUMAN	Elongation factor 1 alpha 1 OS Homo sapiens GN EEF1A1 PE 1 SV 1	Regular	17971	0	50141	182	19	32	47.84	5646793	4332254	2496226	3247.99	162.858	9619 9620
2731	P80723	BASP1_HUMAN	Brain acid soluble protein 1 OS Homo sapiens GN BASP1 PE 1 SV 2	Regular	17764.3	0	22693.4	132	12	27	77.09	746311	446601	416924	334.827	7.5984	2732
14018	P11142-2	HSP7C_HUMAN	Isoform HSC54 of Heat shock cognate 71 kDa protein OS Homo sapiens GN HSPA8	Regular	17515.3	0	53517.7	213	22	36	54.16	2317640	39073.5	983470	29.2943	1.5678	13135 13981 14012 14013 14015 14016 14017
9620	Q5VTE0	EF1A3_HUMAN	Putative elongation factor 1 alpha like 3 OS Homo sapiens GN EEF1AL3 PE 5 SV 1	Regular	17406.4	0	50185.2	181	20	32	47.4	5615350	2978880	2484346	2233.34	112.08	9618 9619
29896	P37802	TAGL2_HUMAN	Transgelin 2 OS Homo sapiens GN TAGLN2 PE 1 SV 3	Regular	16822.1	0	22391.5	124	16	25	51.26	1096453	676759	388263	507.382	11.3611	29897
2732	P80723-2	BASP1_HUMAN	Isoform 2 of Brain acid soluble protein 1 OS Homo sapiens GN BASP1	Regular	16620.1	0	17664	86	8	24	71.1	392258	0	222848			2731
29436	O15260-2	SURF4_HUMAN	Isoform 2 of Surfeit locus protein 4 OS Homo sapiens GN SURF4	Regular	16592.2	0	17970	37	4	11	35.22	189147	188146	81145	141.058	2.5348	29435
29435	O15260	SURF4_HUMAN	Surfeit locus protein 4 OS Homo sapiens GN SURF4 PE 1 SV 3	Regular	16592.2	0	30394.1	37	4	16	20.82	189147	0	81145			29436
23681	Q6S8J3	POTEE_HUMAN	POTE ankyrin domain family member E OS Homo sapiens GN POTEE PE 1 SV 3	Regular	16219.6	0	121364	252	33	100	27.53	22996120	3057495	13003150	2292.28	278.2	657 658 659 660 661 662 664 671 23684 23690 23691
22723	P30086	PEBP1_HUMAN	Phosphatidylethanolamine binding protein 1 OS Homo sapiens GN PEBP1 PE 1 SV 3	Regular	15485.4	0	21056.8	103	10	13	68.45	595391	346190	282353	259.547	5.4652
14391	P63241-2	IF5A1_HUMAN	Isoform A of Eukaryotic translation initiation factor 5A 1 OS Homo sapiens GN EIF5A	Regular	15411.9	0	20170.2	91	10	17	49.46	271760	0	145785			14390 14393
14390	P63241	IF5A1_HUMAN	Eukaryotic translation initiation factor 5A 1 OS Homo sapiens GN EIF5A PE 1 SV 2	Regular	15411.9	0	16832.3	91	10	14	59.09	271760	186442	145785	139.78	2.3528	14391 14393
14393	Q6IS14	IF5AL_HUMAN	Eukaryotic translation initiation factor 5A 1 like OS Homo sapiens GN EIF5AL1 PE 1 SV 2	Regular	15268.8	0	16773.2	66	6	13	36.36	177984	0	94704			14390 14391
19332	P35579-2	MYH9_HUMAN	Isoform 2 of Myosin 9 OS Homo sapiens GN MYH9	Regular	15216.5	0	159864	745	89	116	49.06	7976703	0	3858882			19311 19312 19313 19314 19315 19316 19317 19318 19319 19321 19322 19323 19324 19326 19330 19331
1573	P08758	ANXA5_HUMAN	Annexin A5 OS Homo sapiens GN ANXA5 PE 1 SV 2	Regular	15095.1	0	35936.8	148	17	29	26.88	1699298	1174056	858039	880.217	31.6322
30307	P55072	TERA_HUMAN	Transitional endoplasmic reticulum ATPase OS Homo sapiens GN VCP PE 1 SV 4	Regular	14881.6	0	89322	300	32	69	45.53	1465968	624254	666973	468.018	41.8043
16999	P02545	LMNA_HUMAN	Prelamin A C OS Homo sapiens GN LMNA PE 1 SV 1	Regular	14496.4	0	74139.6	257	31	73	40.96	2748479	965068	1166939	723.534	53.6426	17000 17001
17001	P02545-3	LMNA_HUMAN	Isoform Lamin ADelta10 of Prelamin A C OS Homo sapiens GN LMNA	Regular	14377.1	0	70660.8	251	30	71	40.54	2725403	0	1165670			16999 17000
31396	P60174	TPIS_HUMAN	Triosephosphate isomerase OS Homo sapiens GN TPI1 PE 1 SV 2	Regular	14361.4	0	26669.5	144	17	21	63.05	1600838	1297746	942961	972.951	25.9482	31397
29998	P04350	TBB4_HUMAN	Tubulin beta 4 chain OS Homo sapiens GN TUBB4 PE 1 SV 2	Regular	14161.1	0	49585.9	183	19	30	51.35	1929880	417339	959997	312.889	15.5149	29992 29993 29994 29995 29996 29997 29999 30000 30001 30002 33672
23810	P23284	PPIB_HUMAN	Peptidyl prolyl cis trans isomerase B OS Homo sapiens GN PPIB PE 1 SV 2	Regular	14106.2	0	23742.6	142	20	21	62.04	1448745	964827	367453	723.354	17.1743
667	P12814	ACTN1_HUMAN	Alpha actinin 1 OS Homo sapiens GN ACTN1 PE 1 SV 2	Regular	14065.2	0	103058	416	47	76	51.91	2287285	661613	958223	496.027	51.1195	668 669 670
17000	P02545-2	LMNA_HUMAN	Isoform Lamin C of Prelamin A C OS Homo sapiens GN LMNA	Regular	14048.2	0	65134.9	235	29	69	44.93	2691918	965068	1141229	723.534	47.1273	16999 17001
3842	Q05682-5	CALD1_HUMAN	Isoform HELA L CAD II of Caldesmon OS Homo sapiens GN CALD1	Regular	13734.7	0	61212.8	367	36	51	48.5	3310318	1557184	1761344	1167.46	71.4633	3838 3839 3840 3841
3841	Q05682-4	CALD1_HUMAN	Isoform 1 CAD of Caldesmon OS Homo sapiens GN CALD1	Regular	13734.7	0	62663.4	367	36	48	47.96	3310318	0	1761344			3838 3839 3840 3842
3838	Q05682	CALD1_HUMAN	Caldesmon OS Homo sapiens GN CALD1 PE 1 SV 2	Regular	13704.6	0	93250.2	357	35	62	32.66	3239721	1557184	1732177	1167.46	108.866	3839 3840 3841 3842
3840	Q05682-3	CALD1_HUMAN	Isoform HELA L CAD I of Caldesmon OS Homo sapiens GN CALD1	Regular	13702.7	0	64256.2	353	35	54	48.03	3237211	1443	1730867	1.0819	0.0695	3838 3839 3841 3842
3839	Q05682-2	CALD1_HUMAN	Isoform WI 38 L CAD I of Caldesmon OS Homo sapiens GN CALD1	Regular	13702.7	0	65706.8	353	35	51	47.52	3237211	0	1730867			3838 3840 3841 3842
6279	O00299	CLIC1_HUMAN	Chloride intracellular channel protein 1 OS Homo sapiens GN CLIC1 PE 1 SV 4	Regular	13648.3	0	26922.8	91	11	20	51.04	468296	392637	250105	294.369	7.9252
22871	P00558	PGK1_HUMAN	Phosphoglycerate kinase 1 OS Homo sapiens GN PGK1 PE 1 SV 3	Regular	13000.6	0	44614.8	216	27	33	56.83	1347434	528970	525307	396.581	17.6934	22872
29989	Q9NY65	TBA8_HUMAN	Tubulin alpha 8 chain OS Homo sapiens GN TUBA8 PE 1 SV 1	Regular	12940	0	50093.7	121	16	34	34.08	3744424	150058	2509538	112.502	5.6357	29981 29982 29983 29984 29985 29986 29987 29990 29991 46478
5530	P61604	CH10_HUMAN	10 kDa heat shock protein mitochondrial OS Homo sapiens GN HSPE1 PE 1 SV 2	Regular	12886.1	0	10931.7	38	4	12	31.37	224395	222186	74874	166.578	1.821
13988	P08238	HS90B_HUMAN	Heat shock protein HSP 90 beta OS Homo sapiens GN HSP90AB1 PE 1 SV 4	Regular	12609	0	83264.4	201	28	67	36.33	2088256	844328	823116	633.013	52.7074	9943 9944 12142 13367 13368 13369 13983 13985 13986 13987
31401	P09493-3	TPM1_HUMAN	Isoform TM3 of Tropomyosin alpha 1 chain OS Homo sapiens GN TPM1	Regular	12512.8	0	32876	320	36	29	68.31	4327200	1220189	2175567	914.804	30.0751	31399 31400 31402 31403 31404 31405 31406 31407 31408 31409 31411 31412 31413 31414
14370	P60842	IF4A1_HUMAN	Eukaryotic initiation factor 4A I OS Homo sapiens GN EIF4A1 PE 1 SV 1	Regular	12236	0	46154.1	135	14	46	40.89	736132	366939	273527	275.103	12.6971	14371 14372 14373
6687	P02452	CO1A1_HUMAN	Collagen alpha 1 I chain OS Homo sapiens GN COL1A1 PE 1 SV 5	Regular	12104	0	138942	619	62	93	54.1	4891638	1199734	2821627	899.469	124.974	6689 6690
30184	P17987	TCPA_HUMAN	T complex protein 1 subunit alpha OS Homo sapiens GN TCP1 PE 1 SV 1	Regular	12004.2	0	60343.7	162	22	46	51.26	538042	238447	240139	178.769	10.7876
26429	P62241	RS8_HUMAN	40S ribosomal protein S8 OS Homo sapiens GN RPS8 PE 1 SV 2	Regular	11993	0	24205.2	76	8	16	39.42	604861	486721	239013	364.906	8.8326
2416	P06576	ATPB_HUMAN	ATP synthase subunit beta mitochondrial OS Homo sapiens GN ATP5B PE 1 SV 3	Regular	11097.5	0	56560	193	17	38	43.48	1077457	527861	445608	395.75	22.3836
16697	P00338	LDHA_HUMAN	L lactate dehydrogenase A chain OS Homo sapiens GN LDHA PE 1 SV 2	Regular	10989.8	0	36688.8	132	17	31	34.04	2727136	891672	944185	668.508	24.5268	16695 16698 16699 16700
13350	Q8N257	H2B3B_HUMAN	Histone H2B type 3 B OS Homo sapiens GN HIST3H2BB PE 1 SV 3	Regular	10838.8	0	13908.1	63	9	11	35.71	2240071	0	809597			13335 13336 13337 13338 13339 13340 13341 13342 13343 13344 13345 13346 13347 13348 13349 13352
13340	P06899	H2B1J_HUMAN	Histone H2B type 1 J OS Homo sapiens GN HIST1H2BJ PE 1 SV 3	Regular	10838.8	0	13904.2	63	9	11	35.71	2240071	0	809597			13335 13336 13337 13338 13339 13341 13342 13343 13344 13345 13346 13347 13348 13349 13350 13352
13348	Q16778	H2B2E_HUMAN	Histone H2B type 2 E OS Homo sapiens GN HIST2H2BE PE 1 SV 3	Regular	10838.8	0	13920.2	63	9	11	35.71	2240071	0	809597			13335 13336 13337 13338 13339 13340 13341 13342 13343 13344 13345 13346 13347 13349 13350 13352
13336	P33778	H2B1B_HUMAN	Histone H2B type 1 B OS Homo sapiens GN HIST1H2BB PE 1 SV 2	Regular	10838.8	0	13950.2	63	9	11	35.71	2240071	55582	809597	41.6711	0.5813	13335 13337 13338 13339 13340 13341 13342 13343 13344 13345 13346 13347 13348 13349 13350 13352
13345	P23527	H2B1O_HUMAN	Histone H2B type 1 O OS Homo sapiens GN HIST1H2BO PE 1 SV 3	Regular	10838.8	0	13906.2	63	9	11	35.71	2240071	0	809597			13335 13336 13337 13338 13339 13340 13341 13342 13343 13344 13346 13347 13348 13349 13350 13352
16698	P00338-2	LDHA_HUMAN	Isoform 2 of L lactate dehydrogenase A chain OS Homo sapiens GN LDHA	Regular	10720.6	0	36480.6	127	18	31	37.95	2729167	526937	946383	395.057	14.4119	16695 16697 16699 16700
25858	P62888	RL30_HUMAN	60S ribosomal protein L30 OS Homo sapiens GN RPL30 PE 1 SV 2	Regular	10572.3	0	12784.1	36	4	7	40.87	168637	164973	81130	123.684	1.5812
3853	P27797	CALR_HUMAN	Calreticulin OS Homo sapiens GN CALR PE 1 SV 1	Regular	10518.1	0	48141.6	91	10	47	34.29	891543	781142	315891	585.641	28.1937
13860	P61978-2	HNRPK_HUMAN	Isoform 2 of Heterogeneous nuclear ribonucleoprotein K OS Homo sapiens GN HNRNPK	Regular	10359.4	0	51028.4	121	13	39	28.02	819895	473296	440029	354.841	18.107	13859 13861
4	P61981	1433G_HUMAN	14 3 3 protein gamma OS Homo sapiens GN YWHAG PE 1 SV 2	Regular	10335.8	0	28302.7	84	11	25	36.44	885209	299821	333355	224.783	6.362	0 1 2 3 5 6 7 8
13859	P61978	HNRPK_HUMAN	Heterogeneous nuclear ribonucleoprotein K OS Homo sapiens GN HNRNPK PE 1 SV 1	Regular	10301	0	50976.4	114	12	38	26.35	801936	0	424451			13860 13861
22632	Q15084	PDIA6_HUMAN	Protein disulfide isomerase A6 OS Homo sapiens GN PDIA6 PE 1 SV 1	Regular	10164.1	0	48121.4	152	15	35	41.36	656649	423716	336463	317.67	15.2867	22633
22633	Q15084-2	PDIA6_HUMAN	Isoform 2 of Protein disulfide isomerase A6 OS Homo sapiens GN PDIA6	Regular	10164.1	0	53901	152	15	35	36.99	656649	0	336463			22632
26405	P60866	RS20_HUMAN	40S ribosomal protein S20 OS Homo sapiens GN RPS20 PE 1 SV 1	Regular	10130.1	0	13372.8	25	3	6	21.01	255056	255056	40911	191.221	2.5572
25887	P32969	RL9_HUMAN	60S ribosomal protein L9 OS Homo sapiens GN RPL9 PE 1 SV 1	Regular	10107.3	0	21863.5	46	7	13	35.42	266909	249941	142288	187.387	4.0969
35173	Q15942	ZYX_HUMAN	Zyxin OS Homo sapiens GN ZYX PE 1 SV 1	Regular	9964.3	0	61277.5	178	23	28	58.92	1061712	464948	540458	348.582	21.3603
13356	Q71DI3	H32_HUMAN	Histone H3 2 OS Homo sapiens GN HIST2H3A PE 1 SV 3	Regular	9802.29	0	15388.1	126	20	12	45.59	1933531	577289	939476	432.807	6.6601	13354 13355 13357 13358
13344	Q99877	H2B1N_HUMAN	Histone H2B type 1 N OS Homo sapiens GN HIST1H2BN PE 1 SV 3	Regular	9778.83	0	13922.2	63	10	11	35.71	2343008	0	816419			13335 13336 13337 13338 13339 13340 13341 13342 13343 13345 13346 13347 13348 13349 13350 13352
13337	P62807	H2B1C_HUMAN	Histone H2B type 1 C E F G I OS Homo sapiens GN HIST1H2BC PE 1 SV 4	Regular	9778.83	0	13906.2	63	10	11	35.71	2343008	0	816419			13335 13336 13338 13339 13340 13341 13342 13343 13344 13345 13346 13347 13348 13349 13350 13352
13352	P57053	H2BFS_HUMAN	Histone H2B type F S OS Homo sapiens GN H2BFS PE 1 SV 2	Regular	9778.83	0	13944.2	66	11	11	44.44	2505278	0	819622			13335 13336 13337 13338 13339 13340 13341 13342 13343 13344 13345 13346 13347 13348 13349 13350
13343	Q99879	H2B1M_HUMAN	Histone H2B type 1 M OS Homo sapiens GN HIST1H2BM PE 1 SV 3	Regular	9778.83	0	13989.3	63	10	11	35.71	2343008	0	816419			13335 13336 13337 13338 13339 13340 13341 13342 13344 13345 13346 13347 13348 13349 13350 13352
13338	P58876	H2B1D_HUMAN	Histone H2B type 1 D OS Homo sapiens GN HIST1H2BD PE 1 SV 2	Regular	9778.83	0	13936.2	66	11	11	48.41	2353298	2248025	818535	1685.4	23.488	13335 13336 13337 13339 13340 13341 13342 13343 13344 13345 13346 13347 13348 13349 13350 13352
13349	Q5QNW6	H2B2F_HUMAN	Histone H2B type 2 F OS Homo sapiens GN HIST2H2BF PE 1 SV 3	Regular	9778.83	0	13920.2	63	10	11	35.71	2343008	0	816419			13335 13336 13337 13338 13339 13340 13341 13342 13343 13344 13345 13346 13347 13348 13350 13352
13339	Q93079	H2B1H_HUMAN	Histone H2B type 1 H OS Homo sapiens GN HIST1H2BH PE 1 SV 3	Regular	9778.83	0	13892.1	63	10	11	35.71	2343008	0	816419			13335 13336 13337 13338 13340 13341 13342 13343 13344 13345 13346 13347 13348 13349 13350 13352
13342	Q99880	H2B1L_HUMAN	Histone H2B type 1 L OS Homo sapiens GN HIST1H2BL PE 1 SV 3	Regular	9778.83	0	13952.2	63	10	11	35.71	2343008	0	816419			13335 13336 13337 13338 13339 13340 13341 13343 13344 13345 13346 13347 13348 13349 13350 13352
13341	O60814	H2B1K_HUMAN	Histone H2B type 1 K OS Homo sapiens GN HIST1H2BK PE 1 SV 3	Regular	9778.83	0	13890.2	63	10	11	35.71	2343008	0	816419			13335 13336 13337 13338 13339 13340 13342 13343 13344 13345 13346 13347 13348 13349 13350 13352
16699	P07195	LDHB_HUMAN	L lactate dehydrogenase B chain OS Homo sapiens GN LDHB PE 1 SV 2	Regular	9774.56	0	36638.6	131	15	25	42.22	1896323	534993	797746	401.097	14.6956	16695 16697 16698 16700
13354	Q16695	H31T_HUMAN	Histone H3 1t OS Homo sapiens GN HIST3H3 PE 1 SV 3	Regular	9711.04	0	15508.3	126	21	12	47.79	1937757	1067081	939766	800.016	12.4069	13355 13356 13357 13358
13335	Q96A08	H2B1A_HUMAN	Histone H2B type 1 A OS Homo sapiens GN HIST1H2BA PE 1 SV 3	Regular	9651.97	0	14167.5	43	5	12	15.75	2169883	0	786661			13336 13337 13338 13339 13340 13341 13342 13343 13344 13345 13346 13347 13348 13349 13350 13352
13987	P07900-2	HS90A_HUMAN	Isoform HSP90AA1 2 of Heat shock protein HSP 90 alpha OS Homo sapiens GN HSP90AA1	Regular	9639.56	0	98161.4	149	21	107	24	1373763	168957	567398	126.671	12.4342	9943 9944 12142 13367 13368 13369 13983 13985 13986 13988
13986	P07900	HS90A_HUMAN	Heat shock protein HSP 90 alpha OS Homo sapiens GN HSP90AA1 PE 1 SV 5	Regular	9627.72	0	84659.9	146	19	92	26.78	1358889	0	562017			9943 9944 12142 13367 13368 13369 13983 13985 13987 13988
13355	P68431	H31_HUMAN	Histone H3 1 OS Homo sapiens GN HIST1H3A PE 1 SV 2	Regular	9595.02	0	15404.1	122	19	12	22.06	1931964	0	936987			13354 13356 13357 13358
13357	P84243	H33_HUMAN	Histone H3 3 OS Homo sapiens GN H3F3A PE 1 SV 2	Regular	9595.02	0	15327.9	122	19	12	22.06	1931964	0	936987			13354 13355 13356 13358
31378	O43399-4	TPD54_HUMAN	Isoform 4 of Tumor protein D54 OS Homo sapiens GN TPD52L2	Regular	9565.16	0	21450	24	5	17	49.5	76454	73323	47073	54.972	1.1791	31375 31376 31377
31375	O43399	TPD54_HUMAN	Tumor protein D54 OS Homo sapiens GN TPD52L2 PE 1 SV 2	Regular	9565.16	0	22237.8	24	4	17	35.92	74847	0	45652			31376 31377 31378
31377	O43399-3	TPD54_HUMAN	Isoform 3 of Tumor protein D54 OS Homo sapiens GN TPD52L2	Regular	9565.16	0	22517.2	24	4	17	35.41	74847	0	45652			31375 31376 31378
31376	O43399-2	TPD54_HUMAN	Isoform HD54 ins2 of Tumor protein D54 OS Homo sapiens GN TPD52L2	Regular	9565.16	0	19901.2	24	4	15	39.78	74847	0	45652			31375 31377 31378
25850	P62829	RL23_HUMAN	60S ribosomal protein L23 OS Homo sapiens GN RPL23 PE 1 SV 1	Regular	9550.22	0	14865.5	30	5	13	27.14	232137	229478	146651	172.045	2.5575
14013	P54652	HSP72_HUMAN	Heat shock related 70 kDa protein 2 OS Homo sapiens GN HSPA2 PE 1 SV 1	Regular	9512.38	0	70021.1	123	16	50	28.17	1140388	32394.9	482817	24.2872	1.7006	13135 13981 14012 14015 14016 14017 14018
31402	P09493-4	TPM1_HUMAN	Isoform 4 of Tropomyosin alpha 1 chain OS Homo sapiens GN TPM1	Regular	9269.91	0	32847.9	280	34	28	61.27	3261107	24723	1605847	18.5354	0.6088	31399 31400 31401 31403 31404 31405 31406 31407 31408 31409 31411 31412 31413 31414
9186	Q16555	DPYL2_HUMAN	Dihydropyrimidinase related protein 2 OS Homo sapiens GN DPYSL2 PE 1 SV 1	Regular	9174	0	62293.8	180	21	43	48.6	691737	280025	301771	209.941	13.078	9185 9187
13328	Q71UI9	H2AV_HUMAN	Histone H2A V OS Homo sapiens GN H2AFV PE 1 SV 3	Regular	9100.1	0	13508.7	50	7	7	20.31	2012696	38748	648417	29.0503	0.3924	13313 13314 13315 13316 13317 13318 13319 13320 13321 13322 13323 13326 13327 13330 13334
13334	P0C0S5	H2AZ_HUMAN	Histone H2A Z OS Homo sapiens GN H2AFZ PE 1 SV 2	Regular	9100.1	0	13552.8	50	7	7	20.31	2012696	0	648417			13313 13314 13315 13316 13317 13318 13319 13320 13321 13322 13323 13326 13327 13328 13330
31405	P07951	TPM2_HUMAN	Tropomyosin beta chain OS Homo sapiens GN TPM2 PE 1 SV 1	Regular	9020.45	0	32850.8	269	32	28	55.28	2863897	985775	1566455	739.059	24.2787	31399 31400 31401 31402 31403 31404 31406 31407 31408 31409 31411 31412 31413 31414
24022	Q06830	PRDX1_HUMAN	Peroxiredoxin 1 OS Homo sapiens GN PRDX1 PE 1 SV 1	Regular	8985.23	0	22110.4	105	13	18	49.75	960979	635102	306899	476.151	10.5279	24023
13368	Q58FF7	H90B3_HUMAN	Putative heat shock protein HSP 90 beta 3 OS Homo sapiens GN HSP90AB3P PE 5 SV 1	Regular	8928.1	0	68325	115	17	55	27.97	1249456	41175.3	481601	30.8701	2.1092	9943 9944 12142 13367 13369 13983 13985 13986 13987 13988
26546	Q9NQC3	RTN4_HUMAN	Reticulon 4 OS Homo sapiens GN RTN4 PE 1 SV 2	Regular	8917.28	0	129932	97	21	90	30.03	624848	523664	314113	392.603	51.0116	26547 26548 26549 26550 26551
26547	Q9NQC3-2	RTN4_HUMAN	Isoform Foocen M of Reticulon 4 OS Homo sapiens GN RTN4	Regular	8896.05	0	40318.1	75	10	21	41.82	581691	0	295399			26546 26548 26549 26550 26551
26550	Q9NQC3-5	RTN4_HUMAN	Isoform RTN4 B2 of Reticulon 4 OS Homo sapiens GN RTN4	Regular	8896.05	0	42274.2	75	10	22	39.8	581691	0	295399			26546 26547 26548 26549 26551
26426	P46782	RS5_HUMAN	40S ribosomal protein S5 OS Homo sapiens GN RPS5 PE 1 SV 4	Regular	8754.9	0	22876.5	65	8	16	31.86	418522	382996	140259	287.141	6.5688
18100	P40925	MDHC_HUMAN	Malate dehydrogenase cytoplasmic OS Homo sapiens GN MDH1 PE 1 SV 4	Regular	8745.03	0	36426.2	38	4	34	11.98	194265	187772	105202	140.777	5.128
30699	Q9Y490	TLN1_HUMAN	Talin 1 OS Homo sapiens GN TLN1 PE 1 SV 3	Regular	8578.69	0	269768	709	84	208	38.45	3581002	579528	1639291	434.486	117.21	25143 30700
4913	P60953-2	CDC42_HUMAN	Isoform Placental of Cell division control protein 42 homolog OS Homo sapiens GN CDC42	Regular	8515.57	0	21258.7	50	4	13	19.9	185311	182694	54304	136.97	2.9118	4912
23809	P62937	PPIA_HUMAN	Peptidyl prolyl cis trans isomerase A OS Homo sapiens GN PPIA PE 1 SV 2	Regular	8358.98	0	18012.6	102	9	12	39.39	1062241	867326	334604	650.255	11.7128
27616	P50454	SERPH_HUMAN	Serpin H1 OS Homo sapiens GN SERPINH1 PE 1 SV 2	Regular	8347.08	0	46440.7	194	22	33	34.93	2831614	1114944	1049558	835.9	38.8197
14371	Q14240	IF4A2_HUMAN	Eukaryotic initiation factor 4A II OS Homo sapiens GN EIF4A2 PE 1 SV 2	Regular	8163.72	0	46402.4	80	10	50	29.73	436015	35825	165762	26.8589	1.2463	14370 14372 14373
14372	Q14240-2	IF4A2_HUMAN	Isoform 2 of Eukaryotic initiation factor 4A II OS Homo sapiens GN EIF4A2	Regular	8163.72	0	46489.5	80	10	50	29.66	436015	0	165762			14370 14371 14373
658	Q562R1	ACTBL_HUMAN	Beta actin like protein 2 OS Homo sapiens GN ACTBL2 PE 1 SV 2	Regular	8104.74	0	42003.3	283	38	35	22.87	30237730	26623690	12013970	19960.4	838.403	657 659 660 661 662 664 671 23681 23684 23690 23691
26473	P08865	RSSA_HUMAN	40S ribosomal protein SA OS Homo sapiens GN RPSA PE 1 SV 4	Regular	8025.99	0	32854.1	70	7	25	64.75	521098	451276	214326	338.332	11.1156
13358	Q6NXT2	H3C_HUMAN	Histone H3 3C OS Homo sapiens GN H3F3C PE 1 SV 3	Regular	8010.17	0	15213.8	109	17	11	17.04	1758135	0	853169			13354 13355 13356 13357
9830	Q15370	ELOB_HUMAN	Transcription elongation factor B polypeptide 2 OS Homo sapiens GN TCEB2 PE 1 SV 1	Regular	7986.59	0	13132.9	32	3	14	69.49	118367	118367	71467	88.7425	1.1654
25844	P84098	RL19_HUMAN	60S ribosomal protein L19 OS Homo sapiens GN RPL19 PE 1 SV 1	Regular	7967.14	0	23466	46	7	11	17.35	258983	233500	133180	175.06	4.108
25886	P62917	RL8_HUMAN	60S ribosomal protein L8 OS Homo sapiens GN RPL8 PE 1 SV 2	Regular	7920.05	0	28024.7	52	7	21	28.02	258663	221457	124068	166.031	4.653
24761	Q92928	RAB1C_HUMAN	Putative Ras related protein Rab 1C OS Homo sapiens GN RAB1C PE 5 SV 2	Regular	7882.89	0	22017	82	9	18	49.75	480932	259614	214511	194.639	4.2854	24747 24748 24749 24750 24751 24752 24757 24758 24759 24760 24772 24777 24780 24782 24783 24784 24785 24797 24799 24800 24801 24812 24813 24992 24999
24760	Q9H0U4	RAB1B_HUMAN	Ras related protein Rab 1B OS Homo sapiens GN RAB1B PE 1 SV 1	Regular	7865.1	0	22171.2	79	7	18	36.32	452468	6596	191213	4.9452	0.1096	24747 24748 24749 24750 24751 24752 24757 24758 24759 24761 24772 24777 24780 24782 24783 24784 24785 24797 24799 24800 24801 24812 24813 24992 24999
26413	P62854	RS26_HUMAN	40S ribosomal protein S26 OS Homo sapiens GN RPS26 PE 1 SV 3	Regular	7767.49	0	13015.5	24	2	6	20.87	55414	83121	20214	62.3178	0.8111
26428	P62081	RS7_HUMAN	40S ribosomal protein S7 OS Homo sapiens GN RPS7 PE 1 SV 1	Regular	7741.9	0	22126.9	60	5	21	37.11	319082	279004	122299	209.176	4.6284
20401	P40261	NNMT_HUMAN	Nicotinamide N methyltransferase OS Homo sapiens GN NNMT PE 1 SV 1	Regular	7711.92	0	29574.1	56	6	24	34.47	177386	139685	120885	104.725	3.0972
29416	P61956	SUMO2_HUMAN	Small ubiquitin related modifier 2 OS Homo sapiens GN SUMO2 PE 1 SV 1	Regular	7679.34	0	10871.3	19	1	5	12.63	80051	0	23318			29417 29418
29418	Q6EEV6	SUMO4_HUMAN	Small ubiquitin related modifier 4 OS Homo sapiens GN SUMO4 PE 1 SV 2	Regular	7679.34	0	10685.2	19	1	5	12.63	80051	0	23318			29416 29417
29417	P55854	SUMO3_HUMAN	Small ubiquitin related modifier 3 OS Homo sapiens GN SUMO3 PE 1 SV 2	Regular	7679.34	0	11637.1	24	2	5	20.39	194695	292042	47570	218.951	2.548	29416 29418
31413	P67936	TPM4_HUMAN	Tropomyosin alpha 4 chain OS Homo sapiens GN TPM4 PE 1 SV 3	Regular	7659.06	0	28521.9	265	26	28	60.08	3288209	1153920	1739989	865.121	24.6749	31399 31400 31401 31402 31403 31404 31405 31406 31407 31408 31409 31411 31412 31414
29046	Q01130	SRSF2_HUMAN	Serine arginine rich splicing factor 2 OS Homo sapiens GN SRSF2 PE 1 SV 4	Regular	7633.34	0	25476.4	35	5	18	18.55	118806	113666	44715	85.2181	2.171
3	Q04917	1433F_HUMAN	14 3 3 protein eta OS Homo sapiens GN YWHAH PE 1 SV 4	Regular	7519.66	0	28218.8	96	13	27	36.18	785014	155737	288823	116.76	3.2948	0 1 2 4 5 6 7 8
2415	P25705	ATPA_HUMAN	ATP synthase subunit alpha mitochondrial OS Homo sapiens GN ATP5A1 PE 1 SV 1	Regular	7479.95	0	59750.7	151	22	46	38.7	774526	348514	253609	261.289	15.6122
22286	Q15365	PCBP1_HUMAN	Poly rC binding protein 1 OS Homo sapiens GN PCBP1 PE 1 SV 2	Regular	7444.39	0	37498	68	12	24	49.72	462639	332908	196669	249.589	9.3591	22287 22288 22289 22290 22291 22292
9627	P13639	EF2_HUMAN	Elongation factor 2 OS Homo sapiens GN EEF2 PE 1 SV 4	Regular	7366.31	0	95338.5	255	32	69	31.7	2248412	885767	851614	664.081	63.3124	32225
19866	P15531	NDKA_HUMAN	Nucleoside diphosphate kinase A OS Homo sapiens GN NME1 PE 1 SV 1	Regular	7358.07	0	17148.8	50	5	15	34.21	410256	31652	124267	23.7303	0.4069	19865 19867 19868 19869
19867	P15531-2	NDKA_HUMAN	Isoform NM23 H1B of Nucleoside diphosphate kinase A OS Homo sapiens GN NME1	Regular	7358.06	0	19653.7	50	5	17	29.38	410256	0	124267			19865 19866 19868 19869
26398	P62263	RS14_HUMAN	40S ribosomal protein S14 OS Homo sapiens GN RPS14 PE 1 SV 3	Regular	7317.92	0	16272.8	66	7	11	68.21	256924	232922	110984	174.627	2.8417
31400	P09493-2	TPM1_HUMAN	Isoform Smooth muscle of Tropomyosin alpha 1 chain OS Homo sapiens GN TPM1	Regular	7250.56	0	26679.9	183	17	23	50.88	2856291	0	1485187			31399 31401 31402 31403 31404 31405 31406 31407 31408 31409 31411 31412 31413 31414
14388	Q15056	IF4H_HUMAN	Eukaryotic translation initiation factor 4H OS Homo sapiens GN EIF4H PE 1 SV 5	Regular	7245.63	0	27385.1	49	10	32	55.65	200850	158673	143214	118.961	3.2578	14389
14389	Q15056-2	IF4H_HUMAN	Isoform Short of Eukaryotic translation initiation factor 4H OS Homo sapiens GN EIF4H	Regular	7189.29	0	25199.9	45	8	28	54.39	184864	0	135403			14388
22629	P30101	PDIA3_HUMAN	Protein disulfide isomerase A3 OS Homo sapiens GN PDIA3 PE 1 SV 4	Regular	7162.89	0	56782.5	211	33	49	46.53	1855371	768867	712685	576.438	32.7316
23684	A5A3E0	POTEF_HUMAN	POTE ankyrin domain family member F OS Homo sapiens GN POTEF PE 1 SV 2	Regular	7134.8	0	121445	169	28	100	24.19	22484660	7097	12687250	5.3208	0.6462	657 658 659 660 661 662 664 671 23681 23690 23691
19868	P22392	NDKB_HUMAN	Nucleoside diphosphate kinase B OS Homo sapiens GN NME2 PE 1 SV 1	Regular	7114.01	0	17298.1	53	6	14	37.5	491180	374731	141293	280.945	4.8598	19865 19866 19867 19869
19869	P22392-2	NDKB_HUMAN	Isoform NM23 LV of Nucleoside diphosphate kinase B OS Homo sapiens GN NME2	Regular	7114.01	0	30137.2	55	7	27	23.97	492338	374731	141738	280.945	8.4669	19865 19866 19867 19868
670	O43707	ACTN4_HUMAN	Alpha actinin 4 OS Homo sapiens GN ACTN4 PE 1 SV 2	Regular	7087.71	0	104854	323	45	86	51.15	1742469	518173	795642	388.486	40.7345	667 668 669
31397	P60174-2	TPIS_HUMAN	Isoform 2 of Triosephosphate isomerase OS Homo sapiens GN TPI1	Regular	7033.34	0	27126.5	81	10	22	40.56	924287	0	552124			31396
196	O95336	6PGL_HUMAN	6 phosphogluconolactonase OS Homo sapiens GN PGLS PE 1 SV 2	Regular	6904.77	0	27546.9	47	5	18	45.35	213972	172470	105637	129.305	3.562
32905	P18206	VINC_HUMAN	Vinculin OS Homo sapiens GN VCL PE 1 SV 4	Regular	6901.18	0	123800	314	45	107	46.74	1621963	525040	706453	393.635	48.7319	32906 32907
32906	P18206-2	VINC_HUMAN	Isoform Vinculin of Vinculin OS Homo sapiens GN VCL	Regular	6895.11	0	116723	313	44	107	43.34	1620133	0	703406			32905 32907
16589	Q14847-2	LASP1_HUMAN	Isoform 2 of LIM and SH3 domain protein 1 OS Homo sapiens GN LASP1	Regular	6881.04	0	36014.2	85	8	21	27.86	547859	0	235819			16588
16588	Q14847	LASP1_HUMAN	LIM and SH3 domain protein 1 OS Homo sapiens GN LASP1 PE 1 SV 2	Regular	6881.04	0	29717.3	85	8	23	34.48	547859	388793	235819	291.487	8.6622	16589
1574	P08133	ANXA6_HUMAN	Annexin A6 OS Homo sapiens GN ANXA6 PE 1 SV 3	Regular	6860.13	0	75873.5	176	23	69	42.79	1010959	508895	381303	381.531	28.948
26421	P61247	RS3A_HUMAN	40S ribosomal protein S3a OS Homo sapiens GN RPS3A PE 1 SV 2	Regular	6856.4	0	29945	105	14	28	38.64	572076	295915	186385	221.855	6.6434
13861	P61978-3	HNRPK_HUMAN	Isoform 3 of Heterogeneous nuclear ribonucleoprotein K OS Homo sapiens GN HNRNPK	Regular	6648.7	0	48562.6	94	11	39	21.36	648311	0	318153			13859 13860
22656	Q9NR12	PDLI7_HUMAN	PDZ and LIM domain protein 7 OS Homo sapiens GN PDLIM7 PE 1 SV 1	Regular	6464.4	0	49844.9	66	9	29	31.29	362433	294154	227606	220.534	10.9925	22657 22658 22659 22660 22661
9187	Q14195	DPYL3_HUMAN	Dihydropyrimidinase related protein 3 OS Homo sapiens GN DPYSL3 PE 1 SV 1	Regular	6449.77	0	61963.5	130	16	39	31.05	465265	169999	177683	127.452	7.8974	9185 9186
32588	O60701	UGDH_HUMAN	UDP glucose 6 dehydrogenase OS Homo sapiens GN UGDH PE 1 SV 1	Regular	6442.58	0	55024.2	88	13	47	27.13	557903	332633	301424	249.383	13.7221
9619	Q05639	EF1A2_HUMAN	Elongation factor 1 alpha 2 OS Homo sapiens GN EEF1A2 PE 1 SV 1	Regular	6422.04	0	50470.3	122	17	32	32.4	3323394	1785873	960378	1338.91	67.5752	9618 9620
30188	P49368	TCPG_HUMAN	T complex protein 1 subunit gamma OS Homo sapiens GN CCT3 PE 1 SV 4	Regular	6420.78	0	60534.1	112	17	48	32.66	446519	250638	221234	187.909	11.3749
5534	P10809	CH60_HUMAN	60 kDa heat shock protein mitochondrial OS Homo sapiens GN HSPD1 PE 1 SV 2	Regular	6412.85	0	61054.8	143	24	53	45.38	602556	263831	217124	197.8	12.0767
26415	Q71UM5	RS27L_HUMAN	40S ribosomal protein S27 like OS Homo sapiens GN RPS27L PE 1 SV 3	Regular	6377.49	0	9477.22	20	2	7	25	183450	275175	59972	206.305	1.9552	26416
26416	P42677	RS27_HUMAN	40S ribosomal protein S27 OS Homo sapiens GN RPS27 PE 1 SV 3	Regular	6377.49	0	9461.17	20	2	7	25	183450	0	59972			26415
33197	O75083	WDR1_HUMAN	WD repeat containing protein 1 OS Homo sapiens GN WDR1 PE 1 SV 4	Regular	6376.76	0	66193.7	172	26	43	41.25	1013010	450315	371602	337.612	22.3478	33198
19274	Q96S97	MYADM_HUMAN	Myeloid associated differentiation marker OS Homo sapiens GN MYADM PE 1 SV 2	Regular	6355.39	0	35273.7	27	1	13	7.14	154609	463827	79190	347.742	12.2662
25835	P30050	RL12_HUMAN	60S ribosomal protein L12 OS Homo sapiens GN RPL12 PE 1 SV 1	Regular	6345.86	0	17818.6	36	4	15	33.94	248372	241540	90370	181.088	3.2267	25836
6025	Q07065-2	CKAP4_HUMAN	Isoform 2 of Cytoskeleton associated protein 4 OS Homo sapiens GN CKAP4	Regular	6312.59	0	58195.9	135	24	60	43.3	1006191	529783	306005	397.191	23.1149	6024
13327	Q9BTM1-2	H2AJ_HUMAN	Isoform 2 of Histone H2A J OS Homo sapiens GN H2AFJ	Regular	6310.64	0	16109.7	61	11	7	47.02	2156196	2110127	666156	1582.01	25.4858	13313 13314 13315 13316 13317 13318 13319 13320 13321 13322 13323 13326 13328 13330 13334
6024	Q07065	CKAP4_HUMAN	Cytoskeleton associated protein 4 OS Homo sapiens GN CKAP4 PE 1 SV 2	Regular	6312.59	0	66022.5	135	24	64	37.54	1006191	0	306005			6025
4063	P52907	CAZA1_HUMAN	F actin capping protein subunit alpha 1 OS Homo sapiens GN CAPZA1 PE 1 SV 3	Regular	6282.24	0	32922.8	77	12	21	43.71	301237	226276	179290	169.644	5.5852
13318	Q99878	H2A1J_HUMAN	Histone H2A type 1 J OS Homo sapiens GN HIST1H2AJ PE 1 SV 3	Regular	6271.01	0	13936.3	59	10	7	43.75	2152004	0	664500			13313 13314 13315 13316 13317 13319 13320 13321 13322 13323 13326 13327 13328 13330 13334
13317	Q96KK5	H2A1H_HUMAN	Histone H2A type 1 H OS Homo sapiens GN HIST1H2AH PE 1 SV 3	Regular	6271.01	0	13906.3	59	10	7	43.75	2152004	0	664500			13313 13314 13315 13316 13318 13319 13320 13321 13322 13323 13326 13327 13328 13330 13334
13315	Q93077	H2A1C_HUMAN	Histone H2A type 1 C OS Homo sapiens GN HIST1H2AC PE 1 SV 3	Regular	6271.01	0	14105.5	55	9	7	43.08	2044517	0	651446			13313 13314 13316 13317 13318 13319 13320 13321 13322 13323 13326 13327 13328 13330 13334
13323	Q7L7L0	H2A3_HUMAN	Histone H2A type 3 OS Homo sapiens GN HIST3H2A PE 1 SV 3	Regular	6271.01	0	14121.5	55	9	7	43.08	2044517	0	651446			13313 13314 13315 13316 13317 13318 13319 13320 13321 13322 13326 13327 13328 13330 13334
13319	P0C0S8	H2A1_HUMAN	Histone H2A type 1 OS Homo sapiens GN HIST1H2AG PE 1 SV 2	Regular	6271.01	0	14091.5	59	10	7	43.08	2152004	0	664500			13313 13314 13315 13316 13317 13318 13320 13321 13322 13323 13326 13327 13328 13330 13334
13314	P04908	H2A1B_HUMAN	Histone H2A type 1 B E OS Homo sapiens GN HIST1H2AB PE 1 SV 2	Regular	6271.01	0	14135.5	55	9	7	43.08	2044517	42240	651446	31.6683	0.4476	13313 13315 13316 13317 13318 13319 13320 13321 13322 13323 13326 13327 13328 13330 13334
13326	Q9BTM1	H2AJ_HUMAN	Histone H2A J OS Homo sapiens GN H2AFJ PE 1 SV 1	Regular	6271.01	0	14019.4	59	10	7	43.41	2152004	0	664500			13313 13314 13315 13316 13317 13318 13319 13320 13321 13322 13323 13327 13328 13330 13334
13316	P20671	H2A1D_HUMAN	Histone H2A type 1 D OS Homo sapiens GN HIST1H2AD PE 1 SV 2	Regular	6271.01	0	14107.5	59	10	7	43.08	2152004	0	664500			13313 13314 13315 13317 13318 13319 13320 13321 13322 13323 13326 13327 13328 13330 13334
13330	P16104	H2AX_HUMAN	Histone H2A x OS Homo sapiens GN H2AFX PE 1 SV 2	Regular	6271.01	0	15144.6	46	8	10	36.36	2002277	0	643366			13313 13314 13315 13316 13317 13318 13319 13320 13321 13322 13323 13326 13327 13328 13334
31399	P09493	TPM1_HUMAN	Tropomyosin alpha 1 chain OS Homo sapiens GN TPM1 PE 1 SV 2	Regular	6230.71	0	32708.6	243	29	28	57.39	2691598	0	1414752			31400 31401 31402 31403 31404 31405 31406 31407 31408 31409 31411 31412 31413 31414
25830	P62906	RL10A_HUMAN	60S ribosomal protein L10a OS Homo sapiens GN RPL10A PE 1 SV 2	Regular	6209.59	0	24831.4	75	10	18	31.34	452420	296139	102024	222.022	5.5131
17780	P27816	MAP4_HUMAN	Microtubule associated protein 4 OS Homo sapiens GN MAP4 PE 1 SV 3	Regular	6206.72	0	121005	248	32	133	45.92	1100748	355751	475964	266.715	32.2739	17781 17783 17784 17785
6548	Q15417	CNN3_HUMAN	Calponin 3 OS Homo sapiens GN CNN3 PE 1 SV 1	Regular	6144.11	0	36413.8	73	9	22	41.34	418827	287398	172390	215.469	7.846
9624	P29692-2	EF1D_HUMAN	Isoform 2 of Elongation factor 1 delta OS Homo sapiens GN EEF1D	Regular	6137	0	71408	68	8	50	14.68	268021	175168	104464	131.328	9.3778	9623
9623	P29692	EF1D_HUMAN	Elongation factor 1 delta OS Homo sapiens GN EEF1D PE 1 SV 5	Regular	6137	0	31121.9	68	7	26	29.89	265919	175168	103643	131.328	4.0872	9624
10952	Q01469	FABP5_HUMAN	Fatty acid binding protein epidermal OS Homo sapiens GN FABP5 PE 1 SV 3	Regular	6132.96	0	15164.5	29	4	14	46.67	74820	71002	30633	53.2319	0.8072
24028	P30041	PRDX6_HUMAN	Peroxiredoxin 6 OS Homo sapiens GN PRDX6 PE 1 SV 3	Regular	6131.19	0	25035	87	11	28	41.96	505099	321137	227326	240.764	6.0275
31414	P67936-2	TPM4_HUMAN	Isoform 2 of Tropomyosin alpha 4 chain OS Homo sapiens GN TPM4	Regular	6129.36	0	32722.8	239	23	29	49.3	3023856	150614	1570732	112.919	3.695	31399 31400 31401 31402 31403 31404 31405 31406 31407 31408 31409 31411 31412 31413
17324	Q9Y333	LSM2_HUMAN	U6 snRNA associated Sm like protein LSm2 OS Homo sapiens GN LSM2 PE 1 SV 1	Regular	6113.73	0	10834.5	20	2	10	21.05	38821	58231.5	21737	43.6575	0.473
26395	P62280	RS11_HUMAN	40S ribosomal protein S11 OS Homo sapiens GN RPS11 PE 1 SV 3	Regular	6104.08	0	18430.8	62	10	18	49.37	352618	227826	95411	170.806	3.1481
18694	P26038	MOES_HUMAN	Moesin OS Homo sapiens GN MSN PE 1 SV 3	Regular	6099.6	0	67820.2	219	28	63	45.41	1241625	545436	568945	408.926	27.7335	10358 24862
18101	P40926	MDHM_HUMAN	Malate dehydrogenase mitochondrial OS Homo sapiens GN MDH2 PE 1 SV 3	Regular	6091.33	0	35503.4	106	11	28	40.83	648015	275434	204841	206.499	7.3314
6791	Q9Y281	COF2_HUMAN	Cofilin 2 OS Homo sapiens GN CFL2 PE 1 SV 1	Regular	6027.68	0	18736.7	50	9	18	50	323456	110813	123093	83.0794	1.5566	6790 8599
3912	Q01518-2	CAP1_HUMAN	Isoform 2 of Adenylyl cyclase associated protein 1 OS Homo sapiens GN CAP1	Regular	5996.87	0	51830.5	139	17	44	23.63	848656	687799	685430	515.659	26.7269	3911
3911	Q01518	CAP1_HUMAN	Adenylyl cyclase associated protein 1 OS Homo sapiens GN CAP1 PE 1 SV 5	Regular	5996.87	0	51901.6	139	17	44	23.58	848656	0	685430			3912
14395	P56537	IF6_HUMAN	Eukaryotic translation initiation factor 6 OS Homo sapiens GN EIF6 PE 1 SV 1	Regular	5981.76	0	26599.2	46	5	14	26.94	205147	169300	95918	126.928	3.3762
6688	P08123	CO1A2_HUMAN	Collagen alpha 2 I chain OS Homo sapiens GN COL1A2 PE 1 SV 7	Regular	5959.3	0	129314	292	33	88	39.09	1797338	623905	868062	467.756	60.4875
19865	O60361	NDK8_HUMAN	Putative nucleoside diphosphate kinase OS Homo sapiens GN NME2P1 PE 5 SV 1	Regular	5948.02	0	15529.1	36	3	13	18.98	344361	0	105813			19866 19867 19868 19869
9932	P13929-2	ENOB_HUMAN	Isoform 2 of Beta enolase OS Homo sapiens GN ENO3	Regular	5941.71	0	44059.6	69	6	27	17.73	811602	22618	450552	16.9573	0.7471	9929 9930 9931 9933 9937
9931	P13929	ENOB_HUMAN	Beta enolase OS Homo sapiens GN ENO3 PE 1 SV 4	Regular	5941.71	0	46931.9	69	6	28	16.59	811602	0	450552			9929 9930 9932 9933 9937
13865	O60506	HNRPQ_HUMAN	Heterogeneous nuclear ribonucleoprotein Q OS Homo sapiens GN SYNCRIP PE 1 SV 2	Regular	5941.9	0	69602.7	111	17	50	36.92	402806	192522	182554	144.338	10.0463	13866 13867 13868 13869 13870 13871
13867	O60506-3	HNRPQ_HUMAN	Isoform hnRNP Q1 of Heterogeneous nuclear ribonucleoprotein Q OS Homo sapiens GN SYNCRIP	Regular	5937.61	0	62656.4	109	15	45	35.94	389537	0	180949			13865 13866 13868 13869 13870 13871
9933	P13929-3	ENOB_HUMAN	Isoform 3 of Beta enolase OS Homo sapiens GN ENO3	Regular	5922.37	0	42248.5	67	5	24	15.6	810039	0	449101			9929 9930 9931 9932 9937
24757	P62820	RAB1A_HUMAN	Ras related protein Rab 1A OS Homo sapiens GN RAB1A PE 1 SV 3	Regular	5894.7	0	22677.8	45	8	19	49.27	276098	10053	124373	7.537	0.1709	24747 24748 24749 24750 24751 24752 24758 24759 24760 24761 24772 24777 24780 24782 24783 24784 24785 24797 24799 24800 24801 24812 24813 24992 24999
24026	P30044	PRDX5_HUMAN	Peroxiredoxin 5 mitochondrial OS Homo sapiens GN PRDX5 PE 1 SV 3	Regular	5892.71	0	22026.5	82	10	18	59.35	390158	0	207210			24027
24027	P30044-2	PRDX5_HUMAN	Isoform Cytoplasmic peroxisomal of Peroxiredoxin 5 mitochondrial OS Homo sapiens GN PRDX5	Regular	5892.71	0	17030.8	82	10	11	78.4	390158	234052	207210	175.474	2.9885	24026
6220	P09496-3	CLCA_HUMAN	Isoform 3 of Clathrin light chain A OS Homo sapiens GN CLTA	Regular	5871.76	0	25676.2	52	10	14	35.17	211668	167115	126088	125.29	3.217	6218 6219
6218	P09496	CLCA_HUMAN	Clathrin light chain A OS Homo sapiens GN CLTA PE 1 SV 1	Regular	5871.76	0	27076.7	52	10	14	33.47	211668	0	126088			6219 6220
6219	P09496-2	CLCA_HUMAN	Isoform Non brain of Clathrin light chain A OS Homo sapiens GN CLTA	Regular	5856.71	0	23661.9	50	8	13	32.57	201591	0	125119			6218 6220
17785	P27816-6	MAP4_HUMAN	Isoform 6 of Microtubule associated protein 4 OS Homo sapiens GN MAP4	Regular	5858.62	0	119958	235	31	133	45.37	1066389	0	462557			17780 17781 17783 17784
11531	O75369-2	FLNB_HUMAN	Isoform ABP 276 of Filamin B OS Homo sapiens GN FLNB	Regular	5852.07	0	275669	626	87	188	47.87	2810152	320659	1262120	240.406	66.2723	11528 11529 11530 11532 11533 11534 11535 11536 11537 11538 54603
11530	O75369	FLNB_HUMAN	Filamin B OS Homo sapiens GN FLNB PE 1 SV 2	Regular	5852.07	0	278165	626	87	186	47.43	2810152	0	1262120			11528 11529 11531 11532 11533 11534 11535 11536 11537 11538 54603
30001	A6NNZ2	TBB8B_HUMAN	Tubulin beta 8 chain B OS Homo sapiens PE 1 SV 1	Regular	5828.71	0	49572.8	72	9	27	33.78	631861	15468	351271	11.5967	0.5749	29992 29993 29994 29995 29996 29997 29998 29999 30000 30002 33672
13320	Q6FI13	H2A2A_HUMAN	Histone H2A type 2 A OS Homo sapiens GN HIST2H2AA3 PE 1 SV 3	Regular	5808.65	0	14095.5	58	10	7	43.08	2147305	0	661693			13313 13314 13315 13316 13317 13318 13319 13321 13322 13323 13326 13327 13328 13330 13334
13322	Q16777	H2A2C_HUMAN	Histone H2A type 2 C OS Homo sapiens GN HIST2H2AC PE 1 SV 4	Regular	5808.65	0	13988.4	58	10	7	43.41	2147305	2191	661693	1.6426	0.023	13313 13314 13315 13316 13317 13318 13319 13320 13321 13323 13326 13327 13328 13330 13334
25843	Q07020	RL18_HUMAN	60S ribosomal protein L18 OS Homo sapiens GN RPL18 PE 1 SV 2	Regular	5794.32	0	21634.5	53	6	10	24.47	410534	315109	115825	236.245	5.111
23415	O60664	PLIN3_HUMAN	Perilipin 3 OS Homo sapiens GN PLIN3 PE 1 SV 2	Regular	5758.02	0	47047	76	9	37	31.34	436538	353187	176110	264.793	12.4577	23416
30186	P50991	TCPD_HUMAN	T complex protein 1 subunit delta OS Homo sapiens GN CCT4 PE 1 SV 4	Regular	5750.64	0	57924.4	95	13	42	39.33	411233	271313	181897	203.41	11.7824
22887	O00264	PGRC1_HUMAN	Membrane associated progesterone receptor component 1 OS Homo sapiens GN PGRMC1 PE 1 SV 3	Regular	5714.19	0	21671.2	29	3	19	27.69	130592	130592	88370	97.9079	2.1218
22835	P18669	PGAM1_HUMAN	Phosphoglycerate mutase 1 OS Homo sapiens GN PGAM1 PE 1 SV 2	Regular	5713.58	0	28804	82	15	20	44.88	412672	271471	196052	203.528	5.8624	22836 22837
13313	Q96QV6	H2A1A_HUMAN	Histone H2A type 1 A OS Homo sapiens GN HIST1H2AA PE 1 SV 3	Regular	5706.85	0	14233.5	40	7	8	17.56	1995387	0	639042			13314 13315 13316 13317 13318 13319 13320 13321 13322 13323 13326 13327 13328 13330 13334
30000	Q9BUF5	TBB6_HUMAN	Tubulin beta 6 chain OS Homo sapiens GN TUBB6 PE 1 SV 1	Regular	5678.96	0	49857.3	95	11	30	34.75	758653	203309	285611	152.426	7.5995	29992 29993 29994 29995 29996 29997 29998 29999 30001 30002 33672
25842	Q02543	RL18A_HUMAN	60S ribosomal protein L18a OS Homo sapiens GN RPL18A PE 1 SV 2	Regular	5667.25	0	20762.4	47	5	19	19.32	242763	227028	93045	170.208	3.5339
22039	Q8WX93	PALLD_HUMAN	Palladin OS Homo sapiens GN PALLD PE 1 SV 3	Regular	5641.52	0	150564	151	27	103	24.73	703799	260889	298769	195.595	29.4495	22040 22041 22042 22043 22045
11533	O75369-7	FLNB_HUMAN	Isoform 7 of Filamin B OS Homo sapiens GN FLNB	Regular	5632.42	0	257552	574	77	173	47.85	2607202	0	1176851			11528 11529 11530 11531 11532 11534 11535 11536 11537 11538 54603
11536	O75369-6	FLNB_HUMAN	Isoform Var 1 DeltaH1 of Filamin B OS Homo sapiens GN FLNB	Regular	5620.34	0	271414	598	83	185	46.87	2645653	0	1189452			11528 11529 11530 11531 11532 11533 11534 11535 11537 11538 54603
11532	O75369-3	FLNB_HUMAN	Isoform Var 1 of Filamin B OS Homo sapiens GN FLNB	Regular	5620.34	0	273910	598	83	183	46.43	2645653	0	1189452			11528 11529 11530 11531 11533 11534 11535 11536 11537 11538 54603
22042	Q8WX93-4	PALLD_HUMAN	Isoform 90 kDa of Palladin OS Homo sapiens GN PALLD	Regular	5612.41	0	73321.8	138	17	51	37.65	643768	0	287691			22039 22040 22041 22043 22045
22041	Q8WX93-3	PALLD_HUMAN	Isoform 140 kDa of Palladin OS Homo sapiens GN PALLD	Regular	5612.41	0	108632	138	17	72	25.27	643768	0	287691			22039 22040 22042 22043 22045
26396	P25398	RS12_HUMAN	40S ribosomal protein S12 OS Homo sapiens GN RPS12 PE 1 SV 3	Regular	5585.95	0	14515	76	12	16	51.52	234605	130083	76773	97.5263	1.4156
24900	P62826	RAN_HUMAN	GTP binding nuclear protein Ran OS Homo sapiens GN RAN PE 1 SV 3	Regular	5547.4	0	24423.2	90	10	17	50.93	595767	400432	232187	300.213	7.3322
25699	P61586	RHOA_HUMAN	Transforming protein RhoA OS Homo sapiens GN RHOA PE 1 SV 1	Regular	5529.04	0	21768.2	54	6	16	39.38	177201	113278	68997	84.9272	1.8487	25701
17781	P27816-2	MAP4_HUMAN	Isoform 2 of Microtubule associated protein 4 OS Homo sapiens GN MAP4	Regular	5512.87	0	102906	192	25	113	43.31	875443	0	361532			17780 17783 17784 17785
9621	P24534	EF1B_HUMAN	Elongation factor 1 beta OS Homo sapiens GN EEF1B2 PE 1 SV 3	Regular	5465.22	0	24763.8	130	12	19	59.11	638754	398722	350627	298.931	7.4027
9937	P09104	ENOG_HUMAN	Gamma enolase OS Homo sapiens GN ENO2 PE 1 SV 3	Regular	5433.4	0	47268.7	59	6	30	22.35	739305	28900.1	411270	21.6671	1.0242	9929 9930 9931 9932 9933
26622	P62304	RUXE_HUMAN	Small nuclear ribonucleoprotein E OS Homo sapiens GN SNRPE PE 1 SV 1	Regular	5334.73	0	10803.6	20	2	4	40.22	51785	0	14014			26571
26571	Q5VYJ4	RUEL1_HUMAN	Putative small nuclear ribonucleoprotein polypeptide E like protein 1 OS Homo sapiens GN SNRPEL1 PE	Regular	5334.73	0	10678.4	20	2	5	40.22	51785	77677.5	14014	58.2367	0.6219	26622
32283	P22314	UBA1_HUMAN	Ubiquitin like modifier activating enzyme 1 OS Homo sapiens GN UBA1 PE 1 SV 3	Regular	5293.91	0	117849	159	23	68	38.56	715753	295691	283124	221.686	26.1256
11537	Q14315	FLNC_HUMAN	Filamin C OS Homo sapiens GN FLNC PE 1 SV 3	Regular	5244.93	0	291023	625	79	193	39.05	2737591	534041	1099001	400.383	116.521	11528 11529 11530 11531 11532 11533 11534 11535 11536 11538 54603
22043	Q8WX93-5	PALLD_HUMAN	Isoform 5 of Palladin OS Homo sapiens GN PALLD	Regular	5215.06	0	127826	143	26	94	26.49	670593	0	276263			22039 22040 22041 22042 22045
11535	O75369-5	FLNB_HUMAN	Isoform Var 3 of Filamin B OS Homo sapiens GN FLNB	Regular	5205.11	0	230290	515	70	157	44.69	2193061	0	1014018			11528 11529 11530 11531 11532 11533 11534 11536 11537 11538 54603
11534	O75369-4	FLNB_HUMAN	Isoform Var 2 of Filamin B OS Homo sapiens GN FLNB	Regular	5205.11	0	230788	515	70	157	44.6	2193061	0	1014018			11528 11529 11530 11531 11532 11533 11535 11536 11537 11538 54603
11538	Q14315-2	FLNC_HUMAN	Isoform 2 of Filamin C OS Homo sapiens GN FLNC	Regular	5157.26	0	287282	612	78	192	38.34	2672663	0	1075585			11528 11529 11530 11531 11532 11533 11534 11535 11536 11537 54603
11429	Q13642-1	FHL1_HUMAN	Isoform SLIM1 of Four and a half LIM domains protein 1 OS Homo sapiens GN FHL1	Regular	5144.52	0	31895	43	7	28	32.86	150755	115023	47998	86.2355	2.7505	11428 11430
25701	P08134	RHOC_HUMAN	Rho related GTP binding protein RhoC OS Homo sapiens GN RHOC PE 1 SV 1	Regular	5123.29	0	22006.4	43	5	15	33.16	159881	104449	63540	78.3077	1.7233	25699
26163	P09651	ROA1_HUMAN	Heterogeneous nuclear ribonucleoprotein A1 OS Homo sapiens GN HNRNPA1 PE 1 SV 5	Regular	5077.05	0	38746.7	78	11	29	36.02	375698	0	163881			24732 26164 26165
26164	P09651-2	ROA1_HUMAN	Isoform A1 A of Heterogeneous nuclear ribonucleoprotein A1 OS Homo sapiens GN HNRNPA1	Regular	5077.05	0	34196.3	78	11	29	41.88	375698	296166	163881	222.043	7.593	24732 26163 26165
26165	P09651-3	ROA1_HUMAN	Isoform 2 of Heterogeneous nuclear ribonucleoprotein A1 OS Homo sapiens GN HNRNPA1	Regular	5077.05	0	29386.4	75	10	25	38.58	374606	0	163249			24732 26163 26164
26422	P23396	RS3_HUMAN	40S ribosomal protein S3 OS Homo sapiens GN RPS3 PE 1 SV 2	Regular	4971.38	0	26688.4	82	11	26	49.38	618502	345980	211391	259.389	6.9227
15544	P10644	KAP0_HUMAN	cAMP dependent protein kinase type I alpha regulatory subunit OS Homo sapiens GN PRKAR1A PE 1 SV 1	Regular	4924.62	0	42981.8	31	4	32	15.22	99302	95966	42660	71.948	3.0925
15656	Q96CX2	KCD12_HUMAN	BTB POZ domain containing protein KCTD12 OS Homo sapiens GN KCTD12 PE 1 SV 1	Regular	4912.33	0	35700.8	59	8	33	22.46	164512	106644	85666	79.9535	2.8544
13302	P16403	H12_HUMAN	Histone H1 2 OS Homo sapiens GN HIST1H1C PE 1 SV 2	Regular	4902.1	0	21364.8	91	10	20	18.31	749306	226842	269964	170.069	3.6335	13303 13304
27567	Q15019-2	SEPT2_HUMAN	Isoform 2 of Septin 2 OS Homo sapiens GN SEPT2	Regular	4884.51	0	45461.1	52	7	34	19.95	170002	126049	76586	94.5019	4.2962	27566
27566	Q15019	SEPT2_HUMAN	Septin 2 OS Homo sapiens GN SEPT2 PE 1 SV 1	Regular	4884.51	0	41487.6	48	6	29	18.01	158302	0	72526			27567
25882	Q02878	RL6_HUMAN	60S ribosomal protein L6 OS Homo sapiens GN RPL6 PE 1 SV 3	Regular	4848.14	0	32728	73	9	24	13.89	402923	316717	133065	237.45	7.7713
25846	P46778	RL21_HUMAN	60S ribosomal protein L21 OS Homo sapiens GN RPL21 PE 1 SV 2	Regular	4837.21	0	18564.9	30	5	13	31.88	82611	71344	29437	53.4883	0.993
24759	P62820-3	RAB1A_HUMAN	Isoform 3 of Ras related protein Rab 1A OS Homo sapiens GN RAB1A	Regular	4761.52	0	13903	32	5	11	51.16	165507	0	79168			24747 24748 24749 24750 24751 24752 24757 24758 24760 24761 24772 24777 24780 24782 24783 24784 24785 24797 24799 24800 24801 24812 24813 24992 24999
24758	P62820-2	RAB1A_HUMAN	Isoform 2 of Ras related protein Rab 1A OS Homo sapiens GN RAB1A	Regular	4761.52	0	15330.6	33	6	15	55.32	167326	0	81194			24747 24748 24749 24750 24751 24752 24757 24759 24760 24761 24772 24777 24780 24782 24783 24784 24785 24797 24799 24800 24801 24812 24813 24992 24999
29908	P37837	TALDO_HUMAN	Transaldolase OS Homo sapiens GN TALDO1 PE 1 SV 2	Regular	4753.02	0	37540.2	48	9	29	37.39	265798	200455	123016	150.286	5.6418
25885	P18124	RL7_HUMAN	60S ribosomal protein L7 OS Homo sapiens GN RPL7 PE 1 SV 1	Regular	4739.8	0	29225.8	73	9	20	20.97	371081	269744	137768	202.233	5.9104
9944	P14625	ENPL_HUMAN	Endoplasmin OS Homo sapiens GN HSP90B1 PE 1 SV 1	Regular	4730.93	0	92469	187	34	82	39.85	1652260	710796	658107	532.901	49.2768	9943 12142 13367 13368 13369 13983 13985 13986 13987 13988
23690	P0CG38	POTEI_HUMAN	POTE ankyrin domain family member I OS Homo sapiens GN POTEI PE 3 SV 1	Regular	4680.39	0	121283	118	26	99	18.79	12864970	1549811	4776949	1161.93	140.922	657 658 659 660 661 662 664 671 23681 23684 23691
1162	P09972	ALDOC_HUMAN	Fructose bisphosphate aldolase C OS Homo sapiens GN ALDOC PE 1 SV 2	Regular	4679.03	0	39455.9	40	6	33	24.45	255207	3757.8	146145	2.8173	0.1112	1160
659	Q9BYX7	ACTBM_HUMAN	Putative beta actin like protein 3 OS Homo sapiens GN POTEKP PE 5 SV 1	Regular	4667.13	0	42016.4	95	11	30	28.53	10550900	39909.8	8142563	29.9213	1.2572	657 658 660 661 662 664 671 23681 23684 23690 23691
14681	Q12905	ILF2_HUMAN	Interleukin enhancer binding factor 2 OS Homo sapiens GN ILF2 PE 1 SV 2	Regular	4660.84	0	43062.2	40	6	26	18.72	155371	141406	61813	106.015	4.5653
16695	Q6ZMR3	LDH6A_HUMAN	L lactate dehydrogenase A like 6A OS Homo sapiens GN LDHAL6A PE 2 SV 1	Regular	4647.12	0	36507.4	28	3	24	9.94	938942	9897.54	312135	7.4204	0.2709	16697 16698 16699 16700
13321	Q8IUE6	H2A2B_HUMAN	Histone H2A type 2 B OS Homo sapiens GN HIST2H2AB PE 1 SV 3	Regular	4609.43	0	13995.3	29	5	8	29.23	1878413	0	605947			13313 13314 13315 13316 13317 13318 13319 13320 13322 13323 13326 13327 13328 13330 13334
13303	P16402	H13_HUMAN	Histone H1 3 OS Homo sapiens GN HIST1H1D PE 1 SV 2	Regular	4555.38	0	22349.9	91	12	21	18.55	792224	486085	277176	364.429	8.145	13302 13304
8129	P04080	CYTB_HUMAN	Cystatin B OS Homo sapiens GN CSTB PE 1 SV 2	Regular	4547.08	0	11139.6	21	2	7	33.67	139509	209264	33984	156.89	1.7477
2001	P59998	ARPC4_HUMAN	Actin related protein 2 3 complex subunit 4 OS Homo sapiens GN ARPC4 PE 1 SV 3	Regular	4523.81	0	19667.1	31	5	15	22.62	228421	218425	74359	163.758	3.2206
13304	P10412	H14_HUMAN	Histone H1 4 OS Homo sapiens GN HIST1H1E PE 1 SV 2	Regular	4500.53	0	21865.3	84	9	19	10.5	737628	0	262494			13302 13303
32803	Q99536	VAT1_HUMAN	Synaptic vesicle membrane protein VAT 1 homolog OS Homo sapiens GN VAT1 PE 1 SV 2	Regular	4489.59	0	41920.4	61	7	22	23.41	265551	233657	105193	175.178	7.3435
22657	Q9NR12-2	PDLI7_HUMAN	Isoform LMP 2 of PDZ and LIM domain protein 7 OS Homo sapiens GN PDLIM7	Regular	4456.21	0	46510.2	55	8	27	31.21	292950	0	204947			22656 22658 22659 22660 22661
13831	P31943	HNRH1_HUMAN	Heterogeneous nuclear ribonucleoprotein H OS Homo sapiens GN HNRNPH1 PE 1 SV 4	Regular	4401.72	0	49229.6	66	9	27	34.3	278134	174617	123548	130.914	6.4449	13832
6276	Q00610-2	CLH1_HUMAN	Isoform 2 of Clathrin heavy chain 1 OS Homo sapiens GN CLTC	Regular	4387.64	0	187891	286	33	133	26.78	1041441	276447	387760	207.259	38.9421	6275 6277 6278
6275	Q00610	CLH1_HUMAN	Clathrin heavy chain 1 OS Homo sapiens GN CLTC PE 1 SV 5	Regular	4385.61	0	191615	284	31	133	25.07	1037923	0	386776			6276 6277 6278
24902	P61224	RAP1B_HUMAN	Ras related protein Rap 1b OS Homo sapiens GN RAP1B PE 1 SV 1	Regular	4367.93	0	20824.9	57	9	15	64.67	285627	210851	86127	158.08	3.292	24901 26218
29298	P16949	STMN1_HUMAN	Stathmin OS Homo sapiens GN STMN1 PE 1 SV 3	Regular	4352.9	0	17302.5	44	6	24	32.89	267951	247288	73479	185.398	3.2079
12286	P52565	GDIR1_HUMAN	Rho GDP dissociation inhibitor 1 OS Homo sapiens GN ARHGDIA PE 1 SV 3	Regular	4345.32	0	23207.1	51	5	17	38.73	263858	251222	104041	188.347	4.371
13869	O60506-5	HNRPQ_HUMAN	Isoform 5 of Heterogeneous nuclear ribonucleoprotein Q OS Homo sapiens GN SYNCRIP	Regular	4330.8	0	46328.3	63	8	35	27.32	156364	0	59386			13865 13866 13867 13868 13870 13871
13855	Q14103-3	HNRPD_HUMAN	Isoform Dx7 of Heterogeneous nuclear ribonucleoprotein D0 OS Homo sapiens GN HNRNPD	Regular	4308.23	0	32834.6	48	9	24	31.37	295037	255663	80402	191.677	6.2936	13853 13854 13856
13853	Q14103	HNRPD_HUMAN	Heterogeneous nuclear ribonucleoprotein D0 OS Homo sapiens GN HNRNPD PE 1 SV 1	Regular	4308.23	0	38434.2	47	8	24	23.1	292858	0	78637			13854 13855 13856
13854	Q14103-2	HNRPD_HUMAN	Isoform Dx4 of Heterogeneous nuclear ribonucleoprotein D0 OS Homo sapiens GN HNRNPD	Regular	4308.23	0	36272	37	7	22	19.05	262380	0	71782			13853 13855 13856
13856	Q14103-4	HNRPD_HUMAN	Isoform p37 of Heterogeneous nuclear ribonucleoprotein D0 OS Homo sapiens GN HNRNPD	Regular	4308.23	0	30672.4	38	8	22	27.18	264559	0	73547			13853 13854 13855
11477	P02751-10	FINC_HUMAN	Isoform 10 of Fibronectin OS Homo sapiens GN FN1	Regular	4304.75	0	239627	296	41	138	29.09	1370687	0	641579			11468 11469 11470 11471 11472 11473 11474 11475 11476 11478 11479 11480 11481 11482
11476	P02751-9	FINC_HUMAN	Isoform Fibronectin not containing EIIIA and EIIIB and uses V64 variant of IIICS region of Fibronect	Regular	4304.75	0	246689	296	41	141	28.26	1370687	0	641579			11468 11469 11470 11471 11472 11473 11474 11475 11477 11478 11479 11480 11481 11482
11481	P02751-14	FINC_HUMAN	Isoform 14 of Fibronectin OS Homo sapiens GN FN1	Regular	4304.75	0	249403	300	42	142	29.32	1403710	35726	652979	26.7846	6.6802	11468 11469 11470 11471 11472 11473 11474 11475 11476 11477 11478 11479 11480 11482
11475	P02751-8	FINC_HUMAN	Isoform Fibronectin not containing EIIIA domain of Fibronectin OS Homo sapiens GN FN1	Regular	4304.75	0	252811	300	42	143	28.92	1403710	0	652979			11468 11469 11470 11471 11472 11473 11474 11476 11477 11478 11479 11480 11481 11482
11472	P02751-5	FINC_HUMAN	Isoform Fibronectin V I 10 of Fibronectin OS Homo sapiens GN FN1	Regular	4276.19	0	243335	316	43	138	29.62	1438969	409139	640631	306.741	74.6408	11468 11469 11470 11471 11473 11474 11475 11476 11477 11478 11479 11480 11481 11482
25880	P36578	RL4_HUMAN	60S ribosomal protein L4 OS Homo sapiens GN RPL4 PE 1 SV 5	Regular	4272.19	0	47697.4	96	14	34	29.04	467814	257818	134058	193.292	9.2195
11470	P02751-3	FINC_HUMAN	Isoform V89 of Fibronectin OS Homo sapiens GN FN1	Regular	4276.19	0	259216	320	44	144	29.13	1471992	33023	652031	24.7581	6.4177	11468 11469 11471 11472 11473 11474 11475 11476 11477 11478 11479 11480 11481 11482
11468	P02751	FINC_HUMAN	Fibronectin OS Homo sapiens GN FN1 PE 1 SV 4	Regular	4276.19	0	262625	320	44	145	28.75	1471992	0	652031			11469 11470 11471 11472 11473 11474 11475 11476 11477 11478 11479 11480 11481 11482
16700	P07864	LDHC_HUMAN	L lactate dehydrogenase C chain OS Homo sapiens GN LDHC PE 2 SV 4	Regular	4255.48	0	36311.4	26	5	27	19.88	8501182	7870866	2645627	5900.97	214.273	16695 16697 16698 16699
24830	P63000	RAC1_HUMAN	Ras related C3 botulinum toxin substrate 1 OS Homo sapiens GN RAC1 PE 1 SV 1	Regular	4242.88	0	21450.2	43	8	13	30.73	174262	146383	81615	109.747	2.3541	24831 24832 24833
24831	P63000-2	RAC1_HUMAN	Isoform Rac1ins of Ras related C3 botulinum toxin substrate 1 OS Homo sapiens GN RAC1	Regular	4242.88	0	23467.4	43	8	16	27.96	174262	0	81615			24830 24832 24833
18557	P19105	ML12A_HUMAN	Myosin regulatory light chain 12A OS Homo sapiens GN MYL12A PE 1 SV 2	Regular	4234.91	0	19794.2	31	4	19	31.58	222572	219088	106699	164.255	3.2513	18558 19343
18558	O14950	ML12B_HUMAN	Myosin regulatory light chain 12B OS Homo sapiens GN MYL12B PE 1 SV 2	Regular	4234.91	0	19779.2	31	4	19	31.4	222572	0	106699			18557 19343
35191	P00432	CATA_BOVIN	Catalase OS Bos taurus GN CAT PE 1 SV 3	Regular	4222.95	0	59915.4	226	27	44	53.32	1529504	816301	732876	612	36.6682	4032
11480	P02751-13	FINC_HUMAN	Isoform 13 of Fibronectin OS Homo sapiens GN FN1	Regular	4206.39	0	249323	288	40	139	26.91	1335433	0	631350			11468 11469 11470 11471 11472 11473 11474 11475 11476 11477 11478 11479 11481 11482
32318	P61088	UBE2N_HUMAN	Ubiquitin conjugating enzyme E2 N OS Homo sapiens GN UBE2N PE 1 SV 1	Regular	4194.41	0	17137.9	47	7	13	34.21	294734	233632	94738	175.159	3.0019	32571
25883	P62424	RL7A_HUMAN	60S ribosomal protein L7a OS Homo sapiens GN RPL7A PE 1 SV 2	Regular	4176.38	0	29995.7	66	10	17	22.18	420316	345238	122561	258.833	7.7639
11474	P02751-7	FINC_HUMAN	Isoform Fibronectin containing extra ED B domain of Fibronectin OS Homo sapiens GN FN1	Regular	4177.84	0	268912	312	43	145	27.11	1436738	0	641802			11468 11469 11470 11471 11472 11473 11475 11476 11477 11478 11479 11480 11481 11482
11482	P02751-15	FINC_HUMAN	Isoform 15 of Fibronectin OS Homo sapiens GN FN1	Regular	4177.84	0	272321	312	43	146	26.77	1436738	0	641802			11468 11469 11470 11471 11472 11473 11474 11475 11476 11477 11478 11479 11480 11481
25838	P26373	RL13_HUMAN	60S ribosomal protein L13 OS Homo sapiens GN RPL13 PE 1 SV 4	Regular	4171.44	0	24261.5	48	6	18	29.38	331061	258319	114891	193.668	4.6987
23467	P13797	PLST_HUMAN	Plastin 3 OS Homo sapiens GN PLS3 PE 1 SV 4	Regular	4132.97	0	70811.2	79	15	56	25.87	421697	301311	140595	225.9	15.9962	23466
19314	P35749	MYH11_HUMAN	Myosin 11 OS Homo sapiens GN MYH11 PE 1 SV 3	Regular	4081.79	0	227340	109	22	161	14.76	727888	16148	349931	12.1065	2.7523	19311 19312 19313 19315 19316 19317 19318 19319 19321 19322 19323 19324 19326 19330 19331 19332
11473	P02751-6	FINC_HUMAN	Isoform Fibronectin V III 15 of Fibronectin OS Homo sapiens GN FN1	Regular	4084.73	0	240510	303	41	135	29.3	1338079	0	586264			11468 11469 11470 11471 11472 11474 11475 11476 11477 11478 11479 11480 11481 11482
26417	P62857	RS28_HUMAN	40S ribosomal protein S28 OS Homo sapiens GN RPS28 PE 1 SV 1	Regular	4029.38	0	7841.05	16	3	6	52.17	104528	150704	43955	112.986	0.8859
33198	O75083-3	WDR1_HUMAN	Isoform 2 of WD repeat containing protein 1 OS Homo sapiens GN WDR1	Regular	4021.59	0	50694.2	106	17	30	36.05	565014	0	187416			33197
32157	Q8NBS9	TXND5_HUMAN	Thioredoxin domain containing protein 5 OS Homo sapiens GN TXNDC5 PE 1 SV 2	Regular	4011.18	0	47629	118	20	34	58.33	540857	264682	208440	198.438	9.4514
11478	P02751-11	FINC_HUMAN	Isoform exon x 2 of Fibronectin OS Homo sapiens GN FN1	Regular	3997.2	0	262407	301	42	143	27.37	1377138	0	621841			11468 11469 11470 11471 11472 11473 11474 11475 11476 11477 11479 11480 11481 11482
25878	P62987	RL40_HUMAN	Ubiquitin 60S ribosomal protein L40 OS Homo sapiens GN UBA52 PE 1 SV 2	Regular	3884.51	0	14728.4	80	13	9	33.59	885895	366444	456588	274.731	4.0463	26414 32301 32305
13866	O60506-2	HNRPQ_HUMAN	Isoform hnRNP Q2 of Heterogeneous nuclear ribonucleoprotein Q OS Homo sapiens GN SYNCRIP	Regular	3870.92	0	65682.2	81	15	48	35.03	346631	0	152022			13865 13867 13868 13869 13870 13871
13868	O60506-4	HNRPQ_HUMAN	Isoform 4 of Heterogeneous nuclear ribonucleoprotein Q OS Homo sapiens GN SYNCRIP	Regular	3866.63	0	58735.9	79	13	43	33.78	333362	0	150417			13865 13866 13867 13869 13870 13871
13981	P34931	HS71L_HUMAN	Heat shock 70 kDa protein 1 like OS Homo sapiens GN HSPA1L PE 1 SV 2	Regular	3865.28	0	70375.2	73	10	48	26.37	424663	10604.5	201234	7.9505	0.5595	13135 14012 14013 14015 14016 14017 14018
11479	P02751-12	FINC_HUMAN	Isoform 12 of Fibronectin OS Homo sapiens GN FN1	Regular	3858.99	0	221292	264	38	128	28.83	1151295	0	548078			11468 11469 11470 11471 11472 11473 11474 11475 11476 11477 11478 11480 11481 11482
22045	Q8WX93-7	PALLD_HUMAN	Isoform 7 of Palladin OS Homo sapiens GN PALLD	Regular	3810.15	0	42932.8	90	10	37	40	415673	0	151667			22039 22040 22041 22042 22043
23691	P0CG39	POTEJ_HUMAN	POTE ankyrin domain family member J OS Homo sapiens GN POTEJ PE 3 SV 1	Regular	3796.83	0	117390	112	23	97	20.81	12754310	3242255	4742853	2430.8	285.352	657 658 659 660 661 662 664 671 23681 23684 23690
25877	P39023	RL3_HUMAN	60S ribosomal protein L3 OS Homo sapiens GN RPL3 PE 1 SV 2	Regular	3773.68	0	46109	104	17	35	33.75	301190	159701	129733	119.732	5.5207	25874
26355	Q9P2E9-2	RRBP1_HUMAN	Isoform p180 of Ribosome binding protein 1 OS Homo sapiens GN RRBP1	Regular	3779.53	0	152189	267	49	178	34.9	2198776	356981	686836	267.637	40.7315	20260 20261 20262 20263 20264 20265 20266 20267 26354 26356
26354	Q9P2E9	RRBP1_HUMAN	Ribosome binding protein 1 OS Homo sapiens GN RRBP1 PE 1 SV 4	Regular	3779.53	0	152472	267	49	178	34.82	2198776	0	686836			20260 20261 20262 20263 20264 20265 20266 20267 26355 26356
26403	P62269	RS18_HUMAN	40S ribosomal protein S18 OS Homo sapiens GN RPS18 PE 1 SV 3	Regular	3743.51	0	17718.7	38	8	16	40.79	396414	323709	101309	242.692	4.3002
26399	P62244	RS15A_HUMAN	40S ribosomal protein S15a OS Homo sapiens GN RPS15A PE 1 SV 2	Regular	3730.18	0	14839.6	21	3	12	20	137633	137633	36889	103.187	1.5312
19254	Q14764	MVP_HUMAN	Major vault protein OS Homo sapiens GN MVP PE 1 SV 4	Regular	3726.86	0	99327	173	34	71	36.62	577533	212553	312895	159.356	15.8284
22630	P13667	PDIA4_HUMAN	Protein disulfide isomerase A4 OS Homo sapiens GN PDIA4 PE 1 SV 2	Regular	3678.68	0	72932.6	143	22	69	39.84	660364	276320	226204	207.164	15.109
19311	P35580	MYH10_HUMAN	Myosin 10 OS Homo sapiens GN MYH10 PE 1 SV 3	Regular	3647.45	0	229000	227	39	164	22.37	954795	87020	408265	65.241	14.9401	19312 19313 19314 19315 19316 19317 19318 19319 19321 19322 19323 19324 19326 19330 19331 19332
19312	P35580-2	MYH10_HUMAN	Isoform 2 of Myosin 10 OS Homo sapiens GN MYH10	Regular	3647.45	0	230780	227	39	165	22.19	954795	0	408265			19311 19313 19314 19315 19316 19317 19318 19319 19321 19322 19323 19324 19326 19330 19331 19332
19313	P35580-3	MYH10_HUMAN	Isoform 3 of Myosin 10 OS Homo sapiens GN MYH10	Regular	3647.45	0	231369	224	38	166	21.93	953754	0	406978			19311 19312 19314 19315 19316 19317 19318 19319 19321 19322 19323 19324 19326 19330 19331 19332
25786	P13489	RINI_HUMAN	Ribonuclease inhibitor OS Homo sapiens GN RNH1 PE 1 SV 2	Regular	3643.93	0	49973.7	88	10	38	31.45	444324	336620	181608	252.372	12.612
30978	Q9BVK6	TMED9_HUMAN	Transmembrane emp24 domain containing protein 9 OS Homo sapiens GN TMED9 PE 1 SV 2	Regular	3640.74	0	27277.5	24	3	21	17.45	75974	75974	30915	56.9595	1.5537	30971 30972 30973
28293	P62316	SMD2_HUMAN	Small nuclear ribonucleoprotein Sm D2 OS Homo sapiens GN SNRPD2 PE 1 SV 1	Regular	3606.73	0	13526.9	24	3	13	24.58	84652	84652	26114	63.4656	0.8585
11471	P02751-4	FINC_HUMAN	Isoform Fibronectin III 15X of Fibronectin OS Homo sapiens GN FN1	Regular	3606.38	0	222976	269	38	122	29.44	1207599	0	502897			11468 11469 11470 11472 11473 11474 11475 11476 11477 11478 11479 11480 11481 11482
11431	Q14192	FHL2_HUMAN	Four and a half LIM domains protein 2 OS Homo sapiens GN FHL2 PE 1 SV 3	Regular	3588.1	0	32193.1	104	19	39	53.41	299486	153319	109348	114.947	3.7005
28386	Q7KZF4	SND1_HUMAN	Staphylococcal nuclease domain containing protein 1 OS Homo sapiens GN SND1 PE 1 SV 1	Regular	3568.89	0	101997	102	14	83	21.65	437770	232641	195389	174.417	17.79
4189	P16152	CBR1_HUMAN	Carbonyl reductase NADPH 1 OS Homo sapiens GN CBR1 PE 1 SV 3	Regular	3559.79	0	30375	32	4	26	22.38	149630	195178	73349	146.33	4.4448	4190
26356	Q9P2E9-3	RRBP1_HUMAN	Isoform ES130 of Ribosome binding protein 1 OS Homo sapiens GN RRBP1	Regular	3548.5	0	108632	245	41	97	41.56	1817891	0	610717			20260 20261 20262 20263 20264 20265 20266 20267 26354 26355
6	P31947-2	1433S_HUMAN	Isoform 2 of 14 3 3 protein sigma OS Homo sapiens GN SFN	Regular	3523.72	0	24336.3	45	10	21	48.15	588932	19122	199777	14.3362	0.3489	0 1 2 3 4 5 7 8
5	P31947	1433S_HUMAN	14 3 3 protein sigma OS Homo sapiens GN SFN PE 1 SV 1	Regular	3523.72	0	27774.1	42	9	25	35.89	587384	0	198548			0 1 2 3 4 6 7 8
20589	P06748	NPM_HUMAN	Nucleophosmin OS Homo sapiens GN NPM1 PE 1 SV 2	Regular	3483.75	0	32575.1	45	7	22	18.71	239114	0	100501			20590
20590	P06748-2	NPM_HUMAN	Isoform 2 of Nucleophosmin OS Homo sapiens GN NPM1	Regular	3483.75	0	29464.7	45	7	19	20.75	239114	202710	100501	151.976	4.4779	20589
13832	P55795	HNRH2_HUMAN	Heterogeneous nuclear ribonucleoprotein H2 OS Homo sapiens GN HNRNPH2 PE 1 SV 1	Regular	3453.56	0	49263.7	55	11	27	39.87	201343	36949.2	84923	27.7017	1.3647	13831
32845	P45880-1	VDAC2_HUMAN	Isoform 1 of Voltage dependent anion selective channel protein 2 OS Homo sapiens GN VDAC2	Regular	3434.66	0	33371.7	70	9	21	37.86	274428	0	114159			32844 32846
32846	P45880-2	VDAC2_HUMAN	Isoform 2 of Voltage dependent anion selective channel protein 2 OS Homo sapiens GN VDAC2	Regular	3434.66	0	30412.2	70	9	20	41.34	274428	205257	114159	153.886	4.68	32844 32845
32844	P45880	VDAC2_HUMAN	Voltage dependent anion selective channel protein 2 OS Homo sapiens GN VDAC2 PE 1 SV 2	Regular	3434.66	0	31566.6	70	9	20	39.8	274428	0	114159			32845 32846
22040	Q8WX93-2	PALLD_HUMAN	Isoform 2 of Palladin OS Homo sapiens GN PALLD	Regular	3420.81	0	122047	102	23	90	22.97	482030	0	203892			22039 22041 22042 22043 22045
24024	P30048	PRDX3_HUMAN	Thioredoxin dependent peroxide reductase mitochondrial OS Homo sapiens GN PRDX3 PE 1 SV 3	Regular	3430.03	0	27692.7	27	3	18	21.88	118404	118404	48446	88.7703	2.4583
1123	P30837	AL1B1_HUMAN	Aldehyde dehydrogenase X mitochondrial OS Homo sapiens GN ALDH1B1 PE 1 SV 3	Regular	3412.62	0	57206.4	59	8	38	27.66	196725	112307	55046	84.1992	4.8167	1122
22923	P35232	PHB_HUMAN	Prohibitin OS Homo sapiens GN PHB PE 1 SV 1	Regular	3400.95	0	29804.1	73	13	21	44.85	178799	89175	70583	66.8566	1.9926
6547	Q99439	CNN2_HUMAN	Calponin 2 OS Homo sapiens GN CNN2 PE 1 SV 4	Regular	3395.39	0	33697.2	58	6	20	19.42	395853	363600	134474	272.599	9.1858
25834	P62913-2	RL11_HUMAN	Isoform 2 of 60S ribosomal protein L11 OS Homo sapiens GN RPL11	Regular	3393.94	0	20124.3	19	2	15	15.82	113081	169622	47114	127.169	2.5592	25833
25833	P62913	RL11_HUMAN	60S ribosomal protein L11 OS Homo sapiens GN RPL11 PE 1 SV 2	Regular	3393.94	0	20252.4	19	2	16	15.73	113081	0	47114			25834
4036	P07339	CATD_HUMAN	Cathepsin D OS Homo sapiens GN CTSD PE 1 SV 1	Regular	3393.4	0	44552.4	42	7	28	17.96	294730	252514	114738	189.316	8.4345
31411	P06753-2	TPM3_HUMAN	Isoform TM30nm of Tropomyosin alpha 3 chain OS Homo sapiens GN TPM3	Regular	3388.94	0	29032.7	131	13	30	31.45	1633909	667690	866541	500.583	14.5333	31399 31400 31401 31402 31403 31404 31405 31406 31407 31408 31409 31412 31413 31414
6590	Q9Y2B0	CNPY2_HUMAN	Protein canopy homolog 2 OS Homo sapiens GN CNPY2 PE 1 SV 1	Regular	3375.99	0	20652.3	26	2	18	19.78	75096	112644	34721	84.4519	1.7441
4052	Q9UBR2	CATZ_HUMAN	Cathepsin Z OS Homo sapiens GN CTSZ PE 1 SV 1	Regular	3308.38	0	33868	37	5	19	36.63	114736	85378	55084	64.0099	2.1679
30677	P29401	TKT_HUMAN	Transketolase OS Homo sapiens GN TKT PE 1 SV 3	Regular	3305.24	0	67877.8	99	16	42	27.77	593238	388798	253241	291.491	19.7858
25201	Q96D15	RCN3_HUMAN	Reticulocalbin 3 OS Homo sapiens GN RCN3 PE 1 SV 1	Regular	3284.01	0	37493	65	13	38	60.98	239799	150997	99302	113.206	4.2444
30192	P50990	TCPQ_HUMAN	T complex protein 1 subunit theta OS Homo sapiens GN CCT8 PE 1 SV 4	Regular	3275.57	0	59620.8	120	20	52	41.79	449959	202890	198724	152.111	9.069
2573	P61769	B2MG_HUMAN	Beta 2 microglobulin OS Homo sapiens GN B2M PE 1 SV 1	Regular	3267.14	0	13714.6	24	3	9	40.34	145377	145377	72728	108.993	1.4948
7769	P35221	CTNA1_HUMAN	Catenin alpha 1 OS Homo sapiens GN CTNNA1 PE 1 SV 1	Regular	3248.07	0	100072	146	26	74	37.2	451198	196205	193376	147.1	14.7205	7770 7771 7772 7773 7774 7775 7776
7770	P35221-2	CTNA1_HUMAN	Isoform 2 of Catenin alpha 1 OS Homo sapiens GN CTNNA1	Regular	3248.07	0	102636	146	26	75	36.24	451198	0	193376			7769 7771 7772 7773 7774 7775 7776
21862	Q32P28-3	P3H1_HUMAN	Isoform 3 of Prolyl 3 hydroxylase 1 OS Homo sapiens GN LEPRE1	Regular	3247.03	0	90616.7	100	19	64	31.72	305875	62750.3	123526	47.0454	4.2631	21860 21861
13134	P38646	GRP75_HUMAN	Stress 70 protein mitochondrial OS Homo sapiens GN HSPA9 PE 1 SV 2	Regular	3246.04	0	73680.7	112	20	69	37.56	498132	221748	184950	166.25	12.2494
1989	P61160	ARP2_HUMAN	Actin related protein 2 OS Homo sapiens GN ACTR2 PE 1 SV 1	Regular	3231.96	0	44760.9	53	10	23	24.87	294429	229577	111504	172.119	7.7042
21860	Q32P28	P3H1_HUMAN	Prolyl 3 hydroxylase 1 OS Homo sapiens GN LEPRE1 PE 1 SV 2	Regular	3225.84	0	83394.1	98	18	59	36.82	301284	50533.7	122362	37.8863	3.1595	21861 21862
26414	P62979	RS27A_HUMAN	Ubiquitin 40S ribosomal protein S27a OS Homo sapiens GN RPS27A PE 1 SV 2	Regular	3224.07	0	17965	78	12	10	30.13	879730	313647	422245	235.149	4.2244	25878 32301 32305
8599	P60981	DEST_HUMAN	Destrin OS Homo sapiens GN DSTN PE 1 SV 3	Regular	3217.65	0	18505.8	37	8	19	34.55	338653	303312	93832	227.4	4.2082	6790 6791
15840	P30085	KCY_HUMAN	UMP CMP kinase OS Homo sapiens GN CMPK1 PE 1 SV 3	Regular	3189.46	0	22222.4	30	4	16	20.41	208086	306345	112961	229.674	5.1039
32571	Q5JXB2	UE2NL_HUMAN	Putative ubiquitin conjugating enzyme E2 N like OS Homo sapiens GN UBE2NL PE 5 SV 1	Regular	3188.97	0	17377	34	5	17	24.18	245940	13977.7	70972	10.4794	0.1821	32318
32305	P0CG48	UBC_HUMAN	Polyubiquitin C OS Homo sapiens GN UBC PE 1 SV 2	Regular	3179.61	0	77028.7	73	11	62	4.96	858890	0	416562			25878 26414 32301
32301	P0CG47	UBB_HUMAN	Polyubiquitin B OS Homo sapiens GN UBB PE 1 SV 1	Regular	3179.61	0	25761.7	73	11	20	14.85	858890	0	416562			25878 26414 32305
4837	P16070-14	CD44_HUMAN	Isoform CD44R5 of CD44 antigen OS Homo sapiens GN CD44	Regular	3127.96	0	43169.1	49	9	23	27.27	194981	149990	87935	112.451	4.8544	4824 4826 4827 4828 4829 4830 4831 4832 4833 4834 4835 4836 4838 4839 4840
4834	P16070-11	CD44_HUMAN	Isoform CD44R2 of CD44 antigen OS Homo sapiens GN CD44	Regular	3126.08	0	46565.6	48	8	27	22.84	192032	0	86160			4824 4826 4827 4828 4829 4830 4831 4832 4833 4835 4836 4837 4838 4839 4840
4826	P16070-3	CD44_HUMAN	Isoform 3 of CD44 antigen OS Homo sapiens GN CD44	Regular	3126.08	0	77982.9	51	9	44	16.6	193081	0	86676			4824 4827 4828 4829 4830 4831 4832 4833 4834 4835 4836 4837 4838 4839 4840
4824	P16070	CD44_HUMAN	CD44 antigen OS Homo sapiens GN CD44 PE 1 SV 3	Regular	3126.08	0	81537.8	51	9	45	15.9	193081	0	86676			4826 4827 4828 4829 4830 4831 4832 4833 4834 4835 4836 4837 4838 4839 4840
4835	P16070-12	CD44_HUMAN	Isoform Reticulocyte of CD44 antigen OS Homo sapiens GN CD44	Regular	3126.08	0	39415.9	48	8	20	27.15	192032	0	86160			4824 4826 4827 4828 4829 4830 4831 4832 4833 4834 4836 4837 4838 4839 4840
4840	P16070-17	CD44_HUMAN	Isoform 17 of CD44 antigen OS Homo sapiens GN CD44	Regular	3126.08	0	75956.9	51	9	41	17.08	193081	0	86676			4824 4826 4827 4828 4829 4830 4831 4832 4833 4834 4835 4836 4837 4838 4839
4829	P16070-6	CD44_HUMAN	Isoform 6 of CD44 antigen OS Homo sapiens GN CD44	Regular	3126.08	0	76704.7	51	9	41	16.88	193081	0	86676			4824 4826 4827 4828 4830 4831 4832 4833 4834 4835 4836 4837 4838 4839 4840
4839	P16070-16	CD44_HUMAN	Isoform 16 of CD44 antigen OS Homo sapiens GN CD44	Regular	3126.08	0	73149.8	51	9	40	17.66	193081	0	86676			4824 4826 4827 4828 4829 4830 4831 4832 4833 4834 4835 4836 4837 4838 4840
4830	P16070-7	CD44_HUMAN	Isoform 7 of CD44 antigen OS Homo sapiens GN CD44	Regular	3126.08	0	78445.7	48	8	43	13.74	192032	0	86160			4824 4826 4827 4828 4829 4831 4832 4833 4834 4835 4836 4837 4838 4839 4840
4831	P16070-8	CD44_HUMAN	Isoform 8 of CD44 antigen OS Homo sapiens GN CD44	Regular	3126.08	0	74388.1	48	8	38	14.54	192032	0	86160			4824 4826 4827 4828 4829 4830 4832 4833 4834 4835 4836 4837 4838 4839 4840
4833	P16070-10	CD44_HUMAN	Isoform Keratinocyte of CD44 antigen OS Homo sapiens GN CD44	Regular	3126.08	0	53410.8	51	9	31	23.94	193081	0	86676			4824 4826 4827 4828 4829 4830 4831 4832 4834 4835 4836 4837 4838 4839 4840
4828	P16070-5	CD44_HUMAN	Isoform 5 of CD44 antigen OS Homo sapiens GN CD44	Regular	3126.08	0	80790	51	9	45	16.08	193081	0	86676			4824 4826 4827 4829 4830 4831 4832 4833 4834 4835 4836 4837 4838 4839 4840
4836	P16070-13	CD44_HUMAN	Isoform CD44R4 of CD44 antigen OS Homo sapiens GN CD44	Regular	3126.08	0	46261.2	48	8	24	23.06	192032	0	86160			4824 4826 4827 4828 4829 4830 4831 4832 4833 4834 4835 4837 4838 4839 4840
4827	P16070-4	CD44_HUMAN	Isoform Epidermal of CD44 antigen OS Homo sapiens GN CD44	Regular	3126.08	0	76612.3	51	9	42	16.88	193081	0	86676			4824 4826 4828 4829 4830 4831 4832 4833 4834 4835 4836 4837 4838 4839 4840
30185	P78371	TCPB_HUMAN	T complex protein 1 subunit beta OS Homo sapiens GN CCT2 PE 1 SV 4	Regular	3116.97	0	57488.4	80	10	47	26.17	248588	132805	85303	99.5671	5.7239
24023	P32119	PRDX2_HUMAN	Peroxiredoxin 2 OS Homo sapiens GN PRDX2 PE 1 SV 5	Regular	3103.98	0	21892	34	7	17	40.4	425076	137609	120029	103.168	2.2586	24022
11788	Q16658	FSCN1_HUMAN	Fascin OS Homo sapiens GN FSCN1 PE 1 SV 3	Regular	3103.7	0	54530.1	88	14	42	37.32	478572	231674	182656	173.691	9.4714
23416	O60664-2	PLIN3_HUMAN	Isoform A of Perilipin 3 OS Homo sapiens GN PLIN3	Regular	3085.04	0	28129.7	18	2	23	16.73	123927	0	61926			23415
29897	Q9UI15	TAGL3_HUMAN	Transgelin 3 OS Homo sapiens GN TAGLN3 PE 1 SV 2	Regular	3076.9	0	22472.7	40	8	18	54.27	132934	6793	59001	5.0929	0.1145	29896
4064	P47755	CAZA2_HUMAN	F actin capping protein subunit alpha 2 OS Homo sapiens GN CAPZA2 PE 1 SV 3	Regular	3074.86	0	32949.2	45	10	22	34.62	137031	81459	59468	61.0717	2.0123
22837	Q8N0Y7	PGAM4_HUMAN	Probable phosphoglycerate mutase 4 OS Homo sapiens GN PGAM4 PE 1 SV 1	Regular	3074.76	0	28776.9	60	14	19	45.28	304198	0	168758			22835 22836
25839	P50914	RL14_HUMAN	60S ribosomal protein L14 OS Homo sapiens GN RPL14 PE 1 SV 4	Regular	3071	0	23431.9	23	2	8	10.7	67339	101008	16492	75.7285	1.7745
22661	Q9NR12-6	PDLI7_HUMAN	Isoform 6 of PDZ and LIM domain protein 7 OS Homo sapiens GN PDLIM7	Regular	3065.39	0	24412.6	27	6	15	31.53	118879	110742	38950	83.0259	2.0269	22656 22657 22658 22659 22660
11294	Q96AC1	FERM2_HUMAN	Fermitin family homolog 2 OS Homo sapiens GN FERMT2 PE 1 SV 1	Regular	3062.88	0	77860.8	74	11	50	29.26	253493	134077	106974	100.521	7.8266	11295
30971	Q7Z7H5	TMED4_HUMAN	Transmembrane emp24 domain containing protein 4 OS Homo sapiens GN TMED4 PE 1 SV 1	Regular	3049.54	0	25942.9	17	3	20	17.18	32201	0	17236			30972 30973 30978
30973	Q7Z7H5-3	TMED4_HUMAN	Isoform 3 of Transmembrane emp24 domain containing protein 4 OS Homo sapiens GN TMED4	Regular	3049.54	0	20780.9	17	3	18	20.97	32201	32201	17236	24.1419	0.5017	30971 30972 30978
22660	Q9NR12-5	PDLI7_HUMAN	Isoform 5 of PDZ and LIM domain protein 7 OS Homo sapiens GN PDLIM7	Regular	3039.29	0	20514.2	26	5	12	31.94	113339	0	38656			22656 22657 22658 22659 22661
22659	Q9NR12-4	PDLI7_HUMAN	Isoform 4 of PDZ and LIM domain protein 7 OS Homo sapiens GN PDLIM7	Regular	3039.29	0	30411.4	26	5	17	21.25	113339	0	38656			22656 22657 22658 22660 22661
11295	Q96AC1-2	FERM2_HUMAN	Isoform 2 of Fermitin family homolog 2 OS Homo sapiens GN FERMT2	Regular	3033.93	0	72397.6	68	10	46	29.07	233594	0	98799			11294
12157	P63244	GBLP_HUMAN	Guanine nucleotide binding protein subunit beta 2 like 1 OS Homo sapiens GN GNB2L1 PE 1 SV 3	Regular	3028.25	0	35076.8	89	10	27	38.8	389351	181673	157850	136.204	4.7776
8881	Q8TF09	DLRB2_HUMAN	Dynein light chain roadblock type 2 OS Homo sapiens GN DYNLRB2 PE 1 SV 1	Regular	3025.48	0	10854.7	15	2	10	25	34639	84675	13067	63.4829	0.6891	8879
8879	Q9NP97	DLRB1_HUMAN	Dynein light chain roadblock type 1 OS Homo sapiens GN DYNLRB1 PE 1 SV 3	Regular	3025.48	0	10921.6	13	2	10	22.92	33552	50328	15151	37.7321	0.4121	8881
25863	P42766	RL35_HUMAN	60S ribosomal protein L35 OS Homo sapiens GN RPL35 PE 1 SV 2	Regular	3024.77	0	14551.5	28	4	6	29.27	92361	78118	22263	58.5669	0.8522
27658	Q01105-2	SET_HUMAN	Isoform TAF I beta of Protein SET OS Homo sapiens GN SET	Regular	3018.43	0	32103	29	6	16	21.66	87338	77760	37632	58.2985	1.8716	27657
30189	Q99832	TCPH_HUMAN	T complex protein 1 subunit eta OS Homo sapiens GN CCT7 PE 1 SV 2	Regular	3011.02	0	59366.8	97	15	43	40.7	325451	148215	104777	111.12	6.5969
2392	O75947-2	ATP5H_HUMAN	Isoform 2 of ATP synthase subunit d mitochondrial OS Homo sapiens GN ATP5H	Regular	3005.27	0	15773.3	19	4	10	41.61	72871	71840	37102	53.8602	0.8496	2391
2391	O75947	ATP5H_HUMAN	ATP synthase subunit d mitochondrial OS Homo sapiens GN ATP5H PE 1 SV 3	Regular	3005.27	0	18491.2	19	4	13	35.4	72871	0	37102			2392
6938	P20674	COX5A_HUMAN	Cytochrome c oxidase subunit 5A mitochondrial OS Homo sapiens GN COX5A PE 1 SV 2	Regular	2993.06	0	16762.2	21	2	14	14.67	71441	107162	29989	80.3415	1.3467
17803	Q15691	MARE1_HUMAN	Microtubule associated protein RP EB family member 1 OS Homo sapiens GN MAPRE1 PE 1 SV 3	Regular	2978.95	0	29999.1	51	6	25	37.31	217465	206830	126654	155.065	4.6518
27657	Q01105	SET_HUMAN	Protein SET OS Homo sapiens GN SET PE 1 SV 3	Regular	2977.14	0	33488.9	24	3	17	9.31	77538	0	34027			27658
3915	P40121	CAPG_HUMAN	Macrophage capping protein OS Homo sapiens GN CAPG PE 1 SV 2	Regular	2974.42	0	38498.6	38	4	23	19.83	85249	83840	40717	62.8568	2.4199
24266	P60900	PSA6_HUMAN	Proteasome subunit alpha type 6 OS Homo sapiens GN PSMA6 PE 1 SV 1	Regular	2969.95	0	27399.5	37	4	20	24.39	134819	123593	57810	92.6606	2.5389
24809	P51149	RAB7A_HUMAN	Ras related protein Rab 7a OS Homo sapiens GN RAB7A PE 1 SV 1	Regular	2969.57	0	23489.8	27	6	20	23.19	164019	147718	51359	110.748	2.6014
7367	P52943	CRIP2_HUMAN	Cysteine rich protein 2 OS Homo sapiens GN CRIP2 PE 1 SV 1	Regular	2965.45	0	22492.8	28	5	10	27.88	141419	124277	67960	93.1734	2.0957
1994	P61158	ARP3_HUMAN	Actin related protein 3 OS Homo sapiens GN ACTR3 PE 1 SV 3	Regular	2957.46	0	47371.3	84	12	39	33.01	530119	379517	272398	284.533	13.4787
30972	Q7Z7H5-2	TMED4_HUMAN	Isoform 2 of Transmembrane emp24 domain containing protein 4 OS Homo sapiens GN TMED4	Regular	2924.72	0	24069.7	13	1	18	8.06	26735	0	14379			30971 30973 30978
29997	Q99867	TBB4Q_HUMAN	Putative tubulin beta 4q chain OS Homo sapiens GN TUBB4Q PE 5 SV 1	Regular	2918.41	0	48434.7	71	8	31	25.81	547160	64679.6	217141	48.4918	2.3487	29992 29993 29994 29995 29996 29998 29999 30000 30001 30002 33672
30002	Q3ZCM7	TBB8_HUMAN	Tubulin beta 8 chain OS Homo sapiens GN TUBB8 PE 1 SV 2	Regular	2914.66	0	49776.2	77	9	30	31.98	556792	15143	220251	11.3531	0.5651	29992 29993 29994 29995 29996 29997 29998 29999 30000 30001 33672
14012	P08107	HSP71_HUMAN	Heat shock 70 kDa protein 1A 1B OS Homo sapiens GN HSPA1A PE 1 SV 5	Regular	2909.25	0	70052.3	108	15	49	31.83	564235	190014	273084	142.458	9.9795	13135 13981 14013 14015 14016 14017 14018
31404	P09493-6	TPM1_HUMAN	Isoform TPM1kappa of Tropomyosin alpha 1 chain OS Homo sapiens GN TPM1	Regular	2895.21	0	32649.5	137	17	28	51.06	1600892	195131	820962	146.294	4.7764	31399 31400 31401 31402 31403 31405 31406 31407 31408 31409 31411 31412 31413 31414
7436	P02511	CRYAB_HUMAN	Alpha crystallin B chain OS Homo sapiens GN CRYAB PE 1 SV 2	Regular	2881.93	0	20158.9	30	4	17	29.71	102692	101685	36114	76.2357	1.5368
24750	P61106	RAB14_HUMAN	Ras related protein Rab 14 OS Homo sapiens GN RAB14 PE 1 SV 4	Regular	2866.35	0	23897	48	9	21	35.81	178296	88182.8	75743	66.1128	1.5799	24747 24748 24749 24751 24752 24757 24758 24759 24760 24761 24772 24777 24780 24782 24783 24784 24785 24797 24799 24800 24801 24812 24813 24992 24999
22287	Q15366	PCBP2_HUMAN	Poly rC binding protein 2 OS Homo sapiens GN PCBP2 PE 1 SV 1	Regular	2862.38	0	38580.2	33	8	24	24.66	187048	73712	67575	55.2636	2.1321	22286 22288 22289 22290 22291 22292
22463	P12004	PCNA_HUMAN	Proliferating cell nuclear antigen OS Homo sapiens GN PCNA PE 1 SV 1	Regular	2845.43	0	28768.9	39	6	23	26.05	151438	125212	69074	93.8744	2.7007
9185	Q14194	DPYL1_HUMAN	Dihydropyrimidinase related protein 1 OS Homo sapiens GN CRMP1 PE 1 SV 1	Regular	2833.84	0	62183.9	51	6	41	11.89	155374	0	68210			9186 9187
4032	P04040	CATA_HUMAN	Catalase OS Homo sapiens GN CAT PE 1 SV 3	Regular	2825.1	0	59756.3	64	10	47	21.25	348954	18117.9	125914	13.5834	0.8117	35191
29109	P43307	SSRA_HUMAN	Translocon associated protein subunit alpha OS Homo sapiens GN SSR1 PE 1 SV 3	Regular	2772.26	0	32235.4	10	1	14	9.09	54928	0	34023			29110
29110	P43307-2	SSRA_HUMAN	Isoform 2 of Translocon associated protein subunit alpha OS Homo sapiens GN SSR1	Regular	2772.26	0	29373.4	10	1	12	10.04	54928	164784	34023	123.543	3.6289	29109
24747	P61026	RAB10_HUMAN	Ras related protein Rab 10 OS Homo sapiens GN RAB10 PE 1 SV 1	Regular	2759.21	0	22541	33	8	18	47.5	198204	37902.5	66740	28.4164	0.6405	24748 24749 24750 24751 24752 24757 24758 24759 24760 24761 24772 24777 24780 24782 24783 24784 24785 24797 24799 24800 24801 24812 24813 24992 24999
22289	P57721-2	PCBP3_HUMAN	Isoform 2 of Poly rC binding protein 3 OS Homo sapiens GN PCBP3	Regular	2755.88	0	36817.3	28	7	24	27.54	169165	0	61892			22286 22287 22288 22290 22291 22292
22290	P57721-3	PCBP3_HUMAN	Isoform 3 of Poly rC binding protein 3 OS Homo sapiens GN PCBP3	Regular	2755.88	0	36945.4	28	7	24	27.46	169165	0	61892			22286 22287 22288 22289 22291 22292
22292	P57721-5	PCBP3_HUMAN	Isoform 5 of Poly rC binding protein 3 OS Homo sapiens GN PCBP3	Regular	2755.88	0	37341.1	28	8	24	41.88	194429	102830	65686	77.0944	2.8788	22286 22287 22288 22289 22290 22291
22291	P57721-4	PCBP3_HUMAN	Isoform 4 of Poly rC binding protein 3 OS Homo sapiens GN PCBP3	Regular	2755.88	0	39337.2	28	7	25	25.68	169165	0	61892			22286 22287 22288 22289 22290 22292
22288	P57721	PCBP3_HUMAN	Poly rC binding protein 3 OS Homo sapiens GN PCBP3 PE 1 SV 2	Regular	2755.88	0	39465.4	28	7	25	25.61	169165	0	61892			22286 22287 22289 22290 22291 22292
20460	Q15233	NONO_HUMAN	Non POU domain containing octamer binding protein OS Homo sapiens GN NONO PE 1 SV 4	Regular	2754.43	0	54231.7	86	14	35	42.68	294491	184291	149984	138.167	7.4931
982	Q09666	AHNK_HUMAN	Neuroblast differentiation associated protein AHNAK OS Homo sapiens GN AHNAK PE 1 SV 2	Regular	2752.27	0	629103	1023	186	402	36.33	5569382	650421	1843430	487.636	306.773
13367	Q58FF8	H90B2_HUMAN	Putative heat shock protein HSP 90 beta 2 OS Homo sapiens GN HSP90AB2P PE 1 SV 2	Regular	2713.04	0	44349	62	11	44	25.46	609887	83789.2	254356	62.8187	2.7859	9943 9944 12142 13368 13369 13983 13985 13986 13987 13988
15073	P05556	ITB1_HUMAN	Integrin beta 1 OS Homo sapiens GN ITGB1 PE 1 SV 2	Regular	2678.06	0	88415.7	100	13	54	22.18	415568	269012	207075	201.685	17.8321	15074 15075 15076 15077
12311	P06396-2	GELS_HUMAN	Isoform Cytoplasmic of Gelsolin OS Homo sapiens GN GSN	Regular	2663.46	0	80640.7	119	17	49	33.93	617484	340780	262620	255.491	20.603	12310
12310	P06396	GELS_HUMAN	Gelsolin OS Homo sapiens GN GSN PE 1 SV 1	Regular	2663.46	0	85697.7	119	17	51	31.71	617484	0	262620			12311
11492	Q96AY3	FKB10_HUMAN	Peptidyl prolyl cis trans isomerase FKBP10 OS Homo sapiens GN FKBP10 PE 1 SV 1	Regular	2658.14	0	64245.2	97	16	52	20.96	404609	229489	150538	172.053	11.0536
26167	P22626-2	ROA2_HUMAN	Isoform A2 of Heterogeneous nuclear ribonucleoproteins A2 B1 OS Homo sapiens GN HNRNPA2B1	Regular	2655.34	0	36006	60	10	27	39.3	293751	252853	113023	189.57	6.8257	26166
26166	P22626	ROA2_HUMAN	Heterogeneous nuclear ribonucleoproteins A2 B1 OS Homo sapiens GN HNRNPA2B1 PE 1 SV 2	Regular	2655.34	0	37429.8	60	10	29	37.96	293751	0	113023			26167
17784	P27816-5	MAP4_HUMAN	Isoform 5 of Microtubule associated protein 4 OS Homo sapiens GN MAP4	Regular	2614.13	0	85252.5	94	15	77	40.79	329133	1341	140871	1.0054	0.0857	17780 17781 17783 17785
4053	Q03135	CAV1_HUMAN	Caveolin 1 OS Homo sapiens GN CAV1 PE 1 SV 4	Regular	2566.05	0	20471.7	28	6	16	42.7	77409	73299	24350	54.954	1.125	4054
25881	P46777	RL5_HUMAN	60S ribosomal protein L5 OS Homo sapiens GN RPL5 PE 1 SV 3	Regular	2544.95	0	34362.7	57	9	23	26.94	155365	112421	56712	84.2847	2.8963
29112	P51571	SSRD_HUMAN	Translocon associated protein subunit delta OS Homo sapiens GN SSR4 PE 1 SV 1	Regular	2541.73	0	18998.7	33	4	10	26.01	128758	127138	46319	95.3184	1.8109
22653	Q96HC4	PDLI5_HUMAN	PDZ and LIM domain protein 5 OS Homo sapiens GN PDLIM5 PE 1 SV 4	Regular	2505.51	0	64002.4	87	15	46	35.74	435105	272331	156831	204.173	13.0676	22654 22655
30203	P13693	TCTP_HUMAN	Translationally controlled tumor protein OS Homo sapiens GN TPT1 PE 1 SV 1	Regular	2498.35	0	19595.4	30	4	16	62.21	114266	112887	44136	84.6341	1.6584
4849	P13987	CD59_HUMAN	CD59 glycoprotein OS Homo sapiens GN CD59 PE 1 SV 1	Regular	2447.9	0	14177.4	21	3	11	31.25	145085	216044	35483	161.973	2.2963
9625	P26641	EF1G_HUMAN	Elongation factor 1 gamma OS Homo sapiens GN EEF1G PE 1 SV 3	Regular	2445.26	0	50118.9	80	14	37	36.84	509446	376476	248124	282.253	14.1462
26218	A6NIZ1	RP1BL_HUMAN	Ras related protein Rap 1b like protein OS Homo sapiens PE 2 SV 1	Regular	2442.8	0	20924.9	45	7	16	58.15	167552	0	57206			24901 24902
30457	P21980	TGM2_HUMAN	Protein glutamine gamma glutamyltransferase 2 OS Homo sapiens GN TGM2 PE 1 SV 2	Regular	2418.49	0	77329	78	9	51	20.23	253203	148214	129753	111.119	8.5927	30458 30459
24813	Q92930	RAB8B_HUMAN	Ras related protein Rab 8B OS Homo sapiens GN RAB8B PE 1 SV 2	Regular	2406.06	0	23584.2	20	4	15	23.67	164924	4867.22	57499	3.6491	0.0861	24747 24748 24749 24750 24751 24752 24757 24758 24759 24760 24761 24772 24777 24780 24782 24783 24784 24785 24797 24799 24800 24801 24812 24992 24999
24901	P62834	RAP1A_HUMAN	Ras related protein Rap 1A OS Homo sapiens GN RAP1A PE 1 SV 1	Regular	2400.49	0	20987.3	28	5	15	34.78	171280	0	45125			24902 26218
15074	P05556-2	ITB1_HUMAN	Isoform Beta 1B of Integrin beta 1 OS Homo sapiens GN ITGB1	Regular	2399.05	0	87446.7	80	11	53	19.9	332867	0	183963			15073 15075 15076 15077
15077	P05556-5	ITB1_HUMAN	Isoform Beta 1D of Integrin beta 1 OS Homo sapiens GN ITGB1	Regular	2399.05	0	88884.3	82	12	55	21.97	333967	6405.88	185074	4.8026	0.4269	15073 15074 15075 15076
15076	P05556-4	ITB1_HUMAN	Isoform Beta 1C 2 of Integrin beta 1 OS Homo sapiens GN ITGB1	Regular	2399.05	0	91034.9	80	11	54	19.17	332867	0	183963			15073 15074 15075 15077
15075	P05556-3	ITB1_HUMAN	Isoform Beta 1C of Integrin beta 1 OS Homo sapiens GN ITGB1	Regular	2399.05	0	91620.6	80	11	54	19.03	332867	0	183963			15073 15074 15076 15077
24812	P61006	RAB8A_HUMAN	Ras related protein Rab 8A OS Homo sapiens GN RAB8A PE 1 SV 1	Regular	2386.42	0	23668.3	25	5	17	28.5	175294	11093.2	60036	8.3168	0.1968	24747 24748 24749 24750 24751 24752 24757 24758 24759 24760 24761 24772 24777 24780 24782 24783 24784 24785 24797 24799 24800 24801 24813 24992 24999
25840	P61313	RL15_HUMAN	60S ribosomal protein L15 OS Homo sapiens GN RPL15 PE 1 SV 2	Regular	2336.1	0	24146.1	36	6	15	21.57	187601	164094	39520	123.025	2.9706
23466	P13796	PLSL_HUMAN	Plastin 2 OS Homo sapiens GN LCP1 PE 1 SV 6	Regular	2333.82	0	70288.6	19	4	54	8.77	124104	17222.1	53093	12.9118	0.9076	23467
26427	P62753	RS6_HUMAN	40S ribosomal protein S6 OS Homo sapiens GN RPS6 PE 1 SV 1	Regular	2327.72	0	28680.7	36	6	20	28.92	209864	186585	58903	139.887	4.0121
26411	P62851	RS25_HUMAN	40S ribosomal protein S25 OS Homo sapiens GN RPS25 PE 1 SV 1	Regular	2317.46	0	13742.1	18	4	9	29.6	222385	220530	64573	165.337	2.2721
4208	Q13185	CBX3_HUMAN	Chromobox protein homolog 3 OS Homo sapiens GN CBX3 PE 1 SV 4	Regular	2288.51	0	20811.5	15	2	13	23.5	55723	83584.5	25119	62.6653	1.3042
4911	Q16543	CDC37_HUMAN	Hsp90 co chaperone Cdc37 OS Homo sapiens GN CDC37 PE 1 SV 1	Regular	2284.84	0	44468.5	37	5	31	17.99	207521	191364	98534	143.47	6.3799
24982	Q15907	RB11B_HUMAN	Ras related protein Rab 11B OS Homo sapiens GN RAB11B PE 1 SV 4	Regular	2280.39	0	24488.5	17	3	18	16.51	85453	0	20718			24981
24981	P62491	RB11A_HUMAN	Ras related protein Rab 11A OS Homo sapiens GN RAB11A PE 1 SV 3	Regular	2280.39	0	24393.6	17	3	18	16.67	85453	85453	20718	64.0661	1.5628	24982
20522	P55209	NP1L1_HUMAN	Nucleosome assembly protein 1 like 1 OS Homo sapiens GN NAP1L1 PE 1 SV 1	Regular	2277.72	0	45374.2	21	3	25	22.76	61399	90220.5	34929	67.6404	3.0691
577	P53396	ACLY_HUMAN	ATP citrate synthase OS Homo sapiens GN ACLY PE 1 SV 3	Regular	2273.9	0	120840	123	18	92	20.25	402020	175430	151578	131.524	15.8933
14015	P17066	HSP76_HUMAN	Heat shock 70 kDa protein 6 OS Homo sapiens GN HSPA6 PE 1 SV 2	Regular	2250.14	0	71028.3	54	8	56	17.26	316255	17257.7	153738	12.9385	0.919	13135 13981 14012 14013 14016 14017 14018
24833	P60763	RAC3_HUMAN	Ras related C3 botulinum toxin substrate 3 OS Homo sapiens GN RAC3 PE 1 SV 1	Regular	2245.5	0	21378.9	20	3	13	9.9	102220	0	38978			24830 24831 24832
13305	P16401	H15_HUMAN	Histone H1 5 OS Homo sapiens GN HIST1H1B PE 1 SV 3	Regular	2241.1	0	22580.2	51	6	19	22.12	529439	496017	157731	371.876	8.397
4190	O75828	CBR3_HUMAN	Carbonyl reductase NADPH 3 OS Homo sapiens GN CBR3 PE 1 SV 3	Regular	2234.36	0	30850.3	24	2	23	10.11	81473	17256.2	28544	12.9374	0.3991	4189
29045	Q07955-3	SRSF1_HUMAN	Isoform ASF 3 of Serine arginine rich splicing factor 1 OS Homo sapiens GN SRSF1	Regular	2222.45	0	22459.9	22	6	30	38.31	126312	101469	42923	76.0737	1.7086	29043 29044
29044	Q07955-2	SRSF1_HUMAN	Isoform ASF 2 of Serine arginine rich splicing factor 1 OS Homo sapiens GN SRSF1	Regular	2222.45	0	31999	24	7	34	36.3	132585	101469	44874	76.0737	2.4343	29043 29045
29043	Q07955	SRSF1_HUMAN	Serine arginine rich splicing factor 1 OS Homo sapiens GN SRSF1 PE 1 SV 2	Regular	2222.45	0	27744.6	22	6	29	31.05	126312	0	42923			29044 29045
26401	P62249	RS16_HUMAN	40S ribosomal protein S16 OS Homo sapiens GN RPS16 PE 1 SV 2	Regular	2201.55	0	16445.3	34	7	18	32.88	195414	149703	64373	112.236	1.8458
25868	P61513	RL37A_HUMAN	60S ribosomal protein L37a OS Homo sapiens GN RPL37A PE 1 SV 2	Regular	2194.02	0	10275.3	20	3	6	21.74	49305	70233	11701	52.6553	0.541
22658	Q9NR12-3	PDLI7_HUMAN	Isoform LMP 3 of PDZ and LIM domain protein 7 OS Homo sapiens GN PDLIM7	Regular	2191.17	0	16034.1	16	2	10	11.76	81496	0	28758			22656 22657 22659 22660 22661
14373	P38919	IF4A3_HUMAN	Eukaryotic initiation factor 4A III OS Homo sapiens GN EIF4A3 PE 1 SV 4	Regular	2188.24	0	46871.2	42	10	48	41.36	155543	37458.6	62908	28.0836	1.3163	14370 14371 14372
20640	P15559	NQO1_HUMAN	NAD P H dehydrogenase quinone 1 OS Homo sapiens GN NQO1 PE 1 SV 1	Regular	2185.7	0	30867.7	17	2	24	9.85	123935	185902	53343	139.375	4.3022
24832	P15153	RAC2_HUMAN	Ras related C3 botulinum toxin substrate 2 OS Homo sapiens GN RAC2 PE 1 SV 1	Regular	2183.92	0	21428.9	24	6	12	23.44	91795	83361	38413	62.4977	1.3393	24830 24831 24833
6715	P12109	CO6A1_HUMAN	Collagen alpha 1 VI chain OS Homo sapiens GN COL6A1 PE 1 SV 3	Regular	2161.71	0	108530	88	19	74	24.71	339629	161603	125742	121.158	13.1492
30187	P48643	TCPE_HUMAN	T complex protein 1 subunit epsilon OS Homo sapiens GN CCT5 PE 1 SV 1	Regular	2139.43	0	59671.2	95	17	49	42.7	307607	157929	110763	118.403	7.0653
25841	P18621	RL17_HUMAN	60S ribosomal protein L17 OS Homo sapiens GN RPL17 PE 1 SV 3	Regular	2136.32	0	21397.1	32	8	14	38.59	177059	155483	77609	116.569	2.4942
27851	O75368	SH3L1_HUMAN	SH3 domain binding glutamic acid rich like protein OS Homo sapiens GN SH3BGRL PE 1 SV 1	Regular	2134.93	0	12774.3	11	1	14	11.4	25966	77898	7958	58.402	0.746
26353	P10301	RRAS_HUMAN	Ras related protein R Ras OS Homo sapiens GN RRAS PE 1 SV 1	Regular	2127.2	0	23480.5	22	5	20	27.98	39795	24835.4	13161	18.6197	0.4372	26352
30979	P49755	TMEDA_HUMAN	Transmembrane emp24 domain containing protein 10 OS Homo sapiens GN TMED10 PE 1 SV 2	Regular	2119.73	0	24976	50	8	24	25.57	203635	126066	53865	94.5147	2.3606
33540	P12956	XRCC6_HUMAN	X ray repair cross complementing protein 6 OS Homo sapiens GN XRCC6 PE 1 SV 2	Regular	2103.05	0	69843.2	65	9	56	23.81	218118	119084	80381	89.2801	6.2356
29004	P49458	SRP09_HUMAN	Signal recognition particle 9 kDa protein OS Homo sapiens GN SRP9 PE 1 SV 2	Regular	2093.2	0	10111.8	17	4	10	34.88	90361	87813	21874	65.8355	0.6657
26352	P62070	RRAS2_HUMAN	Ras related protein R Ras2 OS Homo sapiens GN RRAS2 PE 1 SV 1	Regular	2093.01	0	23399.6	19	3	20	20.59	34168	12790.6	11590	9.5894	0.2244	26353
26320	P04843	RPN1_HUMAN	Dolichyl diphosphooligosaccharide protein glycosyltransferase subunit 1 OS Homo sapiens GN RPN1 PE	Regular	2090.83	0	68569.5	74	13	49	22.73	249762	152515	95993	114.344	7.8405
26662	P06703	S10A6_HUMAN	Protein S100 A6 OS Homo sapiens GN S100A6 PE 1 SV 1	Regular	2087.92	0	10179.8	23	5	13	48.89	183050	175582	53264	131.638	1.34
26423	P62701	RS4X_HUMAN	40S ribosomal protein S4 X isoform OS Homo sapiens GN RPS4X PE 1 SV 2	Regular	2083.23	0	29597.8	42	6	20	23.57	222552	168757	96395	126.521	3.7447
29047	P84103	SRSF3_HUMAN	Serine arginine rich splicing factor 3 OS Homo sapiens GN SRSF3 PE 1 SV 1	Regular	2072.85	0	19329.6	29	5	14	25.61	74135	69346	37327	51.9903	1.005	29055 29056 29057
6767	Q99715	COCA1_HUMAN	Collagen alpha 1 XII chain OS Homo sapiens GN COL12A1 PE 1 SV 2	Regular	2069.6	0	333147	265	56	204	23.6	791245	156326	347176	117.201	39.0453	6768 6769
6769	Q99715-4	COCA1_HUMAN	Isoform 4 of Collagen alpha 1 XII chain OS Homo sapiens GN COL12A1	Regular	2067.51	0	324570	260	54	195	23.7	784326	0	345358			6767 6768
18796	Q00325	MPCP_HUMAN	Phosphate carrier protein mitochondrial OS Homo sapiens GN SLC25A3 PE 1 SV 2	Regular	2061.37	0	40095	33	4	28	10.5	166511	0	66410			18797
18797	Q00325-2	MPCP_HUMAN	Isoform B of Phosphate carrier protein mitochondrial OS Homo sapiens GN SLC25A3	Regular	2061.37	0	39958.8	33	4	28	10.53	166511	164316	66410	123.192	4.9226	18796
16548	P42167	LAP2B_HUMAN	Lamina associated polypeptide 2 isoforms beta gamma OS Homo sapiens GN TMPO PE 1 SV 2	Regular	2056.21	0	50670.3	62	10	39	28.85	154993	76724.5	59052	57.5222	2.9147	16547 16549
21861	Q32P28-2	P3H1_HUMAN	Isoform GROS1 S of Prolyl 3 hydroxylase 1 OS Homo sapiens GN LEPRE1	Regular	2050.36	0	41214.7	25	4	21	22.87	100558	0	54937			21860 21862
29057	Q16629-3	SRSF7_HUMAN	Isoform 3 of Serine arginine rich splicing factor 7 OS Homo sapiens GN SRSF7	Regular	2049.54	0	15257.2	37	8	12	53.03	90641	52140	33529	39.0906	0.5964	29047 29055 29056
29056	Q16629-2	SRSF7_HUMAN	Isoform 2 of Serine arginine rich splicing factor 7 OS Homo sapiens GN SRSF7	Regular	2049.54	0	15573.5	37	8	12	51.85	90641	0	33529			29047 29055 29057
29055	Q16629	SRSF7_HUMAN	Serine arginine rich splicing factor 7 OS Homo sapiens GN SRSF7 PE 1 SV 1	Regular	2049.54	0	27366.6	37	8	15	29.41	90641	0	33529			29047 29056 29057
3285	Q7L1Q6-2	BZW1_HUMAN	Isoform 2 of Basic leucine zipper and W2 domain containing protein 1 OS Homo sapiens GN BZW1	Regular	2048.46	0	40538.6	22	5	35	22.66	62531	57959	31019	43.4532	1.7615	3284
3284	Q7L1Q6	BZW1_HUMAN	Basic leucine zipper and W2 domain containing protein 1 OS Homo sapiens GN BZW1 PE 1 SV 1	Regular	2048.46	0	48043.3	22	5	40	19.09	62531	0	31019			3285
24754	Q9NP72	RAB18_HUMAN	Ras related protein Rab 18 OS Homo sapiens GN RAB18 PE 1 SV 1	Regular	2045.09	0	22977.1	16	5	18	28.16	36297	31713	13868	23.776	0.5463	24747 24748 24749 24750 24751 24752 24757 24758 24759 24760 24761 24772 24777 24780 24799 24812 24813 24992
10	P01892	1A02_HUMAN	HLA class I histocompatibility antigen A 2 alpha chain OS Homo sapiens GN HLA A PE 1 SV 1	Regular	2040.86	0	40922	47	8	29	32.6	238136	39792	126270	29.833	1.2208	9 11 12 13 16 17 18 19 20 21 22 23 24 25 26 27 28 29 30 31 32 33 34 35 36 37 38 39 40 41 42 43 44 45 46 47 48 49 50 51 52 53 54 55 56 57 58 59 60 61 62 63 64 65 66 67 68 69 70 71 72 73 74 75 76 77 78 79 80 81 82 13733
29	P01891	1A68_HUMAN	HLA class I histocompatibility antigen A 68 alpha chain OS Homo sapiens GN HLA A PE 1 SV 4	Regular	2037.59	0	40908.9	45	7	27	29.59	230799	0	126196			9 10 11 12 13 16 17 18 19 20 21 22 23 24 25 26 27 28 30 31 32 33 34 35 36 37 38 39 40 41 42 43 44 45 46 47 48 49 50 51 52 53 54 55 56 57 58 59 60 61 62 63 64 65 66 67 68 69 70 71 72 73 74 75 76 77 78 79 80 81 82 13733
30	P10316	1A69_HUMAN	HLA class I histocompatibility antigen A 69 alpha chain OS Homo sapiens GN HLA A PE 1 SV 2	Regular	2037.59	0	40976.9	47	8	28	33.7	239201	0	129829			9 10 11 12 13 16 17 18 19 20 21 22 23 24 25 26 27 28 29 31 32 33 34 35 36 37 38 39 40 41 42 43 44 45 46 47 48 49 50 51 52 53 54 55 56 57 58 59 60 61 62 63 64 65 66 67 68 69 70 71 72 73 74 75 76 77 78 79 80 81 82 13733
25831	Q96L21	RL10L_HUMAN	60S ribosomal protein L10 like OS Homo sapiens GN RPL10L PE 1 SV 3	Regular	2025.85	0	24518.9	46	9	14	40.19	181608	157114	54928	117.792	2.8881	25832
25832	P27635	RL10_HUMAN	60S ribosomal protein L10 OS Homo sapiens GN RPL10 PE 1 SV 4	Regular	2025.85	0	24604	42	8	14	23.83	177509	0	52820			25831
24732	P0C7M2	RA1L3_HUMAN	Putative heterogeneous nuclear ribonucleoprotein A1 like 3 OS Homo sapiens GN HNRPA1L3 PE 5 SV 1	Regular	2005.76	0	34223.4	50	9	28	27.5	241244	216307	103057	162.171	5.55	26163 26164 26165
12597	P14314	GLU2B_HUMAN	Glucosidase 2 subunit beta OS Homo sapiens GN PRKCSH PE 1 SV 2	Regular	1999.38	0	59425.6	59	10	41	31.06	220879	170180	74370	127.588	7.582
20929	P19338	NUCL_HUMAN	Nucleolin OS Homo sapiens GN NCL PE 1 SV 3	Regular	1995.97	0	76614.5	76	12	59	20.99	380590	190031	112661	142.471	10.9153
21971	P11940	PABP1_HUMAN	Polyadenylate binding protein 1 OS Homo sapiens GN PABPC1 PE 1 SV 2	Regular	1997.62	0	70671.1	56	10	45	24.37	206605	140940	91627	105.666	7.4676	21972 21975 21976 21977 22089 22090
29849	Q13148-2	TADBP_HUMAN	Isoform 2 of TAR DNA binding protein 43 OS Homo sapiens GN TARDBP	Regular	1992.71	0	44991.2	45	7	20	27.4	91404	0	69086			29848 29850
29848	Q13148	TADBP_HUMAN	TAR DNA binding protein 43 OS Homo sapiens GN TARDBP PE 1 SV 1	Regular	1992.71	0	44740	45	7	19	27.54	91404	80856	69086	60.6197	2.7121	29849 29850
6872	P53621	COPA_HUMAN	Coatomer subunit alpha OS Homo sapiens GN COPA PE 1 SV 2	Regular	1969.33	0	138346	117	21	101	25.16	1045017	873872	326792	655.163	90.6392	6873
6873	P53621-2	COPA_HUMAN	Isoform 2 of Coatomer subunit alpha OS Homo sapiens GN COPA	Regular	1969.33	0	139324	117	21	101	24.98	1045017	0	326792			6872
25907	P52815	RM12_HUMAN	39S ribosomal protein L12 mitochondrial OS Homo sapiens GN MRPL12 PE 1 SV 2	Regular	1962.89	0	21348.2	17	1	14	17.17	43302	129906	13053	97.3936	2.0792
2375	Q6DD88	ATLA3_HUMAN	Atlastin 3 OS Homo sapiens GN ATL3 PE 1 SV 1	Regular	1960.77	0	60542.1	58	10	48	32.16	202145	180808	78663	135.556	8.2069
6874	P35606	COPB2_HUMAN	Coatomer subunit beta OS Homo sapiens GN COPB2 PE 1 SV 2	Regular	1958.3	0	102487	79	15	70	23.62	223661	130591	93956	97.9072	10.0343
25861	P49207	RL34_HUMAN	60S ribosomal protein L34 OS Homo sapiens GN RPL34 PE 1 SV 3	Regular	1955.16	0	13293	13	2	7	12.82	76271	114406	16833	85.7733	1.1402
32900	Q00341	VIGLN_HUMAN	Vigilin OS Homo sapiens GN HDLBP PE 1 SV 2	Regular	1950.88	0	141456	208	41	116	41.09	786019	220897	314848	165.612	23.4268
2424	P48047	ATPO_HUMAN	ATP synthase subunit O mitochondrial OS Homo sapiens GN ATP5O PE 1 SV 1	Regular	1940.01	0	23277.4	35	5	17	27.7	105971	99726	29726	74.7669	1.7404
25199	Q15293	RCN1_HUMAN	Reticulocalbin 1 OS Homo sapiens GN RCN1 PE 1 SV 1	Regular	1936.78	0	38890	34	7	35	25.68	142557	133037	78390	99.741	3.8789
4054	Q03135-2	CAV1_HUMAN	Isoform Beta of Caveolin 1 OS Homo sapiens GN CAV1	Regular	1936.42	0	17022.8	16	3	14	34.69	39996	0	14775			4053
11502	P26885	FKBP2_HUMAN	Peptidyl prolyl cis trans isomerase FKBP2 OS Homo sapiens GN FKBP2 PE 1 SV 2	Regular	1936.14	0	15649.3	21	4	10	38.03	40962	39151	17570	29.3524	0.4593
25888	Q8NHW5	RLA0L_HUMAN	60S acidic ribosomal protein P0 like OS Homo sapiens GN RPLP0P6 PE 5 SV 1	Regular	1934.45	0	34364.6	55	11	21	40.38	273227	193964	90482	145.419	4.9973	25889
25889	P05388	RLA0_HUMAN	60S acidic ribosomal protein P0 OS Homo sapiens GN RPLP0 PE 1 SV 1	Regular	1934.45	0	34273.6	50	10	20	27.76	250664	0	86974			25888
16549	P42167-2	LAP2B_HUMAN	Isoform Gamma of Lamina associated polypeptide 2 isoforms beta gamma OS Homo sapiens GN TMPO	Regular	1929.58	0	38737.9	44	6	32	22.61	119667	0	45784			16547 16548
19557	Q13765	NACA_HUMAN	Nascent polypeptide associated complex subunit alpha OS Homo sapiens GN NACA PE 1 SV 1	Regular	1924	0	23383.9	32	3	8	19.53	61623	61623	27902	46.2002	1.0803
32943	Q9BQB6-2	VKOR1_HUMAN	Isoform MST134 of Vitamin K epoxide reductase complex subunit 1 OS Homo sapiens GN VKORC1	Regular	1920.96	0	16700.6	12	1	8	8.33	40284	120852	17792	90.6056	1.5132	32942
32942	Q9BQB6	VKOR1_HUMAN	Vitamin K epoxide reductase complex subunit 1 OS Homo sapiens GN VKORC1 PE 1 SV 1	Regular	1920.96	0	18234.6	12	1	9	7.98	40284	0	17792			32943
1606	O95782-2	AP2A1_HUMAN	Isoform B of AP 2 complex subunit alpha 1 OS Homo sapiens GN AP2A1	Regular	1904.69	0	105362	57	11	70	17.07	145384	107283	84900	80.4326	8.4745	1605
24576	P31939	PUR9_HUMAN	Bifunctional purine biosynthesis protein PURH OS Homo sapiens GN ATIC PE 1 SV 3	Regular	1900	0	64616	77	18	55	46.28	166535	81848	67695	61.3634	3.9651
833	P11766	ADHX_HUMAN	Alcohol dehydrogenase class 3 OS Homo sapiens GN ADH5 PE 1 SV 4	Regular	1875.99	0	39724.4	39	5	21	15.78	119411	89860	48271	67.3702	2.6762
1700	Q15847	APM2_HUMAN	Adipose most abundant gene transcript 2 protein OS Homo sapiens GN APM2 PE 1 SV 1	Regular	1870.83	0	7854.77	9	2	5	48.68	35829	96492	11747	72.3423	0.5682
17775	P46821	MAP1B_HUMAN	Microtubule associated protein 1B OS Homo sapiens GN MAP1B PE 1 SV 1	Regular	1866.02	0	270621	295	43	173	28.61	1137170	307433	636335	230.49	62.3753	17773 17774
12285	P50395	GDIB_HUMAN	Rab GDP dissociation inhibitor beta OS Homo sapiens GN GDI2 PE 1 SV 2	Regular	1850.67	0	50663.4	64	13	42	29.66	317886	191941	80336	143.903	7.2906	12284
29850	Q13148-3	TADBP_HUMAN	Isoform 3 of TAR DNA binding protein 43 OS Homo sapiens GN TARDBP	Regular	1844.11	0	27972	33	4	11	27.69	74227	0	58617			29848 29849
1999	O15144	ARPC2_HUMAN	Actin related protein 2 3 complex subunit 2 OS Homo sapiens GN ARPC2 PE 1 SV 1	Regular	1838.31	0	34333.1	36	10	37	28	199346	127348	34983	95.4758	3.278
12647	P04899	GNAI2_HUMAN	Guanine nucleotide binding protein G i subunit alpha 2 OS Homo sapiens GN GNAI2 PE 1 SV 3	Regular	1813.66	0	40451	38	7	29	28.45	191035	159415	106393	119.517	4.8346	12648 12650 12662 12663
24259	P25786	PSA1_HUMAN	Proteasome subunit alpha type 1 OS Homo sapiens GN PSMA1 PE 1 SV 1	Regular	1805.12	0	29555.7	47	9	25	27.76	136247	92373	57179	69.2542	2.0469	24260
24260	P25786-2	PSA1_HUMAN	Isoform Long of Proteasome subunit alpha type 1 OS Homo sapiens GN PSMA1	Regular	1805.12	0	30239.5	47	9	25	27.14	136247	0	57179			24259
13871	O43390-2	HNRPR_HUMAN	Isoform 2 of Heterogeneous nuclear ribonucleoprotein R OS Homo sapiens GN HNRNPR	Regular	1786.24	0	71214.5	69	14	51	21.7	226028	0	98104			13865 13866 13867 13868 13869 13870
13870	O43390	HNRPR_HUMAN	Heterogeneous nuclear ribonucleoprotein R OS Homo sapiens GN HNRNPR PE 1 SV 1	Regular	1786.24	0	70943.2	69	14	51	21.8	226028	35681	98104	26.7509	1.8978	13865 13866 13867 13868 13869 13871
78	Q07000	1C15_HUMAN	HLA class I histocompatibility antigen Cw 15 alpha chain OS Homo sapiens GN HLA C PE 1 SV 1	Regular	1764.94	0	40862.9	43	7	27	25.96	172583	2987	108605	2.2394	0.0915	9 10 11 12 13 16 17 18 19 20 21 22 23 24 25 26 27 28 29 30 31 32 33 34 35 36 37 38 39 40 41 42 43 44 45 46 47 48 49 50 51 52 53 54 55 56 57 58 59 60 61 62 63 64 65 66 67 68 69 70 71 72 73 74 75 76 77 79 80 81 82 13733
70	P04222	1C03_HUMAN	HLA class I histocompatibility antigen Cw 3 alpha chain OS Homo sapiens GN HLA C PE 1 SV 2	Regular	1757.51	0	40860.9	42	6	24	23.22	198839	0	105158			9 10 11 12 13 16 17 18 19 20 21 22 23 24 25 26 27 28 29 30 31 32 33 34 35 36 37 38 39 40 41 42 43 44 45 46 47 48 49 50 51 52 53 54 55 56 57 58 59 60 61 62 63 64 65 66 67 68 69 71 72 73 74 75 76 77 78 79 80 81 82 13733
73	Q29963	1C06_HUMAN	HLA class I histocompatibility antigen Cw 6 alpha chain OS Homo sapiens GN HLA C PE 1 SV 2	Regular	1754.88	0	40968.9	44	6	25	34.7	167979	3750.62	109308	2.8119	0.1152	9 10 11 12 13 16 17 18 19 20 21 22 23 24 25 26 27 28 29 30 31 32 33 34 35 36 37 38 39 40 41 42 43 44 45 46 47 48 49 50 51 52 53 54 55 56 57 58 59 60 61 62 63 64 65 66 67 68 69 70 71 72 74 75 76 77 78 79 80 81 82 13733
76	P30508	1C12_HUMAN	HLA class I histocompatibility antigen Cw 12 alpha chain OS Homo sapiens GN HLA C PE 1 SV 2	Regular	1754.88	0	40885.9	40	5	26	20.49	166882	0	104593			9 10 11 12 13 16 17 18 19 20 21 22 23 24 25 26 27 28 29 30 31 32 33 34 35 36 37 38 39 40 41 42 43 44 45 46 47 48 49 50 51 52 53 54 55 56 57 58 59 60 61 62 63 64 65 66 67 68 69 70 71 72 73 74 75 77 78 79 80 81 82 13733
82	Q29865	1C18_HUMAN	HLA class I histocompatibility antigen Cw 18 alpha chain OS Homo sapiens GN HLA C PE 2 SV 1	Regular	1754.88	0	40933	40	5	24	20.49	166882	0	104593			9 10 11 12 13 16 17 18 19 20 21 22 23 24 25 26 27 28 29 30 31 32 33 34 35 36 37 38 39 40 41 42 43 44 45 46 47 48 49 50 51 52 53 54 55 56 57 58 59 60 61 62 63 64 65 66 67 68 69 70 71 72 73 74 75 76 77 78 79 80 81 13733
75	P30505	1C08_HUMAN	HLA class I histocompatibility antigen Cw 8 alpha chain OS Homo sapiens GN HLA C PE 2 SV 1	Regular	1754.88	0	40772.9	40	5	24	20.49	166882	0	104593			9 10 11 12 13 16 17 18 19 20 21 22 23 24 25 26 27 28 29 30 31 32 33 34 35 36 37 38 39 40 41 42 43 44 45 46 47 48 49 50 51 52 53 54 55 56 57 58 59 60 61 62 63 64 65 66 67 68 69 70 71 72 73 74 76 77 78 79 80 81 82 13733
71	P30504	1C04_HUMAN	HLA class I histocompatibility antigen Cw 4 alpha chain OS Homo sapiens GN HLA C PE 1 SV 1	Regular	1754.88	0	40995	47	7	26	27.05	216624	160487	127223	120.321	4.9326	9 10 11 12 13 16 17 18 19 20 21 22 23 24 25 26 27 28 29 30 31 32 33 34 35 36 37 38 39 40 41 42 43 44 45 46 47 48 49 50 51 52 53 54 55 56 57 58 59 60 61 62 63 64 65 66 67 68 69 70 72 73 74 75 76 77 78 79 80 81 82 13733
77	P30510	1C14_HUMAN	HLA class I histocompatibility antigen Cw 14 alpha chain OS Homo sapiens GN HLA C PE 2 SV 2	Regular	1754.88	0	40837.7	40	5	23	20.49	166882	0	104593			9 10 11 12 13 16 17 18 19 20 21 22 23 24 25 26 27 28 29 30 31 32 33 34 35 36 37 38 39 40 41 42 43 44 45 46 47 48 49 50 51 52 53 54 55 56 57 58 59 60 61 62 63 64 65 66 67 68 69 70 71 72 73 74 75 76 78 79 80 81 82 13733
14197	Q9Y4L1	HYOU1_HUMAN	Hypoxia up regulated protein 1 OS Homo sapiens GN HYOU1 PE 1 SV 1	Regular	1725.13	0	111336	114	21	88	24.12	393526	134889	121965	101.129	11.2593	30342
1779	Q15041	AR6P1_HUMAN	ADP ribosylation factor like protein 6 interacting protein 1 OS Homo sapiens GN ARL6IP1 PE 1 SV 2	Regular	1719.98	0	23362.8	19	1	9	13.79	34411	103233	18314	77.3962	1.8082
17783	P27816-4	MAP4_HUMAN	Isoform 4 of Microtubule associated protein 4 OS Homo sapiens GN MAP4	Regular	1716.69	0	91154.4	55	8	77	13.88	200839	0	65263			17780 17781 17784 17785
69	P30501	1C02_HUMAN	HLA class I histocompatibility antigen Cw 2 alpha chain OS Homo sapiens GN HLA C PE 1 SV 1	Regular	1712.06	0	41094.9	45	6	26	25.96	173737	0	109354			9 10 11 12 13 16 17 18 19 20 21 22 23 24 25 26 27 28 29 30 31 32 33 34 35 36 37 38 39 40 41 42 43 44 45 46 47 48 49 50 51 52 53 54 55 56 57 58 59 60 61 62 63 64 65 66 67 68 70 71 72 73 74 75 76 77 78 79 80 81 82 13733
12136	P62879	GBB2_HUMAN	Guanine nucleotide binding protein G I G S G T subunit beta 2 OS Homo sapiens GN GNB2 PE 1 SV 3	Regular	1711.84	0	37331.2	59	11	21	39.12	215574	91937.7	76507	68.9279	2.5732	12135 12137 12138
25855	P61353	RL27_HUMAN	60S ribosomal protein L27 OS Homo sapiens GN RPL27 PE 1 SV 2	Regular	1708.99	0	15797.8	27	3	9	36.03	189135	189135	38532	141.799	2.2401
6768	Q99715-2	COCA1_HUMAN	Isoform Short of Collagen alpha 1 XII chain OS Homo sapiens GN COL12A1	Regular	1704.89	0	205491	176	36	123	20.59	554876	0	257453			6767 6769
11	P04439	1A03_HUMAN	HLA class I histocompatibility antigen A 3 alpha chain OS Homo sapiens GN HLA A PE 1 SV 2	Regular	1687.68	0	40840.8	46	11	27	37.26	230413	62267.6	115424	46.6835	1.9066	9 10 12 13 16 17 18 19 20 21 22 23 24 25 26 27 28 29 30 31 32 33 34 35 37 38 39 40 41 44 45 46 47 48 49 50 51 52 53 54 55 56 57 58 59 60 61 62 63 65 66 67 68 69 70 71 72 73 74 75 76 77 78 79 80 81 82 13733
32134	O14907	TX1B3_HUMAN	Tax1 binding protein 3 OS Homo sapiens GN TAX1BP3 PE 1 SV 2	Regular	1686.06	0	13734.7	13	3	7	29.03	42719	106002	19085	79.4722	1.0915
9414	Q96FJ2	DYL2_HUMAN	Dynein light chain 2 cytoplasmic OS Homo sapiens GN DYNLL2 PE 1 SV 1	Regular	1683.86	0	10349.9	14	3	7	26.97	68809	6458.31	17238	4.8419	0.0501	9413
6879	Q9Y678	COPG_HUMAN	Coatomer subunit gamma OS Homo sapiens GN COPG PE 1 SV 1	Regular	1683.61	0	97718.6	89	22	72	37.41	320099	143484	116630	107.573	10.5119
7593	P21291	CSRP1_HUMAN	Cysteine and glycine rich protein 1 OS Homo sapiens GN CSRP1 PE 1 SV 3	Regular	1680.94	0	20567.5	54	5	15	33.68	281405	272084	133951	203.988	4.1955
29974	Q9C0C2	TB182_HUMAN	182 kDa tankyrase 1 binding protein OS Homo sapiens GN TNKS1BP1 PE 1 SV 3	Regular	1690.65	0	181782	93	31	149	29.67	203906	57329	104216	42.9809	7.8131	29975
22922	Q99623	PHB2_HUMAN	Prohibitin 2 OS Homo sapiens GN PHB2 PE 1 SV 2	Regular	1662.96	0	33296.4	36	8	29	30.43	141098	104134	35323	78.0717	2.5995
9709	P17813-2	EGLN_HUMAN	Isoform Short of Endoglin OS Homo sapiens GN ENG	Regular	1661.64	0	67542	59	8	36	18.88	186810	139479	91060	104.571	7.0629	9708
9708	P17813	EGLN_HUMAN	Endoglin OS Homo sapiens GN ENG PE 1 SV 2	Regular	1661.64	0	70578.3	59	8	36	17.93	186810	0	91060			9709
3856	P27824	CALX_HUMAN	Calnexin OS Homo sapiens GN CANX PE 1 SV 2	Regular	1658.28	0	67568.4	71	13	45	17.91	344970	256034	175110	191.955	12.9701
12	P13746	1A11_HUMAN	HLA class I histocompatibility antigen A 11 alpha chain OS Homo sapiens GN HLA A PE 1 SV 1	Regular	1655.69	0	40936.9	42	8	26	26.85	221253	0	110481			9 10 11 13 16 17 18 19 20 21 22 23 24 25 26 27 28 29 30 31 32 33 34 35 36 37 38 39 40 41 42 43 44 45 46 47 48 49 50 51 52 53 54 55 56 57 58 59 60 61 62 63 64 65 66 67 68 69 70 71 72 73 74 75 76 77 78 79 80 81 82 13733
13	P13746-2	1A11_HUMAN	Isoform Long of HLA class I histocompatibility antigen A 11 alpha chain OS Homo sapiens GN HLA A	Regular	1655.69	0	41464.5	42	8	28	26.42	221253	0	110481			9 10 11 12 16 17 18 19 20 21 22 23 24 25 26 27 28 29 30 31 32 33 34 35 36 37 38 39 40 41 42 43 44 45 46 47 48 49 50 51 52 53 54 55 56 57 58 59 60 61 62 63 64 65 66 67 68 69 70 71 72 73 74 75 76 77 78 79 80 81 82 13733
21	P16188	1A30_HUMAN	HLA class I histocompatibility antigen A 30 alpha chain OS Homo sapiens GN HLA A PE 1 SV 2	Regular	1653.13	0	40904.9	41	8	26	33.42	225417	0	109564			9 10 11 12 13 16 17 18 19 20 22 23 24 25 26 27 28 29 30 31 32 33 34 35 37 38 39 40 41 44 45 46 47 48 49 50 51 52 53 54 55 56 57 58 59 60 61 62 63 65 66 67 68 69 70 71 72 73 74 75 76 77 78 79 80 81 82 13733
32302	P61081	UBC12_HUMAN	NEDD8 conjugating enzyme Ubc12 OS Homo sapiens GN UBE2M PE 1 SV 1	Regular	1637.17	0	20900	27	4	16	28.42	34073	32960	16545	24.7109	0.5165
15903	Q07666	KHDR1_HUMAN	KH domain containing RNA binding signal transduction associated protein 1 OS Homo sapiens GN KHDRB	Regular	1631.18	0	48227.4	24	3	21	15.58	162368	0	139820			15904 15905
15905	Q07666-3	KHDR1_HUMAN	Isoform DeltaKH of KH domain containing RNA binding signal transduction associated protein 1 OS Ho	Regular	1631.18	0	44027.5	24	3	18	17.08	162368	162368	139820	121.731	5.3595	15903 15904
19343	P24844	MYL9_HUMAN	Myosin regulatory light polypeptide 9 OS Homo sapiens GN MYL9 PE 1 SV 4	Regular	1622.97	0	19827.3	27	4	19	45.93	93550	91257	39936	68.4175	1.3565	18557 18558
29991	A6NHL2-2	TBAL3_HUMAN	Isoform 2 of Tubulin alpha chain like 3 OS Homo sapiens GN TUBAL3	Regular	1620.88	0	45517.9	30	6	38	4.93	256065	0	74237			29981 29982 29983 29984 29985 29986 29987 29989 29990 46478
29990	A6NHL2	TBAL3_HUMAN	Tubulin alpha chain like 3 OS Homo sapiens GN TUBAL3 PE 1 SV 2	Regular	1620.88	0	49908.9	30	6	38	4.48	256065	0	74237			29981 29982 29983 29984 29985 29986 29987 29989 29991 46478
81	Q95604	1C17_HUMAN	HLA class I histocompatibility antigen Cw 17 alpha chain OS Homo sapiens GN HLA C PE 1 SV 1	Regular	1616.81	0	41238.3	33	5	26	28.49	182022	0	110258			9 10 11 12 13 16 17 18 19 20 21 22 23 24 25 26 27 28 29 30 31 32 33 34 35 36 37 38 39 40 41 42 43 44 45 46 47 48 49 50 51 52 53 54 55 56 57 58 59 60 61 62 63 64 65 66 67 68 69 70 71 72 73 74 75 76 77 78 79 80 82 13733
21974	Q86U42-2	PABP2_HUMAN	Isoform 2 of Polyadenylate binding protein 2 OS Homo sapiens GN PABPN1	Regular	1610.32	0	31496.7	31	5	18	32.09	61801	55410	41940	41.5422	1.3084	21973
21973	Q86U42	PABP2_HUMAN	Polyadenylate binding protein 2 OS Homo sapiens GN PABPN1 PE 1 SV 3	Regular	1610.32	0	32749.1	31	5	19	31.05	61801	0	41940			21974
13873	Q00839-2	HNRPU_HUMAN	Isoform Short of Heterogeneous nuclear ribonucleoprotein U OS Homo sapiens GN HNRNPU	Regular	1609.1	0	88979.9	117	17	53	21.96	573759	311138	317746	233.268	20.7561	13872
13872	Q00839	HNRPU_HUMAN	Heterogeneous nuclear ribonucleoprotein U OS Homo sapiens GN HNRNPU PE 1 SV 6	Regular	1609.1	0	90584.7	117	17	55	21.45	573759	0	317746			13873
25	P30453	1A34_HUMAN	HLA class I histocompatibility antigen A 34 alpha chain OS Homo sapiens GN HLA A PE 1 SV 1	Regular	1599	0	41054.9	50	8	28	34.79	349355	63206	140945	47.387	1.9455	9 10 11 12 13 16 17 18 19 20 21 22 23 24 26 27 28 29 30 31 32 33 34 35 36 37 38 39 40 41 42 43 44 45 46 47 48 49 50 51 52 53 54 55 56 57 58 59 60 61 62 63 64 65 66 67 68 69 70 71 72 73 74 75 76 77 78 79 80 81 82 13733
28	P30457	1A66_HUMAN	HLA class I histocompatibility antigen A 66 alpha chain OS Homo sapiens GN HLA A PE 1 SV 1	Regular	1599	0	41081.9	50	8	27	34.79	349355	0	140945			9 10 11 12 13 16 17 18 19 20 21 22 23 24 25 26 27 29 30 31 32 33 34 35 36 37 38 39 40 41 42 43 44 45 46 47 48 49 50 51 52 53 54 55 56 57 58 59 60 61 62 63 64 65 66 67 68 69 70 71 72 73 74 75 76 77 78 79 80 81 82 13733
25854	P46776	RL27A_HUMAN	60S ribosomal protein L27a OS Homo sapiens GN RPL27A PE 1 SV 2	Regular	1594.06	0	16561.4	39	6	7	32.43	237493	203381	111242	152.48	2.5253
24281	P28070	PSB4_HUMAN	Proteasome subunit beta type 4 OS Homo sapiens GN PSMB4 PE 1 SV 4	Regular	1592.93	0	29204.3	41	6	16	41.29	130730	98252	55126	73.6619	2.1512
8669	P00367	DHE3_HUMAN	Glutamate dehydrogenase 1 mitochondrial OS Homo sapiens GN GLUD1 PE 1 SV 2	Regular	1587.9	0	61398	89	14	44	40.14	286248	135584	111568	101.65	6.2411	8670
17	P05534	1A24_HUMAN	HLA class I histocompatibility antigen A 24 alpha chain OS Homo sapiens GN HLA A PE 1 SV 2	Regular	1584.7	0	40688.7	35	7	28	25.75	202800	0	103654			9 10 11 12 13 16 18 19 20 21 22 23 24 25 26 27 28 29 30 31 32 33 34 35 36 37 38 39 40 41 42 43 44 45 46 47 48 49 50 51 52 53 54 55 56 57 58 59 60 61 62 63 64 65 66 67 68 69 70 71 72 73 74 75 76 77 78 79 80 81 82 13733
16	P30447	1A23_HUMAN	HLA class I histocompatibility antigen A 23 alpha chain OS Homo sapiens GN HLA A PE 1 SV 1	Regular	1582.13	0	40732.7	33	5	27	20.82	185527	0	100596			9 10 11 12 13 17 18 19 20 21 22 23 24 25 26 27 28 29 30 31 32 33 34 35 36 37 38 39 40 41 42 43 44 45 46 47 48 49 50 51 52 53 54 55 56 57 58 59 60 61 62 63 64 65 66 67 68 69 70 71 72 73 74 75 76 77 78 79 80 81 82 13733
9	P30443	1A01_HUMAN	HLA class I histocompatibility antigen A 1 alpha chain OS Homo sapiens GN HLA A PE 1 SV 1	Regular	1578.11	0	40845.9	37	8	27	27.95	204703	0	104979			10 11 12 13 16 17 18 19 20 21 22 23 24 25 26 27 28 29 30 31 32 33 34 35 36 37 38 39 40 41 42 43 44 45 46 47 48 49 50 51 52 53 54 55 56 57 58 59 60 61 62 63 64 65 66 67 68 69 70 71 72 73 74 75 76 77 78 79 80 81 82 13733
26	P30455	1A36_HUMAN	HLA class I histocompatibility antigen A 36 alpha chain OS Homo sapiens GN HLA A PE 1 SV 1	Regular	1578.11	0	40934	37	8	28	27.95	204703	0	104979			9 10 11 12 13 16 17 18 19 20 21 22 23 24 25 27 28 29 30 31 32 33 34 35 36 37 38 39 40 41 42 43 44 45 46 47 48 49 50 51 52 53 54 55 56 57 58 59 60 61 62 63 64 65 66 67 68 69 70 71 72 73 74 75 76 77 78 79 80 81 82 13733
24884	P11233	RALA_HUMAN	Ras related protein Ral A OS Homo sapiens GN RALA PE 1 SV 1	Regular	1573.28	0	23566.9	18	3	16	19.42	36308	36308	11581	27.221	0.6415
24	P16190	1A33_HUMAN	HLA class I histocompatibility antigen A 33 alpha chain OS Homo sapiens GN HLA A PE 1 SV 3	Regular	1569.44	0	40891.9	47	9	25	40.55	286498	29996	142867	22.4887	0.9196	9 10 11 12 13 16 17 18 19 20 21 22 23 25 26 27 28 29 30 31 32 33 34 35 36 37 38 39 40 41 42 43 44 45 46 47 48 49 50 51 52 53 54 55 56 57 58 59 60 61 62 63 64 65 66 67 68 69 70 71 72 73 74 75 76 77 78 79 80 81 82 13733
14016	P48741	HSP77_HUMAN	Putative heat shock 70 kDa protein 7 OS Homo sapiens GN HSPA7 PE 5 SV 2	Regular	1568.25	0	40244.5	32	4	28	13.9	238916	0	113973			13135 13981 14012 14013 14015 14017 14018
29517	P41250	SYG_HUMAN	Glycyl tRNA synthetase OS Homo sapiens GN GARS PE 1 SV 3	Regular	1566.84	0	83165.8	85	12	63	21.92	337931	203674	179829	152.699	12.6994
5020	Q9UKY7-2	CDV3_HUMAN	Isoform 2 of Protein CDV3 homolog OS Homo sapiens GN CDV3	Regular	1563.13	0	22079.1	21	4	19	47.42	133696	132492	65023	99.3324	2.1932	5019
29975	Q9C0C2-2	TB182_HUMAN	Isoform 2 of 182 kDa tankyrase 1 binding protein OS Homo sapiens GN TNKS1BP1	Regular	1562.57	0	82677.5	50	15	81	28.53	103151	0	66105			29974
5019	Q9UKY7	CDV3_HUMAN	Protein CDV3 homolog OS Homo sapiens GN CDV3 PE 1 SV 1	Regular	1563.13	0	27334.9	21	4	23	39.15	133696	0	65023			5020
22	P16189	1A31_HUMAN	HLA class I histocompatibility antigen A 31 alpha chain OS Homo sapiens GN HLA A PE 2 SV 2	Regular	1558.67	0	41004	44	7	25	31.78	280082	0	137721			9 10 11 12 13 16 17 18 19 20 21 23 24 25 26 27 28 29 30 31 32 33 34 35 36 37 38 39 40 41 42 43 44 45 46 47 48 49 50 51 52 53 54 55 56 57 58 59 60 61 62 63 64 65 66 67 68 69 70 71 72 73 74 75 76 77 78 79 80 81 82 13733
31	P30459	1A74_HUMAN	HLA class I histocompatibility antigen A 74 alpha chain OS Homo sapiens GN HLA A PE 1 SV 1	Regular	1558.67	0	40890.9	44	7	26	31.78	280082	0	137721			9 10 11 12 13 16 17 18 19 20 21 22 23 24 25 26 27 28 29 30 32 33 34 35 36 37 38 39 40 41 42 43 44 45 46 47 48 49 50 51 52 53 54 55 56 57 58 59 60 61 62 63 64 65 66 67 68 69 70 71 72 73 74 75 76 77 78 79 80 81 82 13733
6900	Q9ULV4	COR1C_HUMAN	Coronin 1C OS Homo sapiens GN CORO1C PE 1 SV 1	Regular	1558.2	0	53249.2	82	16	33	28.69	356392	169317	112113	126.941	6.7595
28133	P63208-2	SKP1_HUMAN	Isoform 2 of S phase kinase associated protein 1 OS Homo sapiens GN SKP1	Regular	1556.02	0	18063.4	12	8	14	65	53348	42439	22661	31.8175	0.5747	28132
28132	P63208	SKP1_HUMAN	S phase kinase associated protein 1 OS Homo sapiens GN SKP1 PE 1 SV 2	Regular	1556.02	0	18658.1	12	8	17	63.8	53348	0	22661			28133
17002	P20700	LMNB1_HUMAN	Lamin B1 OS Homo sapiens GN LMNB1 PE 1 SV 2	Regular	1550.55	0	66408.5	94	18	68	37.2	267122	119631	123884	89.6902	5.9562	17003
867	P05141	ADT2_HUMAN	ADP ATP translocase 2 OS Homo sapiens GN SLC25A5 PE 1 SV 6	Regular	1536.13	0	32895.3	23	5	31	17.79	94958	89256	19834	66.9173	2.2013	866 868
23395	Q15149	PLEC_HUMAN	Plectin OS Homo sapiens GN PLEC PE 1 SV 3	Regular	1533.21	0	531792	623	123	468	31.06	2216602	126094	923581	94.5354	50.2731	23396 23397 23398 23399 23400 23401 23402 23403
23400	Q15149-6	PLEC_HUMAN	Isoform Plectin 10 of Plectin OS Homo sapiens GN PLEC	Regular	1532.19	0	516480	623	122	454	31.88	2214221	120930	926793	90.6643	46.8263	23395 23396 23397 23398 23399 23401 23402 23403
23401	Q15149-7	PLEC_HUMAN	Isoform Plectin 7 of Plectin OS Homo sapiens GN PLEC	Regular	1530.02	0	512605	619	120	448	31.54	2206010	0	922253			23395 23396 23397 23398 23399 23400 23402 23403
23402	Q15149-8	PLEC_HUMAN	Isoform Plectin 3 of Plectin OS Homo sapiens GN PLEC	Regular	1530.02	0	513707	619	120	450	31.47	2206010	0	922253			23395 23396 23397 23398 23399 23400 23401 23403
23403	Q15149-9	PLEC_HUMAN	Isoform Plectin 2 of Plectin OS Homo sapiens GN PLEC	Regular	1530.02	0	514775	619	120	451	31.41	2206010	0	922253			23395 23396 23397 23398 23399 23400 23401 23402
23399	Q15149-5	PLEC_HUMAN	Isoform Plectin 8 of Plectin OS Homo sapiens GN PLEC	Regular	1530.02	0	516277	619	120	452	31.32	2206010	0	922253			23395 23396 23397 23398 23400 23401 23402 23403
23398	Q15149-4	PLEC_HUMAN	Isoform Plectin 11 of Plectin OS Homo sapiens GN PLEC	Regular	1530.02	0	516199	619	120	451	31.32	2206010	0	922253			23395 23396 23397 23399 23400 23401 23402 23403
23396	Q15149-2	PLEC_HUMAN	Isoform Plectin 1 of Plectin OS Homo sapiens GN PLEC	Regular	1530.02	0	518473	621	121	452	31.53	2211021	0	925342			23395 23397 23398 23399 23400 23401 23402 23403
32843	P21796	VDAC1_HUMAN	Voltage dependent anion selective channel protein 1 OS Homo sapiens GN VDAC1 PE 1 SV 2	Regular	1527.95	0	30772.6	37	8	21	28.98	198903	169266	48082	126.903	3.9051
24802	P20339	RAB5A_HUMAN	Ras related protein Rab 5A OS Homo sapiens GN RAB5A PE 1 SV 2	Regular	1524.04	0	23658.7	24	4	14	27.44	52269	26268	14005	19.6937	0.4659	24803 24804
19	P30450	1A26_HUMAN	HLA class I histocompatibility antigen A 26 alpha chain OS Homo sapiens GN HLA A PE 1 SV 2	Regular	1521.42	0	41061.9	44	7	27	32.88	330068	0	134490			9 10 11 12 13 16 17 18 20 21 22 23 24 25 26 27 28 29 30 31 32 33 34 35 36 37 38 39 40 41 42 43 44 45 46 47 48 49 50 51 52 53 54 55 56 57 58 59 60 61 62 63 64 65 66 67 68 69 70 71 72 73 74 75 76 77 78 79 80 81 82 13733
18	P18462	1A25_HUMAN	HLA class I histocompatibility antigen A 25 alpha chain OS Homo sapiens GN HLA A PE 2 SV 1	Regular	1521.42	0	41218.1	44	7	27	32.88	330068	0	134490			9 10 11 12 13 16 17 19 20 21 22 23 24 25 26 27 28 29 30 31 32 33 34 35 36 37 38 39 40 41 42 43 44 45 46 47 48 49 50 51 52 53 54 55 56 57 58 59 60 61 62 63 64 65 66 67 68 69 70 71 72 73 74 75 76 77 78 79 80 81 82 13733
27	P30456	1A43_HUMAN	HLA class I histocompatibility antigen A 43 alpha chain OS Homo sapiens GN HLA A PE 2 SV 1	Regular	1521.42	0	41032.9	43	6	27	27.12	326852	0	129827			9 10 11 12 13 16 17 18 19 20 21 22 23 24 25 26 28 29 30 31 32 33 34 35 36 37 38 39 40 41 42 43 44 45 46 47 48 49 50 51 52 53 54 55 56 57 58 59 60 61 62 63 64 65 66 67 68 69 70 71 72 73 74 75 76 77 78 79 80 81 82 13733
23397	Q15149-3	PLEC_HUMAN	Isoform 3 of Plectin OS Homo sapiens GN PLEC	Regular	1521.37	0	518033	615	120	451	31.36	2187376	0	914700			23395 23396 23398 23399 23400 23401 23402 23403
31916	P07996	TSP1_HUMAN	Thrombospondin 1 OS Homo sapiens GN THBS1 PE 1 SV 2	Regular	1517.55	0	129383	111	14	101	19.32	437189	159734	196705	119.756	15.4945	31917
14394	P55010	IF5_HUMAN	Eukaryotic translation initiation factor 5 OS Homo sapiens GN EIF5 PE 1 SV 2	Regular	1516.34	0	49222.9	32	4	40	9.74	74392	68070	21581	51.0337	2.512
32247	Q13838	UAP56_HUMAN	Spliceosome RNA helicase BAT1 OS Homo sapiens GN BAT1 PE 1 SV 1	Regular	1493.71	0	48991.5	40	9	37	30.84	145498	130906	63910	98.1433	4.8082	8471 32248
32248	Q13838-2	UAP56_HUMAN	Isoform 2 of Spliceosome RNA helicase BAT1 OS Homo sapiens GN BAT1	Regular	1493.71	0	50679.5	40	9	38	29.8	145498	0	63910			8471 32247
15507	Q01813	K6PP_HUMAN	6 phosphofructokinase type C OS Homo sapiens GN PFKP PE 1 SV 2	Regular	1490.73	0	85596.3	108	20	51	29.97	392655	175605	127557	131.655	11.2692	15505 15506
32276	Q13404-6	UB2V1_HUMAN	Isoform UEV 1As of Ubiquitin conjugating enzyme E2 variant 1 OS Homo sapiens GN UBE2V1	Regular	1489.76	0	11841.8	12	2	10	21.36	46460	69690	10266	52.2482	0.6187
10238	P13804	ETFA_HUMAN	Electron transfer flavoprotein subunit alpha mitochondrial OS Homo sapiens GN ETFA PE 1 SV 1	Regular	1483.89	0	35079.6	32	6	24	32.43	107183	83899	41608	62.9011	2.2065
23	P10314	1A32_HUMAN	HLA class I histocompatibility antigen A 32 alpha chain OS Homo sapiens GN HLA A PE 2 SV 2	Regular	1481.09	0	41048.1	38	6	25	29.86	260795	0	131266			9 10 11 12 13 16 17 18 19 20 21 22 24 25 26 27 28 29 30 31 32 33 34 35 36 37 38 39 40 41 42 43 44 45 46 47 48 49 50 51 52 53 54 55 56 57 58 59 60 61 62 63 64 65 66 67 68 69 70 71 72 73 74 75 76 77 78 79 80 81 82 13733
20	P30512	1A29_HUMAN	HLA class I histocompatibility antigen A 29 alpha chain OS Homo sapiens GN HLA A PE 2 SV 2	Regular	1481.09	0	40862.9	43	8	25	35.34	284726	0	143601			9 10 11 12 13 16 17 18 19 21 22 23 24 25 26 27 28 29 30 31 32 33 34 35 36 37 38 39 40 41 42 43 44 45 46 47 48 49 50 51 52 53 54 55 56 57 58 59 60 61 62 63 64 65 66 67 68 69 70 71 72 73 74 75 76 77 78 79 80 81 82 13733
24899	P43487	RANG_HUMAN	Ran specific GTPase activating protein OS Homo sapiens GN RANBP1 PE 1 SV 1	Regular	1470.9	0	23310.2	15	2	14	10.45	59324	88986	21785	66.7149	1.5551
29266	P31948	STIP1_HUMAN	Stress induced phosphoprotein 1 OS Homo sapiens GN STIP1 PE 1 SV 1	Regular	1470.47	0	62639.5	53	11	64	24.86	303430	155313	84863	116.442	7.2939
2211	P16615-5	AT2A2_HUMAN	Isoform 5 of Sarcoplasmic endoplasmic reticulum calcium ATPase 2 OS Homo sapiens GN ATP2A2	Regular	1468.85	0	109734	125	21	70	23.67	343841	0	132651			2205 2206 2207 2208 2209 2210 2212 2213 2214 2215 2216 2217
2208	P16615-2	AT2A2_HUMAN	Isoform HK2 of Sarcoplasmic endoplasmic reticulum calcium ATPase 2 OS Homo sapiens GN ATP2A2	Regular	1468.85	0	109691	125	21	70	23.67	343841	125575	132651	94.1466	10.3271	2205 2206 2207 2209 2210 2211 2212 2213 2214 2215 2216 2217
2209	P16615-3	AT2A2_HUMAN	Isoform SERCA2C of Sarcoplasmic endoplasmic reticulum calcium ATPase 2 OS Homo sapiens GN ATP2A2	Regular	1468.85	0	109894	125	21	70	23.62	343841	0	132651			2205 2206 2207 2208 2210 2211 2212 2213 2214 2215 2216 2217
2207	P16615	AT2A2_HUMAN	Sarcoplasmic endoplasmic reticulum calcium ATPase 2 OS Homo sapiens GN ATP2A2 PE 1 SV 1	Regular	1468.85	0	114757	125	21	73	22.65	343841	0	132651			2205 2206 2208 2209 2210 2211 2212 2213 2214 2215 2216 2217
16547	P42166	LAP2A_HUMAN	Lamina associated polypeptide 2 isoform alpha OS Homo sapiens GN TMPO PE 1 SV 2	Regular	1462.87	0	75492.2	40	11	63	26.08	125439	14028.5	47332	10.5175	0.794	16548 16549
30733	Q9BVC6	TM109_HUMAN	Transmembrane protein 109 OS Homo sapiens GN TMEM109 PE 1 SV 1	Regular	1460.18	0	26210	16	3	15	21.81	95842	133778	33510	100.296	2.6288
11428	Q13642	FHL1_HUMAN	Four and a half LIM domains protein 1 OS Homo sapiens GN FHL1 PE 1 SV 4	Regular	1457.67	0	36263.2	25	6	32	23.53	73027	0	27342			11429 11430
28534	P00441	SODC_HUMAN	Superoxide dismutase Cu Zn OS Homo sapiens GN SOD1 PE 1 SV 2	Regular	1445.54	0	15935.8	35	8	13	47.4	125577	114426	64341	85.7879	1.3671
28845	P09486	SPRC_HUMAN	SPARC OS Homo sapiens GN SPARC PE 1 SV 1	Regular	1444.8	0	34632.3	41	9	20	28.71	120484	88857	27093	66.6182	2.3071
30458	P21980-2	TGM2_HUMAN	Isoform 2 of Protein glutamine gamma glutamyltransferase 2 OS Homo sapiens GN TGM2	Regular	1436.21	0	61678.7	46	6	41	18.43	135968	0	68526			30457 30459
8596	P17661	DESM_HUMAN	Desmin OS Homo sapiens GN DES PE 1 SV 3	Regular	1433.27	0	53535.9	100	13	46	21.28	4215004	90843	1549886	68.1072	3.6462	1021 15476 15477 15494 20142 20143 20167 20168 32904
30241	Q15185	TEBP_HUMAN	Prostaglandin E synthase 3 OS Homo sapiens GN PTGES3 PE 1 SV 1	Regular	1427.56	0	18697.5	33	5	15	31.25	136210	122808	48022	92.0721	1.7215
80	Q29960-2	1C16_HUMAN	Isoform 2 of HLA class I histocompatibility antigen Cw 16 alpha chain OS Homo sapiens GN HLA C	Regular	1410.54	0	36797.9	31	6	22	27.61	155541	5159	104089	3.8678	0.1423	9 10 11 12 13 16 17 18 19 20 21 22 23 24 25 26 27 28 29 30 31 32 33 34 35 36 37 38 39 40 41 42 43 44 45 46 47 48 49 50 51 52 53 54 55 56 57 58 59 60 61 62 63 64 65 66 67 68 69 70 71 72 73 74 75 76 77 78 79 81 82 13733
72	Q9TNN7	1C05_HUMAN	HLA class I histocompatibility antigen Cw 5 alpha chain OS Homo sapiens GN HLA C PE 2 SV 1	Regular	1410.54	0	40912.1	27	4	26	16.67	147370	0	97821			9 10 11 12 13 16 17 18 19 20 21 22 23 24 25 26 27 28 29 30 31 32 33 34 35 36 37 38 39 40 41 42 43 44 45 46 47 48 49 50 51 52 53 54 55 56 57 58 59 60 61 62 63 64 65 66 67 68 69 70 71 73 74 75 76 77 78 79 80 81 82 13733
79	Q29960	1C16_HUMAN	HLA class I histocompatibility antigen Cw 16 alpha chain OS Homo sapiens GN HLA C PE 2 SV 1	Regular	1410.54	0	40752.7	31	6	24	24.59	155541	0	104089			9 10 11 12 13 16 17 18 19 20 21 22 23 24 25 26 27 28 29 30 31 32 33 34 35 36 37 38 39 40 41 42 43 44 45 46 47 48 49 50 51 52 53 54 55 56 57 58 59 60 61 62 63 64 65 66 67 68 69 70 71 72 73 74 75 76 77 78 80 81 82 13733
147	P08195-2	4F2_HUMAN	Isoform 2 of 4F2 cell surface antigen heavy chain OS Homo sapiens GN SLC3A2	Regular	1402.23	0	57945	43	14	46	27.03	144638	64686	44926	48.4966	2.8101	146 148 149
148	P08195-3	4F2_HUMAN	Isoform 3 of 4F2 cell surface antigen heavy chain OS Homo sapiens GN SLC3A2	Regular	1402.23	0	61816.3	43	14	47	25.18	144638	0	44926			146 147 149
22651	P50479	PDLI4_HUMAN	PDZ and LIM domain protein 4 OS Homo sapiens GN PDLIM4 PE 1 SV 2	Regular	1400.79	0	35398.1	35	7	23	32.42	104045	77440	43171	58.0586	2.0552	22652
27689	P23246	SFPQ_HUMAN	Splicing factor proline and glutamine rich OS Homo sapiens GN SFPQ PE 1 SV 2	Regular	1398.43	0	76149.6	80	18	47	31.97	267187	101528	117841	76.1177	5.7963	27690
31292	O60784-3	TOM1_HUMAN	Isoform 3 of Target of Myb protein 1 OS Homo sapiens GN TOM1	Regular	1398.19	0	48672.7	44	7	23	41.16	83438	70502	66929	52.857	2.5727	31290 31291 31293
146	P08195	4F2_HUMAN	4F2 cell surface antigen heavy chain OS Homo sapiens GN SLC3A2 PE 1 SV 3	Regular	1402.23	0	67994.1	43	14	47	22.7	144638	0	44926			147 148 149
31293	O60784-4	TOM1_HUMAN	Isoform 4 of Target of Myb protein 1 OS Homo sapiens GN TOM1	Regular	1397.27	0	50268.7	44	7	26	40	83438	0	66929			31290 31291 31292
31290	O60784	TOM1_HUMAN	Target of Myb protein 1 OS Homo sapiens GN TOM1 PE 1 SV 2	Regular	1398.19	0	53818.6	44	7	27	37.4	83438	0	66929			31291 31292 31293
31291	O60784-2	TOM1_HUMAN	Isoform 2 of Target of Myb protein 1 OS Homo sapiens GN TOM1	Regular	1398.19	0	53874.7	44	7	27	37.32	83438	0	66929			31290 31292 31293
149	P08195-4	4F2_HUMAN	Isoform 4 of 4F2 cell surface antigen heavy chain OS Homo sapiens GN SLC3A2	Regular	1402.23	0	71123.5	43	14	47	21.63	144638	0	44926			146 147 148
8418	O95865	DDAH2_HUMAN	N G N G dimethylarginine dimethylaminohydrolase 2 OS Homo sapiens GN DDAH2 PE 1 SV 1	Regular	1380.64	0	29643.9	18	2	23	13.68	48574	72861	31250	54.6256	1.6193
20168	P07197	NFM_HUMAN	Neurofilament medium polypeptide OS Homo sapiens GN NEFM PE 1 SV 3	Regular	1378.31	0	102472	66	18	108	22.6	2441519	21981.5	593357	16.4801	1.6887	1021 8596 15476 15477 15494 20142 20143 20167 32904
13733	P01893	HLAH_HUMAN	Putative HLA class I histocompatibility antigen alpha chain H OS Homo sapiens GN HLA H PE 5 SV 3	Regular	1377.31	0	40892	37	10	27	31.77	196716	46744.7	112258	35.0456	1.4331	9 10 11 12 13 16 17 18 19 20 21 22 23 24 25 26 27 28 29 30 31 32 33 34 35 36 37 38 39 40 41 42 43 44 45 46 47 48 49 50 51 52 53 54 55 56 57 58 59 60 61 62 63 64 65 66 67 68 69 70 71 72 73 74 75 76 77 78 79 80 81 82
28486	O60493	SNX3_HUMAN	Sorting nexin 3 OS Homo sapiens GN SNX3 PE 1 SV 3	Regular	1375.14	0	18762.4	20	6	15	32.72	66015	51148	21989	38.3469	0.7195	28487 28489
20854	P61970	NTF2_HUMAN	Nuclear transport factor 2 OS Homo sapiens GN NUTF2 PE 1 SV 1	Regular	1375.04	0	14478.5	10	1	8	11.02	30842	92526	13604	69.3689	1.0044
24025	Q13162	PRDX4_HUMAN	Peroxiredoxin 4 OS Homo sapiens GN PRDX4 PE 1 SV 1	Regular	1373.21	0	30540	29	7	20	39.11	173339	128063	45891	96.0119	2.9322
24749	P51153	RAB13_HUMAN	Ras related protein Rab 13 OS Homo sapiens GN RAB13 PE 1 SV 1	Regular	1372.18	0	22774.2	14	3	18	15.76	69779	20333.7	17500	15.2447	0.3472	24747 24748 24750 24751 24752 24757 24758 24759 24760 24761 24772 24777 24780 24782 24783 24784 24785 24797 24799 24800 24801 24812 24813 24992 24999
24409	Q14914	PTGR1_HUMAN	Prostaglandin reductase 1 OS Homo sapiens GN PTGR1 PE 1 SV 2	Regular	1372.16	0	35869.9	19	5	21	28.57	54252	50506	31884	37.8655	1.3582
14289	P20810-2	ICAL_HUMAN	Isoform 2 of Calpastatin OS Homo sapiens GN CAST	Regular	1374.33	0	75304.6	87	21	74	43.88	237172	0	85929			14288 14290 14291 14292 14293 14294
1021	Q16352	AINX_HUMAN	Alpha internexin OS Homo sapiens GN INA PE 1 SV 2	Regular	1367.73	0	55390.7	49	8	50	14.63	2382723	7403	574146	5.5502	0.3074	8596 15476 15477 15494 20142 20143 20167 20168 32904
14292	P20810-5	ICAL_HUMAN	Isoform 5 of Calpastatin OS Homo sapiens GN CAST	Regular	1375.34	0	81168.7	87	21	81	40.34	237477	92655	86636	69.4656	5.6384	14288 14289 14290 14291 14293 14294
13983	Q14568	HS902_HUMAN	Putative heat shock protein HSP 90 alpha A2 OS Homo sapiens GN HSP90AA2 PE 1 SV 2	Regular	1362.37	0	39364.9	38	6	57	21.28	469292	0	214548			9943 9944 12142 13367 13368 13369 13985 13986 13987 13988
93	P30153	2AAA_HUMAN	Serine threonine protein phosphatase 2A 65 kDa regulatory subunit A alpha isoform OS Homo sapiens GN	Regular	1354.02	0	65308.8	67	12	50	25.98	283953	120896	101787	90.6386	5.9195	94 95
3889	P17655	CAN2_HUMAN	Calpain 2 catalytic subunit OS Homo sapiens GN CAPN2 PE 1 SV 5	Regular	1351.32	0	80009.6	71	13	51	26.43	182466	107510	74553	80.6028	6.449
17768	P55145	MANF_HUMAN	Mesencephalic astrocyte derived neurotrophic factor OS Homo sapiens GN MANF PE 1 SV 2	Regular	1347.48	0	20256.6	21	3	15	17.32	77863	77863	25272	58.3757	1.1825
33597	P67809	YBOX1_HUMAN	Nuclease sensitive element binding protein 1 OS Homo sapiens GN YBX1 PE 1 SV 3	Regular	1347.03	0	35924.2	74	6	26	29.32	287502	213942	221292	160.397	5.7622	8288 8289 8290 33598
14294	P20810-7	ICAL_HUMAN	Isoform 7 of Calpastatin OS Homo sapiens GN CAST	Regular	1341.99	0	82770.6	86	21	81	35.62	228728	0	86736			14288 14289 14290 14291 14292 14293
14293	P20810-6	ICAL_HUMAN	Isoform 6 of Calpastatin OS Homo sapiens GN CAST	Regular	1341.99	0	84943.1	86	21	84	34.77	228728	0	86736			14288 14289 14290 14291 14292 14294
14291	P20810-4	ICAL_HUMAN	Isoform 4 of Calpastatin OS Homo sapiens GN CAST	Regular	1340.97	0	71894.6	84	19	70	41.23	226075	0	83919			14288 14289 14290 14292 14293 14294
14288	P20810	ICAL_HUMAN	Calpastatin OS Homo sapiens GN CAST PE 1 SV 4	Regular	1340.97	0	76573	85	20	75	38.84	227249	0	84974			14289 14290 14291 14292 14293 14294
24797	Q86YS6	RAB43_HUMAN	Ras related protein Rab 43 OS Homo sapiens GN RAB43 PE 1 SV 1	Regular	1338.98	0	23339.4	16	5	25	10.38	119184	45343.1	44462	33.9948	0.7934	24747 24748 24749 24750 24751 24752 24757 24758 24759 24760 24761 24772 24780 24799 24812 24813 24992 24999
32593	Q16851-2	UGPA_HUMAN	Isoform 2 of UTP glucose 1 phosphate uridylyltransferase OS Homo sapiens GN UGP2	Regular	1334.46	0	55676.9	50	10	42	21.93	168609	0	49255			32592
32592	Q16851	UGPA_HUMAN	UTP glucose 1 phosphate uridylyltransferase OS Homo sapiens GN UGP2 PE 1 SV 5	Regular	1334.46	0	56940.4	51	11	42	26.38	169821	103687	50455	77.7366	4.4263	32593
12284	P31150	GDIA_HUMAN	Rab GDP dissociation inhibitor alpha OS Homo sapiens GN GDI1 PE 1 SV 2	Regular	1333.54	0	50582.9	46	10	35	21.03	163016	43374.2	40977	32.5187	1.6449	12285
32907	P18206-3	VINC_HUMAN	Isoform 3 of Vinculin OS Homo sapiens GN VCL	Regular	1332	0	24904.3	19	4	18	27.48	75387	0	22339			32905 32906
23433	O00469	PLOD2_HUMAN	Procollagen lysine 2 oxoglutarate 5 dioxygenase 2 OS Homo sapiens GN PLOD2 PE 1 SV 2	Regular	1329.12	0	84685.8	70	15	59	23.2	230898	128772	80532	96.5434	8.1759	23434
14364	P41091	IF2G_HUMAN	Eukaryotic translation initiation factor 2 subunit 3 OS Homo sapiens GN EIF2S3 PE 1 SV 3	Regular	1327.15	0	51109.6	45	6	33	16.95	147049	129543	79637	97.1215	4.9638	14362 14363
13985	Q58FG0	HS905_HUMAN	Putative heat shock protein HSP 90 alpha A5 OS Homo sapiens GN HSP90AA5P PE 1 SV 1	Regular	1325.58	0	38738.1	39	7	33	21.86	151721	7137.31	81492	5.351	0.2073	9943 9944 12142 13367 13368 13369 13983 13986 13987 13988
23434	O00469-2	PLOD2_HUMAN	Isoform B of Procollagen lysine 2 oxoglutarate 5 dioxygenase 2 OS Homo sapiens GN PLOD2	Regular	1321.02	0	87098.6	68	14	65	21.11	215363	0	78950			23433
15494	P08729	K2C7_HUMAN	Keratin type II cytoskeletal 7 OS Homo sapiens GN KRT7 PE 1 SV 4	Regular	1315.2	0	51404.8	79	17	39	37.31	153853	48896	89875	36.6585	1.8844	1021 8596 15476 15477 20142 20143 20167 20168 32904
2947	P55957	BID_HUMAN	BH3 interacting domain death agonist OS Homo sapiens GN BID PE 1 SV 1	Regular	1313.15	0	21994.7	14	5	21	32.82	56299	0	9950			2948 2949
2948	P55957-2	BID_HUMAN	Isoform BID EL of BH3 interacting domain death agonist OS Homo sapiens GN BID	Regular	1321.82	0	26836.5	15	6	23	33.2	73873	29357	15771	22.0096	0.5907	2947 2949
20167	P07196	NFL_HUMAN	Neurofilament light polypeptide OS Homo sapiens GN NEFL PE 1 SV 3	Regular	1311.67	0	61516.7	38	8	69	35.17	2396824	90553	535163	67.8897	4.1764	1021 8596 15476 15477 15494 20142 20143 20168 32904
3325	Q07021	C1QBP_HUMAN	Complement component 1 Q subcomponent binding protein mitochondrial OS Homo sapiens GN C1QBP PE 1 S	Regular	1303.8	0	31362.3	15	4	18	18.44	49741	48107	16956	36.067	1.1311
27690	P23246-2	SFPQ_HUMAN	Isoform F of Splicing factor proline and glutamine rich OS Homo sapiens GN SFPQ	Regular	1298.17	0	72263.4	68	15	42	31.69	227160	13095.2	92457	9.8178	0.7095	27689
10153	Q9BS26	ERP44_HUMAN	Endoplasmic reticulum resident protein 44 OS Homo sapiens GN ERP44 PE 1 SV 1	Regular	1291.39	0	46971.3	39	7	33	20.69	121149	92890	52487	69.6418	3.2712
11469	P02751-2	FINC_HUMAN	Isoform Migration stimulation factor FN70 of Fibronectin OS Homo sapiens GN FN1	Regular	1289.42	0	71971.5	67	11	40	22.9	160808	0	71680			11468 11470 11471 11472 11473 11474 11475 11476 11477 11478 11479 11480 11481 11482
55	P30490	1B52_HUMAN	HLA class I histocompatibility antigen B 52 alpha chain OS Homo sapiens GN HLA B PE 2 SV 1	Regular	1287.72	0	40521.3	49	12	26	51.38	151029	106566	64146	79.8951	3.2374	9 10 11 12 13 16 17 18 19 20 21 22 23 24 25 26 27 28 29 30 31 32 33 34 35 36 37 38 39 40 41 42 43 44 45 46 47 48 49 50 51 52 53 54 56 57 58 59 60 61 62 63 64 65 66 67 68 69 70 71 72 73 74 75 76 77 78 79 80 81 82 13733
64	Q31612	1B73_HUMAN	HLA class I histocompatibility antigen B 73 alpha chain OS Homo sapiens GN HLA B PE 1 SV 1	Regular	1287.63	0	40435.3	36	5	25	25.07	152253	0	96506			9 10 12 13 16 17 18 19 20 22 23 24 25 26 27 28 29 30 31 32 33 34 35 36 37 38 39 40 41 42 43 44 45 46 47 48 49 50 51 52 53 54 55 56 57 58 59 60 61 62 63 65 66 67 68 69 70 71 72 73 74 75 76 77 78 79 80 81 82 13733
54	P18464	1B51_HUMAN	HLA class I histocompatibility antigen B 51 alpha chain OS Homo sapiens GN HLA B PE 1 SV 1	Regular	1283.15	0	40566.4	48	10	25	47.79	147377	0	63370			9 10 11 12 13 16 17 18 19 20 21 22 23 24 25 26 27 28 29 30 31 32 33 34 35 36 37 38 39 40 41 42 43 44 45 46 47 48 49 50 51 52 53 55 56 57 58 59 60 61 62 63 64 65 66 67 68 69 70 71 72 73 74 75 76 77 78 79 80 81 82 13733
65	P30498	1B78_HUMAN	HLA class I histocompatibility antigen B 78 alpha chain OS Homo sapiens GN HLA B PE 2 SV 1	Regular	1281.58	0	40478.2	46	9	25	47.79	135582	0	60366			9 10 11 12 13 16 17 18 19 20 21 22 23 24 25 26 27 28 29 30 31 32 33 34 35 36 37 38 39 40 41 42 43 44 45 46 47 48 49 50 51 52 53 54 55 56 57 58 59 60 61 62 63 64 66 67 68 69 70 71 72 73 74 75 76 77 78 79 80 81 82 13733
17008	Q8WWI1-3	LMO7_HUMAN	Isoform 3 of LIM domain only protein 7 OS Homo sapiens GN LMO7	Regular	1272.91	0	153670	144	35	130	33.14	399769	139280	164441	104.421	16.0465	17006 17007 17009
68	P30499	1C01_HUMAN	HLA class I histocompatibility antigen Cw 1 alpha chain OS Homo sapiens GN HLA C PE 2 SV 1	Regular	1272.89	0	40964.8	37	5	23	22.4	186880	0	100643			9 10 11 12 13 16 17 18 19 20 21 22 23 24 25 26 27 28 29 30 31 32 33 34 35 36 37 38 39 40 41 42 43 44 45 46 47 48 49 50 51 52 53 54 55 56 57 58 59 60 61 62 63 64 65 66 67 69 70 71 72 73 74 75 76 77 78 79 80 81 82 13733
38	P30466	1B18_HUMAN	HLA class I histocompatibility antigen B 18 alpha chain OS Homo sapiens GN HLA B PE 1 SV 1	Regular	1272.65	0	40274.9	49	14	25	58.56	219624	64844	88410	48.6151	1.958	9 10 11 12 13 16 17 18 19 20 21 22 23 24 25 26 27 28 29 30 31 32 33 34 35 36 37 39 40 41 42 43 44 45 46 47 48 49 50 51 52 53 54 55 56 57 58 59 60 61 62 63 64 65 66 67 68 69 70 71 72 73 74 75 76 77 78 79 80 81 82 13733
2395	O75964	ATP5L_HUMAN	ATP synthase subunit g mitochondrial OS Homo sapiens GN ATP5L PE 1 SV 3	Regular	1272.59	0	11428.5	12	2	9	23.3	23069	34603.5	7135	25.9431	0.2965
21219	P04181	OAT_HUMAN	Ornithine aminotransferase mitochondrial OS Homo sapiens GN OAT PE 1 SV 1	Regular	1272.15	0	48534.9	27	6	30	25.97	69423	49069	30862	36.7882	1.7855
31412	P06753-3	TPM3_HUMAN	Isoform 3 of Tropomyosin alpha 3 chain OS Homo sapiens GN TPM3	Regular	1271.28	0	28955.5	115	13	30	31.17	1530939	0	841207			31399 31400 31401 31402 31403 31404 31405 31406 31407 31408 31409 31411 31413 31414
74	P10321	1C07_HUMAN	HLA class I histocompatibility antigen Cw 7 alpha chain OS Homo sapiens GN HLA C PE 1 SV 3	Regular	1270.27	0	40648.7	30	2	24	10.38	145081	0	93409			9 10 11 12 13 16 17 18 19 20 21 22 23 24 25 26 27 28 29 30 31 32 33 34 35 36 37 38 39 40 41 42 43 44 45 46 47 48 49 50 51 52 53 54 55 56 57 58 59 60 61 62 63 64 65 66 67 68 69 70 71 72 73 75 76 77 78 79 80 81 82 13733
24570	P22102	PUR2_HUMAN	Trifunctional purine biosynthetic protein adenosine 3 OS Homo sapiens GN GART PE 1 SV 1	Regular	1268.53	0	107767	34	6	77	10.1	68568	38483	22800	28.8516	3.1093	24571
36	P30462	1B14_HUMAN	HLA class I histocompatibility antigen B 14 alpha chain OS Homo sapiens GN HLA B PE 1 SV 1	Regular	1268.22	0	40358.1	43	7	27	32.32	131358	0	55329			9 10 12 13 16 17 18 19 20 22 23 24 25 26 27 28 29 30 31 32 33 34 35 37 38 39 40 41 42 43 44 45 46 47 48 49 50 51 52 53 54 55 56 57 58 59 60 61 62 63 64 65 66 67 68 69 70 71 72 73 74 75 76 77 78 79 80 81 82 13733
48	P30483	1B45_HUMAN	HLA class I histocompatibility antigen B 45 alpha chain OS Homo sapiens GN HLA B PE 2 SV 1	Regular	1266.45	0	40414.2	44	12	27	47.51	151216	0	63720			9 10 11 12 13 16 17 18 19 20 21 22 23 24 25 26 27 28 29 30 31 32 33 34 35 36 37 38 39 40 41 42 43 44 45 46 47 49 50 51 52 53 54 55 56 57 58 59 60 61 62 63 64 65 66 67 68 69 70 71 72 73 74 75 76 77 78 79 80 81 82 13733
53	P30488	1B50_HUMAN	HLA class I histocompatibility antigen B 50 alpha chain OS Homo sapiens GN HLA B PE 2 SV 1	Regular	1266.45	0	40541.4	44	12	28	47.51	151216	0	63720			9 10 11 12 13 16 17 18 19 20 21 22 23 24 25 26 27 28 29 30 31 32 33 34 35 36 37 38 39 40 41 42 43 44 45 46 47 48 49 50 51 52 54 55 56 57 58 59 60 61 62 63 64 65 66 67 68 69 70 71 72 73 74 75 76 77 78 79 80 81 82 13733
37	P30464	1B15_HUMAN	HLA class I histocompatibility antigen B 15 alpha chain OS Homo sapiens GN HLA B PE 1 SV 2	Regular	1266.45	0	40388.1	44	13	27	54.7	154370	0	64906			9 10 11 12 13 16 17 18 19 20 21 22 23 24 25 26 27 28 29 30 31 32 33 34 35 36 38 39 40 41 42 43 44 45 46 47 48 49 50 51 52 53 54 55 56 57 58 59 60 61 62 63 64 65 66 67 68 69 70 71 72 73 74 75 76 77 78 79 80 81 82 13733
57	P30492	1B54_HUMAN	HLA class I histocompatibility antigen B 54 alpha chain OS Homo sapiens GN HLA B PE 2 SV 1	Regular	1264.89	0	40380.1	45	11	24	50	198681	0	84118			9 10 11 12 13 16 17 18 19 20 21 22 23 24 25 26 27 28 29 30 31 32 33 34 35 36 37 38 39 40 41 42 43 44 45 46 47 48 49 50 51 52 53 54 55 56 58 59 60 61 62 63 64 65 66 67 68 69 70 71 72 73 74 75 76 77 78 79 80 81 82 13733
58	P30493	1B55_HUMAN	HLA class I histocompatibility antigen B 55 alpha chain OS Homo sapiens GN HLA B PE 1 SV 1	Regular	1264.89	0	40496.2	43	9	26	43.65	132553	0	60070			9 10 11 12 13 16 17 18 19 20 21 22 23 24 25 26 27 28 29 30 31 32 33 34 35 36 37 38 39 40 41 42 43 44 45 46 47 48 49 50 51 52 53 54 55 56 57 59 60 61 62 63 64 65 66 67 68 69 70 71 72 73 74 75 76 77 78 79 80 81 82 13733
59	P30495	1B56_HUMAN	HLA class I histocompatibility antigen B 56 alpha chain OS Homo sapiens GN HLA B PE 2 SV 1	Regular	1264.89	0	40478.3	43	9	25	43.65	132553	0	60070			9 10 11 12 13 16 17 18 19 20 21 22 23 24 25 26 27 28 29 30 31 32 33 34 35 36 37 38 39 40 41 42 43 44 45 46 47 48 49 50 51 52 53 54 55 56 57 58 60 61 62 63 64 65 66 67 68 69 70 71 72 73 74 75 76 77 78 79 80 81 82 13733
22836	P15259	PGAM2_HUMAN	Phosphoglycerate mutase 2 OS Homo sapiens GN PGAM2 PE 1 SV 3	Regular	1264.7	0	28766.3	29	5	20	11.86	124523	0	55860			22835 22837
41	P18463	1B37_HUMAN	HLA class I histocompatibility antigen B 37 alpha chain OS Homo sapiens GN HLA B PE 2 SV 1	Regular	1263.59	0	40456.1	45	12	26	52.49	148924	0	63335			9 10 11 12 13 16 17 18 19 20 21 22 23 24 25 26 27 28 29 30 31 32 33 34 35 36 37 38 39 40 42 43 44 45 46 47 48 49 50 51 52 53 54 55 56 57 58 59 60 61 62 63 64 65 66 67 68 69 70 71 72 73 74 75 76 77 78 79 80 81 82 13733
52	P30487	1B49_HUMAN	HLA class I histocompatibility antigen B 49 alpha chain OS Homo sapiens GN HLA B PE 2 SV 2	Regular	1263.59	0	40581.5	43	10	28	46.41	145475	0	61770			9 10 11 12 13 16 17 18 19 20 21 22 23 24 25 26 27 28 29 30 31 32 33 34 35 36 37 38 39 40 41 42 43 44 45 46 47 48 49 50 51 53 54 55 56 57 58 59 60 61 62 63 64 65 66 67 68 69 70 71 72 73 74 75 76 77 78 79 80 81 82 13733
40	P30685	1B35_HUMAN	HLA class I histocompatibility antigen B 35 alpha chain OS Homo sapiens GN HLA B PE 1 SV 1	Regular	1261.88	0	40455.3	45	11	25	46.41	149366	0	64045			9 10 11 12 13 16 17 18 19 20 21 22 23 24 25 26 27 28 29 30 31 32 33 34 35 36 37 38 39 41 42 43 44 45 46 47 48 49 50 51 52 53 54 55 56 57 58 59 60 61 62 63 64 65 66 67 68 69 70 71 72 73 74 75 76 77 78 79 80 81 82 13733
61	P10319	1B58_HUMAN	HLA class I histocompatibility antigen B 58 alpha chain OS Homo sapiens GN HLA B PE 2 SV 1	Regular	1260.72	0	40337.2	43	10	25	44.48	136212	0	61930			9 10 11 12 13 16 17 18 19 20 21 22 23 24 25 26 27 28 29 30 31 32 33 34 35 36 37 38 39 40 41 42 43 44 45 46 47 48 49 50 51 52 53 54 55 56 57 58 59 60 62 63 64 65 66 67 68 69 70 71 72 73 74 75 76 77 78 79 80 81 82 13733
44	Q04826	1B40_HUMAN	HLA class I histocompatibility antigen B 40 alpha chain OS Homo sapiens GN HLA B PE 1 SV 1	Regular	1259.86	0	40505.3	41	10	27	30.94	147598	0	59314			9 10 11 12 13 16 17 18 19 20 21 22 23 24 25 26 27 28 29 30 31 32 33 34 35 36 37 38 39 40 41 42 43 45 46 47 48 49 50 51 52 53 54 55 56 57 58 59 60 61 62 63 64 65 66 67 68 69 70 71 72 73 74 75 76 77 78 79 80 81 82 13733
45	P30479	1B41_HUMAN	HLA class I histocompatibility antigen B 41 alpha chain OS Homo sapiens GN HLA B PE 1 SV 1	Regular	1259.86	0	40539.3	41	10	28	31.22	147021	0	58426			9 10 11 12 13 16 17 18 19 20 21 22 23 24 25 26 27 28 29 30 31 32 33 34 35 36 37 38 39 40 41 42 43 44 46 47 48 49 50 51 52 53 54 55 56 57 58 59 60 61 62 63 64 65 66 67 68 69 70 71 72 73 74 75 76 77 78 79 80 81 82 13733
42	Q95365	1B38_HUMAN	HLA class I histocompatibility antigen B 38 alpha chain OS Homo sapiens GN HLA B PE 2 SV 1	Regular	1259.02	0	40416.3	43	8	27	33.98	142177	0	59202			9 10 12 13 16 17 18 19 20 22 23 24 25 26 27 28 29 30 31 32 33 34 35 36 37 38 39 40 41 43 44 45 46 47 48 49 50 51 52 53 54 55 56 57 58 59 60 61 62 63 64 65 66 67 68 69 70 71 72 73 74 75 76 77 78 79 80 81 82 13733
56	P30491	1B53_HUMAN	HLA class I histocompatibility antigen B 53 alpha chain OS Homo sapiens GN HLA B PE 1 SV 1	Regular	1259.02	0	40495.4	44	9	25	43.92	143625	0	62095			9 10 11 12 13 16 17 18 19 20 21 22 23 24 25 26 27 28 29 30 31 32 33 34 35 36 37 38 39 40 41 42 43 44 45 46 47 48 49 50 51 52 53 54 55 57 58 59 60 61 62 63 64 65 66 67 68 69 70 71 72 73 74 75 76 77 78 79 80 81 82 13733
62	Q29940	1B59_HUMAN	HLA class I histocompatibility antigen B 59 alpha chain OS Homo sapiens GN HLA B PE 2 SV 1	Regular	1259.02	0	40584.5	44	10	25	45.3	207951	0	85042			9 10 11 12 13 16 17 18 19 20 21 22 23 24 25 26 27 28 29 30 31 32 33 34 35 36 37 38 39 40 41 42 43 44 45 46 47 48 49 50 51 52 53 54 55 56 57 58 59 60 61 63 64 65 66 67 68 69 70 71 72 73 74 75 76 77 78 79 80 81 82 13733
43	P30475	1B39_HUMAN	HLA class I histocompatibility antigen B 39 alpha chain OS Homo sapiens GN HLA B PE 2 SV 1	Regular	1257.45	0	40328.1	41	8	27	41.16	133536	0	57384			9 10 12 13 16 17 18 19 20 22 23 24 25 26 27 28 29 30 31 32 33 34 35 36 37 38 39 40 41 42 44 45 46 47 48 49 50 51 52 53 54 55 56 57 58 59 60 61 62 63 64 65 66 67 68 69 70 71 72 73 74 75 76 77 78 79 80 81 82 13733
49	P30484	1B46_HUMAN	HLA class I histocompatibility antigen B 46 alpha chain OS Homo sapiens GN HLA B PE 2 SV 1	Regular	1257.45	0	40440.3	40	8	25	46.13	133182	0	59176			9 10 11 12 13 16 17 18 19 20 21 22 23 24 25 26 27 28 29 30 31 32 33 34 35 36 37 38 39 40 41 42 43 44 45 46 47 48 50 51 52 53 54 55 56 57 58 59 60 61 62 63 64 65 66 67 68 69 70 71 72 73 74 75 76 77 78 79 80 81 82 13733
63	Q29836	1B67_HUMAN	HLA class I histocompatibility antigen B 67 alpha chain OS Homo sapiens GN HLA B PE 1 SV 1	Regular	1257.45	0	40342.1	39	8	27	40.33	133014	0	56855			9 10 11 12 13 16 17 18 19 20 21 22 23 24 25 26 27 28 29 30 31 32 33 34 35 36 37 38 39 40 41 42 43 44 45 46 47 48 49 50 51 52 53 54 55 56 57 58 59 60 61 62 64 65 66 67 68 69 70 71 72 73 74 75 76 77 78 79 80 81 82 13733
67	Q29718	1B82_HUMAN	HLA class I histocompatibility antigen B 82 alpha chain OS Homo sapiens GN HLA B PE 2 SV 1	Regular	1257.45	0	40421.1	41	8	26	43.65	131436	0	59100			9 10 11 12 13 16 17 18 19 20 21 22 23 24 25 26 27 28 29 30 31 32 33 34 35 36 37 38 39 40 41 42 43 44 45 46 47 48 49 50 51 52 53 54 55 56 57 58 59 60 61 62 63 64 65 66 68 69 70 71 72 73 74 75 76 77 78 79 80 81 82 13733
47	P30481	1B44_HUMAN	HLA class I histocompatibility antigen B 44 alpha chain OS Homo sapiens GN HLA B PE 1 SV 1	Regular	1257	0	40481.3	42	9	27	40.33	142902	0	57839			9 10 11 12 13 16 17 18 19 20 21 22 23 24 25 26 27 28 29 30 31 32 33 34 35 36 37 38 39 40 41 42 43 44 45 46 48 49 50 51 52 53 54 55 56 57 58 59 60 61 62 63 64 65 66 67 68 69 70 71 72 73 74 75 76 77 78 79 80 81 82 13733
50	P30485	1B47_HUMAN	HLA class I histocompatibility antigen B 47 alpha chain OS Homo sapiens GN HLA B PE 2 SV 1	Regular	1257	0	40571.5	44	9	27	34.81	143520	0	59903			9 10 11 12 13 16 17 18 19 20 21 22 23 24 25 26 27 28 29 30 31 32 33 34 35 36 37 38 39 40 41 42 43 44 45 46 47 48 49 51 52 53 54 55 56 57 58 59 60 61 62 63 64 65 66 67 68 69 70 71 72 73 74 75 76 77 78 79 80 81 82 13733
20367	P22307	NLTP_HUMAN	Non specific lipid transfer protein OS Homo sapiens GN SCP2 PE 1 SV 2	Regular	1254.4	0	58993.8	24	7	41	17	55913	36517	15534	27.3777	1.6151	20368
60	P18465	1B57_HUMAN	HLA class I histocompatibility antigen B 57 alpha chain OS Homo sapiens GN HLA B PE 1 SV 1	Regular	1254.13	0	40224.2	40	8	24	27.9	132594	0	57524			9 10 11 12 13 16 17 18 19 20 21 22 23 24 25 26 27 28 29 30 31 32 33 34 35 36 37 38 39 40 41 42 43 44 45 46 47 48 49 50 51 52 53 54 55 56 57 58 59 61 62 63 64 65 66 67 68 69 70 71 72 73 74 75 76 77 78 79 80 81 82 13733
21873	O15460-2	P4HA2_HUMAN	Isoform IIa of Prolyl 4 hydroxylase subunit alpha 2 OS Homo sapiens GN P4HA2	Regular	1251.68	0	60632.9	54	10	41	31.33	178166	111561	69113	83.6399	5.0713	21872
21872	O15460	P4HA2_HUMAN	Prolyl 4 hydroxylase subunit alpha 2 OS Homo sapiens GN P4HA2 PE 1 SV 1	Regular	1251.68	0	60902.1	51	9	41	28.79	172560	0	64197			21873
46	P30480	1B42_HUMAN	HLA class I histocompatibility antigen B 42 alpha chain OS Homo sapiens GN HLA B PE 1 SV 1	Regular	1250.86	0	40333	38	6	27	27.35	127241	0	53806			9 10 11 12 13 16 17 18 19 20 21 22 23 24 25 26 27 28 29 30 31 32 33 34 35 36 37 38 39 40 41 42 43 44 45 47 48 49 50 51 52 53 54 55 56 57 58 59 60 61 62 63 64 65 66 67 68 69 70 71 72 73 74 75 76 77 78 79 80 81 82 13733
33	P01889	1B07_HUMAN	HLA class I histocompatibility antigen B 7 alpha chain OS Homo sapiens GN HLA B PE 1 SV 3	Regular	1250.86	0	40460.2	38	5	28	22.38	125594	0	53342			9 10 11 12 13 16 17 18 19 20 21 22 23 24 25 26 27 28 29 30 31 32 34 35 36 37 38 39 40 41 42 43 44 45 46 47 48 49 50 51 52 53 54 55 56 57 58 59 60 61 62 63 64 65 66 67 68 69 70 71 72 73 74 75 76 77 78 79 80 81 82 13733
34	P30460	1B08_HUMAN	HLA class I histocompatibility antigen B 8 alpha chain OS Homo sapiens GN HLA B PE 1 SV 1	Regular	1250.86	0	40331	37	5	27	22.65	125833	0	52696			9 10 11 12 13 16 17 18 19 20 21 22 23 24 25 26 27 28 29 30 31 32 33 35 36 37 38 39 40 41 42 43 44 45 46 47 48 49 50 51 52 53 54 55 56 57 58 59 60 61 62 63 64 65 66 67 68 69 70 71 72 73 74 75 76 77 78 79 80 81 82 13733
39	P03989	1B27_HUMAN	HLA class I histocompatibility antigen B 27 alpha chain OS Homo sapiens GN HLA B PE 1 SV 2	Regular	1250.86	0	40428.2	37	5	25	22.38	126410	0	53584			9 10 11 12 13 16 17 18 19 20 21 22 23 24 25 26 27 28 29 30 31 32 33 34 35 36 37 38 40 41 42 43 44 45 46 47 48 49 50 51 52 53 54 55 56 57 58 59 60 61 62 63 64 65 66 67 68 69 70 71 72 73 74 75 76 77 78 79 80 81 82 13733
28487	O60493-2	SNX3_HUMAN	Isoform SNX 3A of Sorting nexin 3 OS Homo sapiens GN SNX3	Regular	1247.87	0	14765.8	17	5	11	35.38	58351	0	20307			28486 28489
5831	O75390	CISY_HUMAN	Citrate synthase mitochondrial OS Homo sapiens GN CS PE 1 SV 2	Regular	1241.66	0	51712.6	30	4	32	6.65	79332	71425	26223	53.549	2.7692
27555	Q9NVA2-2	SEP11_HUMAN	Isoform 2 of Septin 11 OS Homo sapiens GN SEPT11	Regular	1233.65	0	50823.1	47	10	43	21.64	164041	0	45728			27554 27584 27585 27586
27554	Q9NVA2	SEP11_HUMAN	Septin 11 OS Homo sapiens GN SEPT11 PE 1 SV 3	Regular	1233.65	0	49398.4	47	10	42	22.14	164041	108279	45728	81.1793	4.0101	27555 27584 27585 27586
14290	P20810-3	ICAL_HUMAN	Isoform 3 of Calpastatin OS Homo sapiens GN CAST	Regular	1230.52	0	63665.5	73	15	65	46.95	195386	0	71435			14288 14289 14291 14292 14293 14294
30197	P40227	TCPZ_HUMAN	T complex protein 1 subunit zeta OS Homo sapiens GN CCT6A PE 1 SV 3	Regular	1227.88	0	58024.3	45	10	41	21.47	160402	117662	57148	88.214	5.1186
13864	P52272-2	HNRPM_HUMAN	Isoform M1 M2 of Heterogeneous nuclear ribonucleoprotein M OS Homo sapiens GN HNRNPM	Regular	1225.24	0	73621.4	94	26	61	44.43	281398	103350	110819	77.4839	5.7045	13863
13863	P52272	HNRPM_HUMAN	Heterogeneous nuclear ribonucleoprotein M OS Homo sapiens GN HNRNPM PE 1 SV 3	Regular	1227.38	0	77516	95	26	62	42.05	278821	0	110199			13864
12648	P04899-2	GNAI2_HUMAN	Isoform 2 of Guanine nucleotide binding protein G i subunit alpha 2 OS Homo sapiens GN GNAI2	Regular	1223.61	0	38472.7	31	6	27	26.55	140832	0	99186			12647 12650 12662 12663
21752	Q96FW1	OTUB1_HUMAN	Ubiquitin thioesterase OTUB1 OS Homo sapiens GN OTUB1 PE 1 SV 2	Regular	1217.7	0	31284.1	24	5	23	26.94	68150	71376	42559	53.5123	1.6741
8286	Q9UJU6-2	DBNL_HUMAN	Isoform 2 of Drebrin like protein OS Homo sapiens GN DBNL	Regular	1205.33	0	48294.4	45	13	33	26.22	123948	89918	40826	67.4137	3.2557	8285 8287
8285	Q9UJU6	DBNL_HUMAN	Drebrin like protein OS Homo sapiens GN DBNL PE 1 SV 1	Regular	1205.33	0	48207.4	42	11	33	22.56	121209	0	39280			8286 8287
8287	Q9UJU6-3	DBNL_HUMAN	Isoform 3 of Drebrin like protein OS Homo sapiens GN DBNL	Regular	1205.33	0	49042.3	43	11	33	23.01	115344	0	39534			8285 8286
24571	P22102-2	PUR2_HUMAN	Isoform Short of Trifunctional purine biosynthetic protein adenosine 3 OS Homo sapiens GN GART	Regular	1204.25	0	46033.3	26	4	35	20.32	37879	0	17918			24570
13852	P07910-4	HNRPC_HUMAN	Isoform 4 of Heterogeneous nuclear ribonucleoproteins C1 C2 OS Homo sapiens GN HNRNPC	Regular	1207.72	0	27821.6	38	7	29	36.4	242882	214901	63326	161.116	4.4825	13849 13850 13851
20368	P22307-2	NLTP_HUMAN	Isoform SCP2 of Non specific lipid transfer protein OS Homo sapiens GN SCP2	Regular	1203.52	0	15400.8	15	4	17	30.07	45682	0	11456			20367
24777	Q15286	RAB35_HUMAN	Ras related protein Rab 35 OS Homo sapiens GN RAB35 PE 1 SV 1	Regular	1200.66	0	23025.3	13	2	16	8.46	104350	0	42763			24747 24748 24749 24750 24751 24752 24754 24757 24758 24759 24760 24761 24772 24780 24799 24812 24813 24992
13850	P07910-2	HNRPC_HUMAN	Isoform C1 of Heterogeneous nuclear ribonucleoproteins C1 C2 OS Homo sapiens GN HNRNPC	Regular	1207.72	0	32337.6	38	7	34	31.06	242882	0	63326			13849 13851 13852
16964	P49257	LMAN1_HUMAN	Protein ERGIC 53 OS Homo sapiens GN LMAN1 PE 1 SV 2	Regular	1198.13	0	57549.1	20	6	45	22.16	95302	85704	32165	64.2543	3.6978
25856	P46779	RL28_HUMAN	60S ribosomal protein L28 OS Homo sapiens GN RPL28 PE 1 SV 3	Regular	1198.02	0	15747.5	20	4	15	16.06	78600	72469	24864	54.3317	0.8556
10138	O75477	ERLN1_HUMAN	Erlin 1 OS Homo sapiens GN ERLIN1 PE 1 SV 1	Regular	1193.85	0	38925.9	28	8	32	19.94	42151	18713.9	20569	14.0303	0.5461	10139
20143	P12036-2	NFH_HUMAN	Isoform 2 of Neurofilament heavy polypeptide OS Homo sapiens GN NEFH	Regular	1192.9	0	105639	34	9	94	14.23	2304808	7419	532882	5.5622	0.5876	1021 8596 15476 15477 15494 20142 20167 20168 32904
20142	P12036	NFH_HUMAN	Neurofilament heavy polypeptide OS Homo sapiens GN NEFH PE 1 SV 4	Regular	1192.9	0	112479	34	9	97	13.35	2304808	0	532882			1021 8596 15476 15477 15494 20143 20167 20168 32904
24804	P51148	RAB5C_HUMAN	Ras related protein Rab 5C OS Homo sapiens GN RAB5C PE 1 SV 2	Regular	1188.87	0	23482.6	25	7	14	39.35	54149	20692.4	18697	15.5136	0.3643	24802 24803
13346	Q6DN03	H2B2C_HUMAN	Putative histone H2B type 2 C OS Homo sapiens GN HIST2H2BC PE 5 SV 3	Regular	1186.82	0	21472.1	15	2	16	5.18	55582	0	17803			13336 13340 13345 13347 13348 13350
13347	Q6DRA6	H2B2D_HUMAN	Putative histone H2B type 2 D OS Homo sapiens GN HIST2H2BD PE 5 SV 3	Regular	1186.82	0	18018.2	15	2	14	6.1	55582	0	17803			13336 13340 13345 13346 13348 13350
22192	Q9NVD7-2	PARVA_HUMAN	Isoform 2 of Alpha parvin OS Homo sapiens GN PARVA	Regular	1185.5	0	20624.8	13	2	16	20.33	32871	84885	24402	63.6403	1.3126	22191
22191	Q9NVD7	PARVA_HUMAN	Alpha parvin OS Homo sapiens GN PARVA PE 1 SV 1	Regular	1185.5	0	42243.8	16	3	26	14.25	35262	0	26094			22192
30459	P21980-3	TGM2_HUMAN	Isoform TGH2 of Protein glutamine gamma glutamyltransferase 2 OS Homo sapiens GN TGM2	Regular	1179.47	0	38670.7	22	2	22	15.19	74684	50100.8	39909	37.5617	1.4525	30457 30458
4736	Q13740	CD166_HUMAN	CD166 antigen OS Homo sapiens GN ALCAM PE 1 SV 2	Regular	1177.47	0	65102.4	45	8	43	17.84	142792	108301	79387	81.1958	5.286	4737
17006	Q8WWI1	LMO7_HUMAN	LIM domain only protein 7 OS Homo sapiens GN LMO7 PE 1 SV 3	Regular	1176.63	0	192696	129	35	173	27.87	383255	0	151489			17007 17008 17009
4737	Q13740-2	CD166_HUMAN	Isoform 2 of CD166 antigen OS Homo sapiens GN ALCAM	Regular	1175.24	0	63666	49	9	43	20.88	147321	0	80156			4736
2949	P55957-3	BID_HUMAN	Isoform BID S of BH3 interacting domain death agonist OS Homo sapiens GN BID	Regular	1173.82	0	14620.1	9	1	11	20.44	15466	0	6885			2947 2948
25867	Q9Y3U8	RL36_HUMAN	60S ribosomal protein L36 OS Homo sapiens GN RPL36 PE 1 SV 3	Regular	1171.94	0	12253.7	18	4	9	24.76	65150	63730	16865	47.7799	0.5855
24752	P59190-2	RAB15_HUMAN	Isoform 2 of Ras related protein Rab 15 OS Homo sapiens GN RAB15	Regular	1170.74	0	23518	7	1	12	5.29	60044	0	14057			24747 24748 24749 24750 24751 24757 24758 24759 24760 24761 24772 24777 24780 24782 24783 24784 24785 24797 24799 24800 24801 24812 24813 24992 24999
24751	P59190	RAB15_HUMAN	Ras related protein Rab 15 OS Homo sapiens GN RAB15 PE 1 SV 1	Regular	1170.74	0	24390.7	7	1	21	5.19	60044	0	14057			24747 24748 24749 24750 24752 24757 24758 24759 24760 24761 24772 24777 24780 24782 24783 24784 24785 24797 24799 24800 24801 24812 24813 24992 24999
11430	Q13642-3	FHL1_HUMAN	Isoform FHL1C of Four and a half LIM domains protein 1 OS Homo sapiens GN FHL1	Regular	1169.61	0	22017.6	18	5	21	25.77	54765	0	14679			11428 11429
24780	Q96AX2	RAB37_HUMAN	Ras related protein Rab 37 OS Homo sapiens GN RAB37 PE 1 SV 3	Regular	1166.8	0	24815.3	16	3	29	30.49	108157	15987.1	48804	11.9859	0.2974	24747 24748 24749 24750 24751 24752 24757 24758 24759 24760 24761 24772 24777 24782 24783 24784 24785 24797 24799 24800 24801 24812 24813 24992 24999
30183	P53999	TCP4_HUMAN	Activated RNA polymerase II transcriptional coactivator p15 OS Homo sapiens GN SUB1 PE 1 SV 3	Regular	1154.7	0	14395.4	17	3	15	18.9	76675	76675	40921	57.4851	0.8275
866	P12235	ADT1_HUMAN	ADP ATP translocase 1 OS Homo sapiens GN SLC25A4 PE 1 SV 4	Regular	1153.64	0	33064.6	20	5	30	12.75	69697	0	18303			867 868
22888	O15173	PGRC2_HUMAN	Membrane associated progesterone receptor component 2 OS Homo sapiens GN PGRMC2 PE 1 SV 1	Regular	1152.45	0	23818.5	15	7	23	31.84	56708	42729	25524	32.0349	0.763
24636	P11216	PYGB_HUMAN	Glycogen phosphorylase brain form OS Homo sapiens GN PYGB PE 1 SV 5	Regular	1151.28	0	96696.2	55	12	79	21.95	142290	85179.2	58849	63.8608	6.1751	24637 24638
12618	P34897	GLYM_HUMAN	Serine hydroxymethyltransferase mitochondrial OS Homo sapiens GN SHMT2 PE 1 SV 3	Regular	1148.84	0	55993.1	47	11	42	22.82	107321	63619	34707	47.6967	2.6707
17009	Q8WWI1-4	LMO7_HUMAN	Isoform 4 of LIM domain only protein 7 OS Homo sapiens GN LMO7	Regular	1149.57	0	185216	125	34	169	27.94	377175	0	146166			17006 17007 17008
17007	Q8WWI1-2	LMO7_HUMAN	Isoform 2 of LIM domain only protein 7 OS Homo sapiens GN LMO7	Regular	1149.57	0	190876	125	34	171	27.01	377175	0	146166			17006 17008 17009
24785	O95716	RAB3D_HUMAN	Ras related protein Rab 3D OS Homo sapiens GN RAB3D PE 1 SV 1	Regular	1148.35	0	24267.2	20	5	18	17.81	137881	2370	49505	1.7768	0.0431	24747 24748 24749 24750 24751 24752 24757 24758 24759 24760 24761 24772 24780 24782 24783 24784 24799 24812 24813 24992
24748	Q6IQ22	RAB12_HUMAN	Ras related protein Rab 12 OS Homo sapiens GN RAB12 PE 1 SV 3	Regular	1145.45	0	27248.5	18	5	26	22.95	121850	0	46880			24747 24749 24750 24751 24752 24757 24758 24759 24760 24761 24772 24777 24780 24782 24783 24784 24785 24797 24799 24800 24801 24812 24813 24992 24999
868	P12236	ADT3_HUMAN	ADP ATP translocase 3 OS Homo sapiens GN SLC25A6 PE 1 SV 4	Regular	1145.04	0	32866.3	20	6	30	18.12	72193	91095	20856	68.2961	2.2446	866 867
24772	Q15771	RAB30_HUMAN	Ras related protein Rab 30 OS Homo sapiens GN RAB30 PE 1 SV 2	Regular	1141.77	0	23058.3	14	3	20	19.21	113957	12028.4	46616	9.0179	0.2079	24747 24748 24749 24750 24751 24752 24757 24758 24759 24760 24761 24777 24780 24782 24783 24784 24785 24797 24799 24800 24801 24812 24813 24992 24999
24782	P20336	RAB3A_HUMAN	Ras related protein Rab 3A OS Homo sapiens GN RAB3A PE 1 SV 1	Regular	1137.22	0	24984	21	5	16	22.27	116064	6287.13	46951	4.7136	0.1178	24747 24748 24749 24750 24751 24752 24757 24758 24759 24760 24761 24772 24780 24783 24784 24785 24799 24812 24813 24992
24999	A6NDJ8	RB43L_HUMAN	Putative Rab 43 like protein ENSP00000330714 OS Homo sapiens PE 5 SV 3	Regular	1133.18	0	20209.9	11	3	22	6.08	105348	0	42875			24747 24748 24749 24750 24751 24752 24757 24758 24759 24760 24761 24772 24780 24797 24799 24812 24813 24992
24992	Q96DA2	RB39B_HUMAN	Ras related protein Rab 39B OS Homo sapiens GN RAB39B PE 1 SV 1	Regular	1133.18	0	24622.2	14	2	22	15.49	120581	0	64760			24747 24748 24749 24750 24751 24752 24757 24758 24759 24760 24761 24772 24777 24780 24782 24783 24784 24785 24797 24799 24800 24801 24812 24813 24999
24800	P61018	RAB4B_HUMAN	Ras related protein Rab 4B OS Homo sapiens GN RAB4B PE 1 SV 1	Regular	1133.18	0	23586.8	14	3	20	15.96	108375	0	44734			24747 24748 24749 24750 24751 24752 24757 24758 24759 24760 24761 24772 24780 24799 24801 24812 24813 24992
24801	P61018-2	RAB4B_HUMAN	Isoform 2 of Ras related protein Rab 4B OS Homo sapiens GN RAB4B	Regular	1133.18	0	27506.5	14	3	24	13.71	108375	0	44734			24747 24748 24749 24750 24751 24752 24757 24758 24759 24760 24761 24772 24780 24799 24800 24812 24813 24992
24784	Q96E17	RAB3C_HUMAN	Ras related protein Rab 3C OS Homo sapiens GN RAB3C PE 2 SV 1	Regular	1133.18	0	25952.3	15	3	16	15.86	112580	0	46880			24747 24748 24749 24750 24751 24752 24757 24758 24759 24760 24761 24772 24780 24782 24783 24785 24799 24812 24813 24992
24783	P20337	RAB3B_HUMAN	Ras related protein Rab 3B OS Homo sapiens GN RAB3B PE 1 SV 2	Regular	1133.18	0	24758	21	6	16	19.18	114430	0	46749			24747 24748 24749 24750 24751 24752 24757 24758 24759 24760 24761 24772 24780 24782 24784 24785 24799 24812 24813 24992
24799	P20338	RAB4A_HUMAN	Ras related protein Rab 4A OS Homo sapiens GN RAB4A PE 1 SV 2	Regular	1133.18	0	23871.1	13	3	23	29.58	105519	4452.61	45453	3.3382	0.0797	24747 24748 24749 24750 24751 24752 24757 24758 24759 24760 24761 24772 24777 24780 24782 24783 24784 24785 24797 24800 24801 24812 24813 24992 24999
27593	Q9UHD8-7	SEPT9_HUMAN	Isoform 7 of Septin 9 OS Homo sapiens GN SEPT9	Regular	1130.32	0	63502.5	57	10	53	22.75	163888	112205	88164	84.1227	5.342	27587 27588 27589 27590 27591 27592 27594 27595
27588	Q9UHD8-2	SEPT9_HUMAN	Isoform Alpha of Septin 9 OS Homo sapiens GN SEPT9	Regular	1130.32	0	63665.7	57	10	52	22.71	163888	0	88164			27587 27589 27590 27591 27592 27593 27594 27595
27591	Q9UHD8-5	SEPT9_HUMAN	Isoform Gamma of Septin 9 OS Homo sapiens GN SEPT9	Regular	1130.32	0	64681.7	57	10	55	22.28	163888	0	88164			27587 27588 27589 27590 27592 27593 27594 27595
27587	Q9UHD8	SEPT9_HUMAN	Septin 9 OS Homo sapiens GN SEPT9 PE 1 SV 2	Regular	1130.32	0	65401.6	57	10	55	22.01	163888	0	88164			27588 27589 27590 27591 27592 27593 27594 27595
27589	Q9UHD8-3	SEPT9_HUMAN	Isoform MSF B of Septin 9 OS Homo sapiens GN SEPT9	Regular	1118.46	0	47501.4	55	8	35	24.64	136373	0	81532			27587 27588 27590 27591 27592 27593 27594 27595
6719	P12111	CO6A3_HUMAN	Collagen alpha 3 VI chain OS Homo sapiens GN COL6A3 PE 1 SV 5	Regular	1115.82	0	343670	228	57	237	25.5	655263	177058	227735	132.745	45.6203	6720
23708	P62140	PP1B_HUMAN	Serine threonine protein phosphatase PP1 beta catalytic subunit OS Homo sapiens GN PPP1CB PE 1 SV 3	Regular	1114.26	0	37187	35	9	26	38.53	88397	32680.1	35564	24.501	0.9111	23707 23709 23710
17109	Q93052	LPP_HUMAN	Lipoma preferred partner OS Homo sapiens GN LPP PE 1 SV 1	Regular	1112.78	0	65746.6	55	10	37	30.56	164941	82412	75216	61.7862	4.0622
22655	Q96HC4-3	PDLI5_HUMAN	Isoform 3 of PDZ and LIM domain protein 5 OS Homo sapiens GN PDLIM5	Regular	1112.64	0	23765.2	34	8	23	41.59	130515	0	51861			22653 22654
27206	O94979-6	SC31A_HUMAN	Isoform 6 of Protein transport protein Sec31A OS Homo sapiens GN SEC31A	Regular	1108.58	0	117673	80	13	63	14.62	228788	148138	86258	111.063	13.0691	27201 27202 27203 27204 27205 27207 27208
27203	O94979-3	SC31A_HUMAN	Isoform 3 of Protein transport protein Sec31A OS Homo sapiens GN SEC31A	Regular	1108.58	0	121652	80	13	68	14.1	228788	0	86258			27201 27202 27204 27205 27206 27207 27208
27204	O94979-4	SC31A_HUMAN	Isoform 4 of Protein transport protein Sec31A OS Homo sapiens GN SEC31A	Regular	1108.58	0	129037	80	13	64	13.21	228788	0	86258			27201 27202 27203 27205 27206 27207 27208
27202	O94979-2	SC31A_HUMAN	Isoform 2 of Protein transport protein Sec31A OS Homo sapiens GN SEC31A	Regular	1108.58	0	131534	80	13	68	12.95	228788	0	86258			27201 27203 27204 27205 27206 27207 27208
27201	O94979	SC31A_HUMAN	Protein transport protein Sec31A OS Homo sapiens GN SEC31A PE 1 SV 3	Regular	1108.58	0	133015	80	13	69	12.79	228788	0	86258			27202 27203 27204 27205 27206 27207 27208
27208	O94979-8	SC31A_HUMAN	Isoform 8 of Protein transport protein Sec31A OS Homo sapiens GN SEC31A	Regular	1108.58	0	134500	80	13	69	12.65	228788	0	86258			27201 27202 27203 27204 27205 27206 27207
22654	Q96HC4-2	PDLI5_HUMAN	Isoform 2 of PDZ and LIM domain protein 5 OS Homo sapiens GN PDLIM5	Regular	1106.86	0	25872.4	29	6	23	31.62	124702	0	48415			22653 22655
6720	P12111-2	CO6A3_HUMAN	Isoform 2 of Collagen alpha 3 VI chain OS Homo sapiens GN COL6A3	Regular	1103.86	0	321355	219	54	222	26.22	641748	0	223951			6719
6507	P62633	CNBP_HUMAN	Cellular nucleic acid binding protein OS Homo sapiens GN CNBP PE 1 SV 1	Regular	1103.84	0	19462.9	11	1	25	7.91	13745	0	9809			6508 6509
6508	P62633-2	CNBP_HUMAN	Isoform 2 of Cellular nucleic acid binding protein OS Homo sapiens GN CNBP	Regular	1103.84	0	18742.1	11	1	24	8.24	13745	0	9809			6507 6509
6509	P62633-3	CNBP_HUMAN	Isoform 3 of Cellular nucleic acid binding protein OS Homo sapiens GN CNBP	Regular	1103.84	0	18412.7	11	1	25	8.38	13745	41235	9809	30.9149	0.5692	6507 6508
23951	O75915	PRAF3_HUMAN	PRA1 family protein 3 OS Homo sapiens GN ARL6IP5 PE 1 SV 1	Regular	1100.73	0	21614.8	25	3	12	19.68	83284	83284	22182	62.44	1.3496
14279	Q16270	IBP7_HUMAN	Insulin like growth factor binding protein 7 OS Homo sapiens GN IGFBP7 PE 1 SV 1	Regular	1097.67	0	29130.5	19	3	21	19.5	35590	35263.5	14576	26.4379	0.7701
32801	P50552	VASP_HUMAN	Vasodilator stimulated phosphoprotein OS Homo sapiens GN VASP PE 1 SV 3	Regular	1095.21	0	39829.8	51	11	30	41.84	277295	63165	167389	47.3563	1.8862
29388	P53597	SUCA_HUMAN	Succinyl CoA ligase GDP forming subunit alpha mitochondrial OS Homo sapiens GN SUCLG1 PE 1 SV 4	Regular	1091.63	0	36249.8	29	7	20	32.66	76313	63129	41722	47.3293	1.7157
2730	P35613-2	BASI_HUMAN	Isoform 2 of Basigin OS Homo sapiens GN BSG	Regular	1091.15	0	29221	24	6	19	13.01	98943	111214	36179	83.3801	2.4365	2729
30511	P24752	THIL_HUMAN	Acetyl CoA acetyltransferase mitochondrial OS Homo sapiens GN ACAT1 PE 1 SV 1	Regular	1087.78	0	45199.7	20	4	38	12.18	50612	45846	14228	34.3718	1.5536
51	P30486	1B48_HUMAN	HLA class I histocompatibility antigen B 48 alpha chain OS Homo sapiens GN HLA B PE 1 SV 1	Regular	1086.87	0	40362.1	32	8	28	21.55	159355	51113	62207	38.3206	1.5467	9 10 11 12 13 16 17 18 19 20 21 22 23 24 25 26 27 28 29 30 31 32 33 34 35 36 37 38 39 40 41 42 43 44 45 46 47 48 49 50 52 53 54 55 56 57 58 59 60 61 62 63 64 65 66 67 68 69 70 71 72 73 74 75 76 77 78 79 80 81 82 13733
2729	P35613	BASI_HUMAN	Basigin OS Homo sapiens GN BSG PE 1 SV 2	Regular	1091.15	0	42200.5	26	7	23	9.09	103539	0	38189			2730
21972	P11940-2	PABP1_HUMAN	Isoform 2 of Polyadenylate binding protein 1 OS Homo sapiens GN PABPC1	Regular	1083.32	0	61181.2	41	9	43	18.83	146568	0	46275			21971 21975 21976 21977 22089 22090
27205	O94979-5	SC31A_HUMAN	Isoform 5 of Protein transport protein Sec31A OS Homo sapiens GN SEC31A	Regular	1083.27	0	56731.4	70	10	35	23.58	201144	0	81231			27201 27202 27203 27204 27206 27207 27208
29326	Q9Y3F4	STRAP_HUMAN	Serine threonine kinase receptor associated protein OS Homo sapiens GN STRAP PE 1 SV 1	Regular	1081.01	0	38438.4	43	7	27	34.29	78891	56125	31126	42.0782	1.6174
19428	Q9NZM1-6	MYOF_HUMAN	Isoform 6 of Myoferlin OS Homo sapiens GN MYOF	Regular	1103.19	0	233477	111	26	165	16.55	361586	112313	131176	84.2037	19.6596	19423 19424 19425 19426 19427 19429 19430
19423	Q9NZM1	MYOF_HUMAN	Myoferlin OS Homo sapiens GN MYOF PE 1 SV 1	Regular	1103.19	0	234709	111	26	164	16.45	361586	0	131176			19424 19425 19426 19427 19428 19429 19430
66	Q31610	1B81_HUMAN	HLA class I histocompatibility antigen B 81 alpha chain OS Homo sapiens GN HLA B PE 2 SV 1	Regular	1077.87	0	40400.2	29	4	27	18.78	139575	0	57587			9 10 11 12 13 16 17 18 19 20 21 22 23 24 25 26 27 28 29 30 31 32 33 34 35 36 37 38 39 40 41 42 43 44 45 46 47 48 49 50 51 52 53 54 55 56 57 58 59 60 61 62 63 64 65 67 68 69 70 71 72 73 74 75 76 77 78 79 80 81 82 13733
23707	P62136	PP1A_HUMAN	Serine threonine protein phosphatase PP1 alpha catalytic subunit OS Homo sapiens GN PPP1CA PE 1 SV 1	Regular	1074.04	0	37512.2	33	8	24	20.61	93587	31559.9	29347	23.6612	0.8876	23708 23709 23710
6716	P12110	CO6A2_HUMAN	Collagen alpha 2 VI chain OS Homo sapiens GN COL6A2 PE 1 SV 4	Regular	1069.35	0	108580	58	13	70	18.55	153136	114403	52360	85.7706	9.3129	6717 6718
668	P35609	ACTN2_HUMAN	Alpha actinin 2 OS Homo sapiens GN ACTN2 PE 1 SV 1	Regular	1068.52	0	103854	70	18	79	20.81	261491	10994	109539	8.2425	0.856	667 669 670
8452	Q92841	DDX17_HUMAN	Probable ATP dependent RNA helicase DDX17 OS Homo sapiens GN DDX17 PE 1 SV 1	Regular	1062.66	0	72371.6	68	11	60	16	184748	0	78510			8453 8454 8455 8472 8473 8495
8453	Q92841-2	DDX17_HUMAN	Isoform 2 of Probable ATP dependent RNA helicase DDX17 OS Homo sapiens GN DDX17	Regular	1062.66	0	72541.9	71	12	60	17.48	200814	79926.8	86633	59.923	4.3469	8452 8454 8455 8472 8473 8495
8455	Q92841-3	DDX17_HUMAN	Isoform 3 of Probable ATP dependent RNA helicase DDX17 OS Homo sapiens GN DDX17	Regular	1062.66	0	72556.9	68	11	60	15.95	184748	0	78510			8452 8453 8454 8472 8473 8495
8454	Q92841-4	DDX17_HUMAN	Isoform 4 of Probable ATP dependent RNA helicase DDX17 OS Homo sapiens GN DDX17	Regular	1062.66	0	80272.7	68	11	67	14.27	184748	0	78510			8452 8453 8455 8472 8473 8495
8472	O00571	DDX3X_HUMAN	ATP dependent RNA helicase DDX3X OS Homo sapiens GN DDX3X PE 1 SV 3	Regular	1055.17	0	73243.6	53	8	65	12.24	146453	0	51025			8452 8453 8454 8455 8473 8495
8473	O15523	DDX3Y_HUMAN	ATP dependent RNA helicase DDX3Y OS Homo sapiens GN DDX3Y PE 1 SV 2	Regular	1055.17	0	73153.8	58	10	69	16.97	143292	67251	51382	50.4197	3.6884	8452 8453 8454 8455 8472 8495
26397	P62277	RS13_HUMAN	40S ribosomal protein S13 OS Homo sapiens GN RPS13 PE 1 SV 2	Regular	1052.72	0	17222.3	22	6	13	27.81	62209	51679	23867	38.745	0.6673
8974	O60884	DNJA2_HUMAN	DnaJ homolog subfamily A member 2 OS Homo sapiens GN DNAJA2 PE 1 SV 1	Regular	1051.05	0	45745.8	24	9	33	28.16	48372	29923	15894	22.434	1.0263
28489	O60493-4	SNX3_HUMAN	Isoform 4 of Sorting nexin 3 OS Homo sapiens GN SNX3	Regular	1050.29	0	16315.6	16	5	13	32.86	53967	0	21301			28486 28487
5630	Q9NZZ3	CHMP5_HUMAN	Charged multivesicular body protein 5 OS Homo sapiens GN CHMP5 PE 1 SV 1	Regular	1043.32	0	24570.8	26	6	14	37.9	70729	53853	28709	40.3749	0.992
25859	P62899	RL31_HUMAN	60S ribosomal protein L31 OS Homo sapiens GN RPL31 PE 1 SV 1	Regular	1039.79	0	14462.9	29	4	11	26.4	72272	103906	60256	77.9012	1.1267
19425	Q9NZM1-3	MYOF_HUMAN	Isoform 3 of Myoferlin OS Homo sapiens GN MYOF	Regular	1062.86	0	233325	105	25	163	15.85	336060	0	118253			19423 19424 19426 19427 19428 19429 19430
33033	Q9UBQ0	VPS29_HUMAN	Vacuolar protein sorting associated protein 29 OS Homo sapiens GN VPS29 PE 1 SV 1	Regular	1037.83	0	20505.8	19	3	13	11.54	30409	42157.5	13261	31.6065	0.6481	33034
33034	Q9UBQ0-2	VPS29_HUMAN	Isoform 2 of Vacuolar protein sorting associated protein 29 OS Homo sapiens GN VPS29	Regular	1037.83	0	20927.2	19	3	12	11.29	30409	0	13261			33033
22518	Q8WUM4	PDC6I_HUMAN	Programmed cell death 6 interacting protein OS Homo sapiens GN PDCD6IP PE 1 SV 1	Regular	1036.88	0	96023.4	79	15	83	19.35	522745	82795	79198	62.0734	5.9605
24803	P61020	RAB5B_HUMAN	Ras related protein Rab 5B OS Homo sapiens GN RAB5B PE 1 SV 1	Regular	1030.81	0	23706.9	17	3	14	15.35	40468	18314.2	10665	13.7306	0.3255	24802 24804
11972	P11413-3	G6PD_HUMAN	Isoform 3 of Glucose 6 phosphate 1 dehydrogenase OS Homo sapiens GN G6PD	Regular	1031.18	0	62468.5	58	15	52	30.28	137306	68337	53055	51.2339	3.2005	11970 11971
2210	P16615-4	AT2A2_HUMAN	Isoform 4 of Sarcoplasmic endoplasmic reticulum calcium ATPase 2 OS Homo sapiens GN ATP2A2	Regular	1024.93	0	111848	94	18	72	19.51	232969	0	91753			2205 2206 2207 2208 2209 2211 2212 2213 2214 2215 2216 2217
11970	P11413	G6PD_HUMAN	Glucose 6 phosphate 1 dehydrogenase OS Homo sapiens GN G6PD PE 1 SV 4	Regular	1024.37	0	59256.9	58	14	52	29.32	135983	0	51810			11971 11972
11971	P11413-2	G6PD_HUMAN	Isoform Long of Glucose 6 phosphate 1 dehydrogenase OS Homo sapiens GN G6PD	Regular	1024.37	0	63827	58	14	55	26.92	135983	0	51810			11970 11972
9688	P49411	EFTU_HUMAN	Elongation factor Tu mitochondrial OS Homo sapiens GN TUFM PE 1 SV 2	Regular	1021.21	0	49541.7	37	9	41	23.67	97055	76474	26323	57.3344	2.8404
20791	Q9UNZ2-4	NSF1C_HUMAN	Isoform 2 of NSFL1 cofactor p47 OS Homo sapiens GN NSFL1C	Regular	1012.89	0	37325.4	23	6	30	23.3	59084	54370	28756	40.7625	1.5215	20790 20792
20790	Q9UNZ2	NSF1C_HUMAN	NSFL1 cofactor p47 OS Homo sapiens GN NSFL1C PE 1 SV 2	Regular	1012.89	0	40572.9	23	6	33	21.35	59084	0	28756			20791 20792
20792	Q9UNZ2-5	NSF1C_HUMAN	Isoform 3 of NSFL1 cofactor p47 OS Homo sapiens GN NSFL1C	Regular	1012.89	0	40816.1	23	6	33	21.24	59084	0	28756			20790 20791
12135	P62873	GBB1_HUMAN	Guanine nucleotide binding protein G I G S G T subunit beta 1 OS Homo sapiens GN GNB1 PE 1 SV 3	Regular	1010.43	0	37377.1	48	11	21	33.24	245494	164185	91551	123.093	4.6009	12136 12137 12138
6934	P00403	COX2_HUMAN	Cytochrome c oxidase subunit 2 OS Homo sapiens GN MT CO2 PE 1 SV 1	Regular	1008.31	0	25565.1	15	2	11	7.49	44480	66720	14332	50.0216	1.2788
25837	P40429	RL13A_HUMAN	60S ribosomal protein L13a OS Homo sapiens GN RPL13A PE 1 SV 2	Regular	1005.87	0	23577.3	48	8	14	21.18	166309	140021	56576	104.977	2.4751
9218	Q16643-2	DREB_HUMAN	Isoform 2 of Drebrin OS Homo sapiens GN DBN1	Regular	1001.14	0	71598.6	50	10	46	23.2	180283	0	71083			9217
9217	Q16643	DREB_HUMAN	Drebrin OS Homo sapiens GN DBN1 PE 1 SV 4	Regular	1001.14	0	71429.4	50	10	45	23.27	180283	92195	71083	69.1208	4.9373	9218
12077	Q14697	GANAB_HUMAN	Neutral alpha glucosidase AB OS Homo sapiens GN GANAB PE 1 SV 3	Regular	998.826	0	106874	93	22	69	22.56	310536	32264	134925	24.1891	2.5852	12078
12078	Q14697-2	GANAB_HUMAN	Isoform 2 of Neutral alpha glucosidase AB OS Homo sapiens GN GANAB	Regular	994.071	0	109438	91	21	70	22.98	282984	144897	120055	108.633	11.8886	12077
24235	P62195	PRS8_HUMAN	26S protease regulatory subunit 8 OS Homo sapiens GN PSMC5 PE 1 SV 1	Regular	989.776	0	45626.1	38	7	33	19.46	101128	80366	24138	60.2523	2.7491	28677 28678 28679
3854	O43852	CALU_HUMAN	Calumenin OS Homo sapiens GN CALU PE 1 SV 2	Regular	987.738	0	37106.9	52	12	36	37.14	379531	260030	137184	194.951	7.234	3855
16030	P33176	KINH_HUMAN	Kinesin 1 heavy chain OS Homo sapiens GN KIF5B PE 1 SV 1	Regular	985.334	0	109685	87	19	94	22.53	281196	79585	125383	59.6668	6.5446	16011 16012 16013
22719	Q15121	PEA15_HUMAN	Astrocytic phosphoprotein PEA 15 OS Homo sapiens GN PEA15 PE 1 SV 2	Regular	982.989	0	15040.1	9	2	12	7.69	56022	165060	28876	123.749	1.8612
2002	O15511	ARPC5_HUMAN	Actin related protein 2 3 complex subunit 5 OS Homo sapiens GN ARPC5 PE 1 SV 3	Regular	982.678	0	16320.5	34	4	11	39.74	178448	155842	85979	116.838	1.9069	2003
3937	P47756-2	CAPZB_HUMAN	Isoform 2 of F actin capping protein subunit beta OS Homo sapiens GN CAPZB	Regular	982.067	0	30628.8	37	8	27	41.91	102590	75669	33384	56.7308	1.7376	3936
3936	P47756	CAPZB_HUMAN	F actin capping protein subunit beta OS Homo sapiens GN CAPZB PE 1 SV 4	Regular	981.898	0	31350.6	34	6	28	29.24	84234	0	32132			3937
24770	P61019	RAB2A_HUMAN	Ras related protein Rab 2A OS Homo sapiens GN RAB2A PE 1 SV 1	Regular	973.843	0	23545.6	19	5	23	28.77	52900	47654	19088	35.7273	0.8412	24771
2206	O14983-2	AT2A1_HUMAN	Isoform Adult of Sarcoplasmic endoplasmic reticulum calcium ATPase 1 OS Homo sapiens GN ATP2A1	Regular	968.96	0	109284	53	9	70	9.86	191377	0	69467			2205 2207 2208 2209 2210 2211 2212 2213 2214 2215 2216 2217
2205	O14983	AT2A1_HUMAN	Sarcoplasmic endoplasmic reticulum calcium ATPase 1 OS Homo sapiens GN ATP2A1 PE 1 SV 1	Regular	968.96	0	110253	53	9	72	9.79	191377	0	69467			2206 2207 2208 2209 2210 2211 2212 2213 2214 2215 2216 2217
13849	P07910	HNRPC_HUMAN	Heterogeneous nuclear ribonucleoproteins C1 C2 OS Homo sapiens GN HNRNPC PE 1 SV 4	Regular	979.313	0	33670.1	34	6	34	23.86	235322	0	59555			13850 13851 13852
21975	Q9H361	PABP3_HUMAN	Polyadenylate binding protein 3 OS Homo sapiens GN PABPC3 PE 1 SV 2	Regular	968.104	0	70031.1	26	5	47	7.45	94868	0	31769			21971 21972 21976 21977 22089 22090
32	Q09160	1A80_HUMAN	HLA class I histocompatibility antigen A 80 alpha chain OS Homo sapiens GN HLA A PE 2 SV 1	Regular	964.757	0	40791.8	22	6	26	23.01	147156	1064	92701	0.7977	0.0325	9 10 11 12 13 16 17 18 19 20 21 22 23 24 25 26 27 28 29 30 31 33 34 35 36 37 38 39 40 41 42 43 44 45 46 47 48 49 50 51 52 53 54 55 56 57 58 59 60 61 62 63 64 65 66 67 68 69 70 71 72 73 74 75 76 77 78 79 80 81 82 13733
1565	P50995	ANX11_HUMAN	Annexin A11 OS Homo sapiens GN ANXA11 PE 1 SV 1	Regular	963.242	0	54389.9	36	7	33	12.87	95574	60809	35605	45.5899	2.4796
13862	P14866	HNRPL_HUMAN	Heterogeneous nuclear ribonucleoprotein L OS Homo sapiens GN HNRNPL PE 1 SV 2	Regular	951.146	0	64133	66	13	34	28.52	309352	111747	88032	83.7794	5.373	13845 13848
20005	Q8TDX7	NEK7_HUMAN	Serine threonine protein kinase Nek7 OS Homo sapiens GN NEK7 PE 1 SV 1	Regular	949.195	0	34551.1	32	6	26	13.91	54262	48024	14997	36.0047	1.244
669	Q08043	ACTN3_HUMAN	Alpha actinin 3 OS Homo sapiens GN ACTN3 PE 1 SV 2	Regular	944.702	0	103242	76	15	79	19.64	453035	1358	181142	1.0181	0.1051	667 668 670
22652	P50479-2	PDLI4_HUMAN	Isoform 2 of PDZ and LIM domain protein 4 OS Homo sapiens GN PDLIM4	Regular	943.49	0	25853.9	25	5	17	28.05	60095	0	29594			22651
28563	P30626	SORCN_HUMAN	Sorcin OS Homo sapiens GN SRI PE 1 SV 1	Regular	942.083	0	21676.5	32	6	19	41.41	96328	77271	40418	57.9319	1.2558
24293	Q9UNM6	PSD13_HUMAN	26S proteasome non ATPase regulatory subunit 13 OS Homo sapiens GN PSMD13 PE 1 SV 1	Regular	939.365	0	42918.6	29	5	33	15.43	54561	50425	18333	37.8048	1.6225
15904	Q07666-2	KHDR1_HUMAN	Isoform 2 of KH domain containing RNA binding signal transduction associated protein 1 OS Homo sap	Regular	939.032	0	45860.9	11	2	19	6.94	72412	0	46088			15903 15905
10139	O94905	ERLN2_HUMAN	Erlin 2 OS Homo sapiens GN ERLIN2 PE 1 SV 1	Regular	934.902	0	37839.6	24	5	29	28.02	34060	19843.1	12315	14.8768	0.5629	10138
26551	Q9NQC3-6	RTN4_HUMAN	Isoform Rtn T of Reticulon 4 OS Homo sapiens GN RTN4	Regular	927.552	0	108450	40	16	79	15.92	96669	0	30652			26546 26547 26548 26549 26550
14706	Q14974	IMB1_HUMAN	Importin subunit beta 1 OS Homo sapiens GN KPNB1 PE 1 SV 2	Regular	927.242	0	97170.5	51	7	62	8.45	136338	94545	48358	70.8826	6.8877
19427	Q9NZM1-5	MYOF_HUMAN	Isoform 5 of Myoferlin OS Homo sapiens GN MYOF	Regular	947.319	0	179552	79	19	122	14.97	241664	0	81305			19423 19424 19425 19426 19428 19429 19430
23950	O60831	PRAF2_HUMAN	PRA1 family protein 2 OS Homo sapiens GN PRAF2 PE 1 SV 1	Regular	921.902	0	19258	20	2	7	16.29	48736	73104	11124	54.8078	1.0555
30588	Q13263	TIF1B_HUMAN	Transcription intermediary factor 1 beta OS Homo sapiens GN TRIM28 PE 1 SV 5	Regular	918.227	0	88550	64	12	56	30.78	199913	133524	115782	100.106	8.8644	30589
26549	Q9NQC3-4	RTN4_HUMAN	Isoform 4 of Reticulon 4 OS Homo sapiens GN RTN4	Regular	917.39	0	106360	38	14	78	16.35	92654	0	27692			26546 26547 26548 26550 26551
26548	Q9NQC3-3	RTN4_HUMAN	Isoform Foocen S of Reticulon 4 OS Homo sapiens GN RTN4	Regular	914.636	0	22395.5	20	6	12	16.58	60994	0	13084			26546 26547 26549 26550 26551
25209	P54727	RD23B_HUMAN	UV excision repair protein RAD23 homolog B OS Homo sapiens GN RAD23B PE 1 SV 1	Regular	913.054	0	43171.3	22	5	20	17.11	88322	77998	38150	58.4769	2.5245
35	P30461	1B13_HUMAN	HLA class I histocompatibility antigen B 13 alpha chain OS Homo sapiens GN HLA B PE 2 SV 1	Regular	912.653	0	40474.4	27	7	24	25.97	122345	0	50592			9 10 11 12 13 16 17 18 19 20 21 22 23 24 25 26 27 28 29 30 31 32 33 34 36 37 38 39 40 41 42 43 44 45 46 47 48 49 50 51 52 53 54 55 56 57 58 59 60 61 62 63 64 65 66 67 68 69 70 71 72 73 74 75 76 77 78 79 80 81 82 13733
14014	P34932	HSP74_HUMAN	Heat shock 70 kDa protein 4 OS Homo sapiens GN HSPA4 PE 1 SV 4	Regular	912.069	0	94331.2	59	16	74	24.76	288075	68729.9	98953	51.5284	4.8607	13966 13967 13968 13982
25853	P61254	RL26_HUMAN	60S ribosomal protein L26 OS Homo sapiens GN RPL26 PE 1 SV 1	Regular	911.662	0	17258.2	33	5	11	13.79	147722	0	35097			25852
25852	Q9UNX3	RL26L_HUMAN	60S ribosomal protein L26 like 1 OS Homo sapiens GN RPL26L1 PE 1 SV 1	Regular	911.662	0	17256.3	33	5	11	13.79	147722	138703	35097	103.989	1.7945	25853
13967	Q92598-2	HS105_HUMAN	Isoform Beta of Heat shock protein 105 kDa OS Homo sapiens GN HSPH1	Regular	908.425	0	92116.3	52	16	70	21.5	140626	0	45740			13966 13968 13982 14014
13968	Q92598-3	HS105_HUMAN	Isoform 3 of Heat shock protein 105 kDa OS Homo sapiens GN HSPH1	Regular	908.425	0	92254.8	56	17	66	26.68	143767	33979	48308	25.4749	2.3502	13966 13967 13982 14014
9560	P30084	ECHM_HUMAN	Enoyl CoA hydratase mitochondrial OS Homo sapiens GN ECHS1 PE 1 SV 4	Regular	907.808	0	31387.5	32	5	26	28.62	188751	171079	61781	128.262	4.0258
13966	Q92598	HS105_HUMAN	Heat shock protein 105 kDa OS Homo sapiens GN HSPH1 PE 1 SV 1	Regular	908.425	0	96865.2	56	17	70	25.41	143767	0	48308			13967 13968 13982 14014
19377	O00159-3	MYO1C_HUMAN	Isoform NM1 of Myosin Ic OS Homo sapiens GN MYO1C	Regular	902.718	0	119670	95	21	82	23.37	239725	92900	83161	69.6493	8.335	19375 19376
19375	O00159	MYO1C_HUMAN	Myosin Ic OS Homo sapiens GN MYO1C PE 1 SV 3	Regular	902.718	0	121724	95	21	85	22.95	239725	0	83161			19376 19377
10358	P15311	EZRI_HUMAN	Ezrin OS Homo sapiens GN EZR PE 1 SV 4	Regular	900.95	0	69412.9	81	18	74	31.91	381858	120256	115449	90.1588	6.2582	18694 24862
32225	Q15029	U5S1_HUMAN	116 kDa U5 small nuclear ribonucleoprotein component OS Homo sapiens GN EFTUD2 PE 1 SV 1	Regular	899.458	0	109436	45	10	73	13.17	299412	33903.8	125525	25.4185	2.7817	9627
22687	O00764	PDXK_HUMAN	Pyridoxal kinase OS Homo sapiens GN PDXK PE 1 SV 1	Regular	891.941	0	35102.4	25	7	20	32.37	44593	37491	18949	28.1079	0.9867	22688 22689
22688	O00764-2	PDXK_HUMAN	Isoform 2 of Pyridoxal kinase OS Homo sapiens GN PDXK	Regular	891.941	0	31808.6	22	5	17	16.9	38493	0	15184			22687 22689
27596	O43175	SERA_HUMAN	D 3 phosphoglycerate dehydrogenase OS Homo sapiens GN PHGDH PE 1 SV 4	Regular	884.993	0	56650.7	47	10	36	26.08	165965	100458	34482	75.3157	4.2667
31087	Q9NYL9	TMOD3_HUMAN	Tropomodulin 3 OS Homo sapiens GN TMOD3 PE 1 SV 1	Regular	879.384	0	39594.8	25	4	38	19.32	55605	74350.5	52365	55.7423	2.2071
19376	O00159-2	MYO1C_HUMAN	Isoform 2 of Myosin Ic OS Homo sapiens GN MYO1C	Regular	874.369	0	117949	90	20	82	22.76	218278	0	81015			19375 19377
24278	P20618	PSB1_HUMAN	Proteasome subunit beta type 1 OS Homo sapiens GN PSMB1 PE 1 SV 2	Regular	872.232	0	26489.5	21	5	26	34.85	68724	65758.5	22826	49.3007	1.3059
4033	P07858	CATB_HUMAN	Cathepsin B OS Homo sapiens GN CTSB PE 1 SV 3	Regular	868.985	0	37821.7	34	7	29	34.51	228174	198161	48483	148.566	5.619
7537	P67870	CSK2B_HUMAN	Casein kinase II subunit beta OS Homo sapiens GN CSNK2B PE 1 SV 1	Regular	865.609	0	24942.5	11	1	13	10.7	27916	83748	19245	62.7879	1.5661
13332	O75367-2	H2AY_HUMAN	Isoform 1 of Core histone macro H2A 1 OS Homo sapiens GN H2AFY	Regular	863.583	0	39183.6	26	5	25	16.8	75682	67915	19831	50.9175	1.9951	13331 13333
13333	O75367-3	H2AY_HUMAN	Isoform 3 of Core histone macro H2A 1 OS Homo sapiens GN H2AFY	Regular	863.583	0	39488.9	26	5	27	16.71	75682	0	19831			13331 13332
13331	O75367	H2AY_HUMAN	Core histone macro H2A 1 OS Homo sapiens GN H2AFY PE 1 SV 4	Regular	863.583	0	39617.1	26	5	27	16.67	75682	0	19831			13332 13333
18930	P49006	MRP_HUMAN	MARCKS related protein OS Homo sapiens GN MARCKSL1 PE 1 SV 2	Regular	850.931	0	19528.8	16	3	13	44.62	42868	53061	22092	39.7811	0.7769
31403	P09493-5	TPM1_HUMAN	Isoform 5 of Tropomyosin alpha 1 chain OS Homo sapiens GN TPM1	Regular	844.276	0	28385.5	122	20	27	53.47	1538254	61700	815685	46.258	1.3131	31399 31400 31401 31402 31404 31405 31406 31407 31408 31409 31411 31412 31413 31414
2000	O15145	ARPC3_HUMAN	Actin related protein 2 3 complex subunit 3 OS Homo sapiens GN ARPC3 PE 1 SV 3	Regular	841.571	0	20546.7	22	4	17	14.61	50077	49941	8558	37.442	0.7693
24265	P28066	PSA5_HUMAN	Proteasome subunit alpha type 5 OS Homo sapiens GN PSMA5 PE 1 SV 3	Regular	839.946	0	26411.1	29	6	16	32.37	108235	100444	72812	75.3052	1.9889
12649	P08754	GNAI3_HUMAN	Guanine nucleotide binding protein G k subunit alpha OS Homo sapiens GN GNAI3 PE 1 SV 3	Regular	837.364	0	40532.3	14	5	29	16.67	102444	99016.5	23670	74.235	3.0089	12646 12650 12662 12663
26404	P39019	RS19_HUMAN	40S ribosomal protein S19 OS Homo sapiens GN RPS19 PE 1 SV 2	Regular	836.481	0	16060.5	18	5	17	23.45	51002	53358	16265	40.0038	0.6425
2193	P05023	AT1A1_HUMAN	Sodium potassium transporting ATPase subunit alpha 1 OS Homo sapiens GN ATP1A1 PE 1 SV 1	Regular	838.832	0	112896	52	14	71	19.06	114122	31409	48317	23.5481	2.6585	2194 2195 2196
11012	Q92520	FAM3C_HUMAN	Protein FAM3C OS Homo sapiens GN FAM3C PE 1 SV 1	Regular	824.515	0	24680.6	15	2	16	11.01	22957	34435.5	5851	25.8171	0.6372
32124	Q12792-4	TWF1_HUMAN	Isoform 4 of Twinfilin 1 OS Homo sapiens GN TWF1	Regular	814.144	0	28822.9	32	4	30	18.65	69498	63229	32315	47.4043	1.3663	32122 32123
32123	Q12792-3	TWF1_HUMAN	Isoform 3 of Twinfilin 1 OS Homo sapiens GN TWF1	Regular	812.155	0	41018.5	32	4	38	13.17	69498	0	32315			32122 32124
32122	Q12792	TWF1_HUMAN	Twinfilin 1 OS Homo sapiens GN TWF1 PE 1 SV 3	Regular	812.155	0	40282.8	32	4	38	13.43	69498	0	32315			32123 32124
195	P52209	6PGD_HUMAN	6 phosphogluconate dehydrogenase decarboxylating OS Homo sapiens GN PGD PE 1 SV 3	Regular	809.614	0	53140.1	25	6	36	10.77	54983	45419	24560	34.0517	1.8095
16941	P43034	LIS1_HUMAN	Platelet activating factor acetylhydrolase IB subunit alpha OS Homo sapiens GN PAFAH1B1 PE 1 SV 2	Regular	806.845	0	46638.1	32	13	39	44.39	74139	41766	34047	31.313	1.4604
24264	P25789	PSA4_HUMAN	Proteasome subunit alpha type 4 OS Homo sapiens GN PSMA4 PE 1 SV 1	Regular	798.284	0	29483.9	21	5	25	25.67	86427	72197	27414	54.1278	1.5959
24771	Q8WUD1	RAB2B_HUMAN	Ras related protein Rab 2B OS Homo sapiens GN RAB2B PE 1 SV 1	Regular	798.234	0	24214.4	16	5	25	34.72	48429	0	20958			24770
4832	P16070-9	CD44_HUMAN	Isoform 9 of CD44 antigen OS Homo sapiens GN CD44	Regular	795.395	0	74196.5	19	5	38	5.33	63100	0	12585			4824 4826 4827 4828 4829 4830 4831 4833 4834 4835 4836 4837 4838 4839 4840
4838	P16070-15	CD44_HUMAN	Isoform Hermes of CD44 antigen OS Homo sapiens GN CD44	Regular	795.395	0	32074.6	16	4	13	12.24	62051	0	12069			4824 4826 4827 4828 4829 4830 4831 4832 4833 4834 4835 4836 4837 4839 4840
6883	P61923	COPZ1_HUMAN	Coatomer subunit zeta 1 OS Homo sapiens GN COPZ1 PE 1 SV 1	Regular	794.362	0	20198.3	27	5	11	69.49	102680	89269	52483	66.9271	1.3518
30735	Q9P0I2	TM111_HUMAN	Transmembrane protein 111 OS Homo sapiens GN TMEM111 PE 1 SV 3	Regular	793.979	0	29952.1	16	4	22	21.46	30408	26295	25063	19.714	0.5905	30736
19474	O14974-4	MYPT1_HUMAN	Isoform 4 of Protein phosphatase 1 regulatory subunit 12A OS Homo sapiens GN PPP1R12A	Regular	793.045	0	109104	63	13	102	16.68	170384	84812	65782	63.5856	6.9374	19471 19472 19473
19473	O14974-3	MYPT1_HUMAN	Isoform Myosin phosphatase target subunit 1 variant 2 of Protein phosphatase 1 regulatory subunit 12	Regular	793.045	0	109728	64	14	106	16.63	172682	0	66746			19471 19472 19474
19471	O14974	MYPT1_HUMAN	Protein phosphatase 1 regulatory subunit 12A OS Homo sapiens GN PPP1R12A PE 1 SV 1	Regular	793.045	0	115281	63	13	110	15.73	170384	0	65782			19472 19473 19474
9831	Q15369	ELOC_HUMAN	Transcription elongation factor B polypeptide 1 OS Homo sapiens GN TCEB1 PE 1 SV 1	Regular	792.556	0	12473.2	15	3	10	28.57	39445	40236	13186	30.1659	0.3763
23709	P36873	PP1G_HUMAN	Serine threonine protein phosphatase PP1 gamma catalytic subunit OS Homo sapiens GN PPP1CC PE 1 SV 1	Regular	791.859	0	36983.9	26	5	25	14.55	64120	0	23890			23707 23708 23710
23710	P36873-2	PP1G_HUMAN	Isoform Gamma 2 of Serine threonine protein phosphatase PP1 gamma catalytic subunit OS Homo sapiens	Regular	791.859	0	38518.5	26	5	27	13.95	64120	0	23890			23707 23708 23709
27466	P55735	SEC13_HUMAN	Protein SEC13 homolog OS Homo sapiens GN SEC13 PE 1 SV 3	Regular	785.854	0	35540.6	26	4	25	22.36	102868	147288	55708	110.425	3.9246
30736	Q9P0I2-2	TM111_HUMAN	Isoform 2 of Transmembrane protein 111 OS Homo sapiens GN TMEM111	Regular	783.952	0	24915.5	12	3	16	22.37	26295	0	20828			30735
6717	P12110-2	CO6A2_HUMAN	Isoform 2C2A of Collagen alpha 2 VI chain OS Homo sapiens GN COL6A2	Regular	781.234	0	97419.2	43	12	64	15.69	123933	0	42402			6716 6718
27200	O94855-2	SC24D_HUMAN	Isoform 2 of Protein transport protein Sec24D OS Homo sapiens GN SEC24D	Regular	778.602	0	113081	69	15	53	16.26	191980	0	96846			27199
22872	P07205	PGK2_HUMAN	Phosphoglycerate kinase 2 OS Homo sapiens GN PGK2 PE 1 SV 3	Regular	780.767	0	44796.3	31	5	34	11.27	244401	0	61354			22871
27199	O94855	SC24D_HUMAN	Protein transport protein Sec24D OS Homo sapiens GN SEC24D PE 1 SV 2	Regular	780.874	0	113010	70	15	53	16.28	217762	90377	100038	67.7578	7.6573	27200
6718	P12110-3	CO6A2_HUMAN	Isoform 2C2A of Collagen alpha 2 VI chain OS Homo sapiens GN COL6A2	Regular	778.304	0	87280.7	41	11	58	16.55	121997	0	42132			6716 6717
21276	P36957	ODO2_HUMAN	Dihydrolipoyllysine residue succinyltransferase component of 2 oxoglutarate dehydrogenase complex m	Regular	776.102	0	48729.4	16	5	34	14.35	79313	44073	25851	33.0426	1.6101
26419	P15880	RS2_HUMAN	40S ribosomal protein S2 OS Homo sapiens GN RPS2 PE 1 SV 2	Regular	774.136	0	31324.5	31	6	27	11.6	374358	371072	111577	278.201	8.7145
27188	O75396	SC22B_HUMAN	Vesicle trafficking protein SEC22b OS Homo sapiens GN SEC22B PE 1 SV 3	Regular	769.891	0	24740.6	17	4	17	19.53	54997	76474.5	14133	57.3347	1.4185
27192	Q15436	SC23A_HUMAN	Protein transport protein Sec23A OS Homo sapiens GN SEC23A PE 1 SV 2	Regular	769.042	0	86161.1	73	21	54	32.29	290429	109381	111583	82.0055	7.0657	27193
22689	O00764-3	PDXK_HUMAN	Isoform PKH T of Pyridoxal kinase OS Homo sapiens GN PDXK	Regular	768.868	0	26827.2	21	6	17	38.08	38346	0	17636			22687 22688
13369	Q58FF6	H90B4_HUMAN	Putative heat shock protein HSP 90 beta 4 OS Homo sapiens GN HSP90AB4P PE 5 SV 1	Regular	768.134	0	58264.5	33	10	54	11.49	184637	0	47873			9943 9944 12142 13367 13368 13983 13985 13986 13987 13988
19472	O14974-2	MYPT1_HUMAN	Isoform Myosin phosphatase target subunit 1 variant of Protein phosphatase 1 regulatory subunit 12A	Regular	765.013	0	111185	58	12	108	15.18	160158	0	63815			19471 19473 19474
14929	P46940	IQGA1_HUMAN	Ras GTPase activating like protein IQGAP1 OS Homo sapiens GN IQGAP1 PE 1 SV 1	Regular	763.242	0	189252	145	35	116	24.8	359601	107159	132278	80.3396	15.2045
33539	P13010	XRCC5_HUMAN	X ray repair cross complementing protein 5 OS Homo sapiens GN XRCC5 PE 1 SV 3	Regular	762.154	0	82704.7	80	16	62	26.78	222240	122658	89349	91.9596	7.6055
13982	O95757	HS74L_HUMAN	Heat shock 70 kDa protein 4L OS Homo sapiens GN HSPA4L PE 1 SV 3	Regular	756.254	0	94512.8	52	12	70	24.79	83811	11193.1	29370	8.3917	0.7931	13966 13967 13968 14014
8495	P17844	DDX5_HUMAN	Probable ATP dependent RNA helicase DDX5 OS Homo sapiens GN DDX5 PE 1 SV 1	Regular	755.188	0	69148.3	52	10	59	15.47	155052	60777.6	59111	45.5664	3.1508	8452 8453 8454 8455 8472 8473
14362	Q2VIR3	IF2GL_HUMAN	Eukaryotic translation initiation factor 2 subunit 3 like protein OS Homo sapiens GN EIF2S3L PE 1 SV	Regular	743.05	0	51228.7	35	5	31	13.98	107752	0	73143			14363 14364
8507	Q16698	DECR_HUMAN	2 4 dienoyl CoA reductase mitochondrial OS Homo sapiens GN DECR1 PE 1 SV 1	Regular	740.455	0	36067.8	30	8	29	27.16	77841	43103	22283	32.3153	1.1655
22643	O00151	PDLI1_HUMAN	PDZ and LIM domain protein 1 OS Homo sapiens GN PDLIM1 PE 1 SV 4	Regular	734.543	0	36071.8	34	10	21	37.99	91464	61074	59807	45.7886	1.6517
14873	O00410-2	IPO5_HUMAN	Isoform 2 of Importin 5 OS Homo sapiens GN IPO5	Regular	733.609	0	116983	60	10	72	12.54	126187	86510	52718	64.8586	7.5873	14872 14874
14872	O00410	IPO5_HUMAN	Importin 5 OS Homo sapiens GN IPO5 PE 1 SV 4	Regular	733.609	0	123630	60	10	78	11.85	126187	0	52718			14873 14874
14874	O00410-3	IPO5_HUMAN	Isoform 3 of Importin 5 OS Homo sapiens GN IPO5	Regular	733.609	0	125546	60	10	79	11.66	126187	0	52718			14872 14873
13910	Q9NZL4-2	HPBP1_HUMAN	Isoform 2 of Hsp70 binding protein 1 OS Homo sapiens GN HSPBP1	Regular	732.36	0	28024.5	13	3	23	25.1	23686	25342.5	6597	18.9999	0.5325
11949	Q13283	G3BP1_HUMAN	Ras GTPase activating protein binding protein 1 OS Homo sapiens GN G3BP1 PE 1 SV 1	Regular	728.361	0	52164.3	20	5	30	22.1	63107	54049	15886	40.5218	2.1138
16838	Q9UHB6-4	LIMA1_HUMAN	Isoform 4 of LIM domain and actin binding protein 1 OS Homo sapiens GN LIMA1	Regular	725.998	0	85223.7	67	13	74	18.42	255929	118286	110056	88.6818	7.5578	16835 16836 16837
14890	Q15181	IPYR_HUMAN	Inorganic pyrophosphatase OS Homo sapiens GN PPA1 PE 1 SV 2	Regular	717.463	0	32660.1	29	6	26	26.3	157956	44918	42370	33.6761	1.0999
957	O95394	AGM1_HUMAN	Phosphoacetylglucosamine mutase OS Homo sapiens GN PGM3 PE 1 SV 1	Regular	717.289	0	59852.1	25	4	40	17.34	52212	70732.5	34911	53.0298	3.1739
6899	Q9BR76	COR1B_HUMAN	Coronin 1B OS Homo sapiens GN CORO1B PE 1 SV 1	Regular	717.059	0	54234.8	28	2	31	9.61	58779	88168.5	38562	66.102	3.585
16836	Q9UHB6-2	LIMA1_HUMAN	Isoform Alpha of LIM domain and actin binding protein 1 OS Homo sapiens GN LIMA1	Regular	720.19	0	67119.5	51	9	53	17.03	234028	0	86699			16835 16837 16838
29478	P49588	SYAC_HUMAN	Alanyl tRNA synthetase cytoplasmic OS Homo sapiens GN AARS PE 1 SV 2	Regular	714.417	0	106811	71	17	82	19.42	202650	75239	91945	56.4085	6.025
20238	Q96TA1	NIBL1_HUMAN	Niban like protein 1 OS Homo sapiens GN FAM129B PE 1 SV 2	Regular	714.004	0	82683.5	37	9	54	18.96	104854	71992	39171	53.9741	4.4628
16835	Q9UHB6	LIMA1_HUMAN	LIM domain and actin binding protein 1 OS Homo sapiens GN LIMA1 PE 1 SV 1	Regular	720.19	0	85225.7	62	11	75	16.47	249018	0	104245			16836 16837 16838
35184	P00330	ADH1_YEAST	ALCOHOL DEHYDROGENASE I EC 1 1 1 1	Regular	712.179	0	36692	22	5	24	9.8	177359	171017	50923	128.215	4.7045
6693	P02461	CO3A1_HUMAN	Collagen alpha 1 III chain OS Homo sapiens GN COL3A1 PE 1 SV 4	Regular	714.801	0	138565	115	28	83	27.22	299507	68913	96380	51.6657	7.159	6694
11827	Q92945	FUBP2_HUMAN	Far upstream element binding protein 2 OS Homo sapiens GN KHSRP PE 1 SV 4	Regular	707.38	0	73115.5	48	11	48	24.61	168110	81413	79003	61.0373	4.4628	11825 11826 11828 11829 11830
29296	Q9UJZ1	STML2_HUMAN	Stomatin like protein 2 OS Homo sapiens GN STOML2 PE 1 SV 1	Regular	704.294	0	38534.1	31	7	28	26.4	56695	49000	30442	36.7365	1.4156
19424	Q9NZM1-2	MYOF_HUMAN	Isoform 2 of Myoferlin OS Homo sapiens GN MYOF	Regular	702.22	0	229896	102	26	159	16.2	319365	0	121688			19423 19425 19426 19427 19428 19429 19430
6694	P02461-2	CO3A1_HUMAN	Isoform 2 of Collagen alpha 1 III chain OS Homo sapiens GN COL3A1	Regular	698.875	0	111908	91	21	63	25.19	185396	0	76872			6693
24336	Q13200	PSMD2_HUMAN	26S proteasome non ATPase regulatory subunit 2 OS Homo sapiens GN PSMD2 PE 1 SV 3	Regular	698.699	0	100200	60	15	85	20.15	188999	100792	73109	75.5662	7.5717
25600	Q07960	RHG01_HUMAN	Rho GTPase activating protein 1 OS Homo sapiens GN ARHGAP1 PE 1 SV 1	Regular	697.127	0	50435.8	22	5	34	13.21	82057	69926	20673	52.4252	2.6441
13448	Q99714-2	HCD2_HUMAN	Isoform 2 of 3 hydroxyacyl CoA dehydrogenase type 2 OS Homo sapiens GN HSD17B10	Regular	691.084	0	25984	24	4	16	28.57	63912	62050	33085	46.5204	1.2088	13447
13447	Q99714	HCD2_HUMAN	3 hydroxyacyl CoA dehydrogenase type 2 OS Homo sapiens GN HSD17B10 PE 1 SV 3	Regular	691.084	0	26923.2	24	4	17	27.59	63912	0	33085			13448
3352	P11586	C1TC_HUMAN	C 1 tetrahydrofolate synthase cytoplasmic OS Homo sapiens GN MTHFD1 PE 1 SV 3	Regular	691.082	0	101559	44	10	73	11.87	115867	69130	48326	51.8284	5.2637
382	P61221	ABCE1_HUMAN	ATP binding cassette sub family E member 1 OS Homo sapiens GN ABCE1 PE 1 SV 1	Regular	690.39	0	67314.6	38	11	43	27.21	69146	41465	28486	31.0873	2.0926
30325	Q9UGI8-2	TES_HUMAN	Isoform 2 of Testin OS Homo sapiens GN TES	Regular	687.548	0	46910.4	29	10	38	21.84	137998	47648	42940	35.7228	1.6758	30324
30324	Q9UGI8	TES_HUMAN	Testin OS Homo sapiens GN TES PE 1 SV 1	Regular	687.548	0	47996.7	29	10	37	21.38	137998	0	42940			30325
13851	P07910-3	HNRPC_HUMAN	Isoform 3 of Heterogeneous nuclear ribonucleoproteins C1 C2 OS Homo sapiens GN HNRNPC	Regular	682.247	0	25230.4	19	4	29	21.24	191744	0	43553			13849 13850 13852
8737	Q08211	DHX9_HUMAN	ATP dependent RNA helicase A OS Homo sapiens GN DHX9 PE 1 SV 4	Regular	682.209	0	140959	70	17	99	16.06	200631	99871	105601	74.8757	10.5544
29500	P14868	SYDC_HUMAN	Aspartyl tRNA synthetase cytoplasmic OS Homo sapiens GN DARS PE 1 SV 2	Regular	681.454	0	57136.4	33	7	49	24.75	100228	67973	36546	50.961	2.9117
30589	Q13263-2	TIF1B_HUMAN	Isoform 2 of Transcription intermediary factor 1 beta OS Homo sapiens GN TRIM28	Regular	679.239	0	79473.8	44	9	50	22.31	128673	0	72667			30588
7104	O75131	CPNE3_HUMAN	Copine 3 OS Homo sapiens GN CPNE3 PE 1 SV 1	Regular	677.366	0	60130.8	10	2	39	5.96	30156	75366	8295	56.5037	3.3976
8471	O00148	DDX39_HUMAN	ATP dependent RNA helicase DDX39 OS Homo sapiens GN DDX39 PE 1 SV 2	Regular	674.866	0	49129.7	20	4	37	12.65	72730	0	43500			32247 32248
12138	Q9HAV0	GBB4_HUMAN	Guanine nucleotide binding protein subunit beta 4 OS Homo sapiens GN GNB4 PE 1 SV 3	Regular	674.133	0	37567.3	31	11	22	33.82	100870	0	32084			12135 12136 12137
13827	O14979	HNRDL_HUMAN	Heterogeneous nuclear ribonucleoprotein D like OS Homo sapiens GN HNRPDL PE 1 SV 3	Regular	675.311	0	46437.6	20	7	30	18.33	143015	54613	67277	40.9447	1.9014	13828 13829
13829	O14979-3	HNRDL_HUMAN	Isoform 3 of Heterogeneous nuclear ribonucleoprotein D like OS Homo sapiens GN HNRPDL	Regular	670.518	0	27191.5	19	5	24	31.56	139600	0	64880			13827 13828
13828	O14979-2	HNRDL_HUMAN	Isoform JKTBP2 of Heterogeneous nuclear ribonucleoprotein D like OS Homo sapiens GN HNRPDL	Regular	670.518	0	33588.9	19	5	23	25.58	139600	0	64880			13827 13829
32472	Q9UMX0-2	UBQL1_HUMAN	Isoform 2 of Ubiquilin 1 OS Homo sapiens GN UBQLN1	Regular	669.342	0	59220.3	28	9	24	19.61	69763	32253	33412	24.1808	1.432	32471 32475
4912	P60953	CDC42_HUMAN	Cell division control protein 42 homolog OS Homo sapiens GN CDC42 PE 1 SV 1	Regular	669.19	0	21310.7	21	4	13	15.71	23826	1800	6989	1.3495	0.0288	4913
15641	Q13557-5	KCC2D_HUMAN	Isoform Delta 8 of Calcium calmodulin dependent protein kinase type II subunit delta OS Homo sapiens	Regular	669.044	0	56230.5	39	7	38	19.28	84740	58164	34923	43.6069	2.452	15634 15636 15637 15638 15639 15640 15642 15643 15644
31827	Q16881-6	TRXR1_HUMAN	Isoform VI of Thioredoxin reductase 1 cytoplasmic OS Homo sapiens GN TXNRD1	Regular	668.39	0	67116.2	18	6	38	15.8	53363	0	22730			31822 31823 31824 31825 31826
15638	Q13557-4	KCC2D_HUMAN	Isoform Delta 4 of Calcium calmodulin dependent protein kinase type II subunit delta OS Homo sapiens	Regular	669.044	0	58472	39	7	40	18.5	84740	0	34923			15634 15636 15637 15639 15640 15641 15642 15643 15644
32471	Q9UMX0	UBQL1_HUMAN	Ubiquilin 1 OS Homo sapiens GN UBQLN1 PE 1 SV 2	Regular	669.342	0	62519.1	28	9	25	18.68	69763	0	33412			32472 32475
31824	Q16881-3	TRXR1_HUMAN	Isoform TXNRD1 v5 of Thioredoxin reductase 1 cytoplasmic OS Homo sapiens GN TXNRD1	Regular	665.585	0	65417.4	18	6	39	16.22	54402	35377	23118	26.523	1.7351	31822 31823 31825 31826 31827
4790	Q5ZPR3	CD276_HUMAN	CD276 antigen OS Homo sapiens GN CD276 PE 1 SV 1	Regular	665.115	0	57235.6	16	1	28	4.87	36223	0	16853			4792 4793
4792	Q5ZPR3-3	CD276_HUMAN	Isoform 3 of CD276 antigen OS Homo sapiens GN CD276	Regular	665.115	0	52761.6	16	1	23	5.27	36223	108669	16853	81.4717	4.2986	4790 4793
4793	Q5ZPR3-4	CD276_HUMAN	Isoform 4 of CD276 antigen OS Homo sapiens GN CD276	Regular	665.115	0	57165.6	16	1	29	4.88	36223	0	16853			4790 4792
30293	Q9HBL0	TENS1_HUMAN	Tensin 1 OS Homo sapiens GN TNS1 PE 1 SV 2	Regular	659.286	0	185702	90	26	125	26.8	193758	52137	92366	39.0883	7.2588	30284 30285 30286 30287 30288 30289 30294 30295
18505	P28482	MK01_HUMAN	Mitogen activated protein kinase 1 OS Homo sapiens GN MAPK1 PE 1 SV 3	Regular	656.563	0	41389.8	33	8	28	31.11	97266	54055	42316	40.5263	1.6774	18506
15639	Q13557-8	KCC2D_HUMAN	Isoform Delta 6 of Calcium calmodulin dependent protein kinase type II subunit delta OS Homo sapiens	Regular	655.628	0	54128.1	33	5	37	12.97	81334	0	32529			15634 15636 15637 15638 15640 15641 15642 15643 15644
15640	Q13557-9	KCC2D_HUMAN	Isoform Delta 7 of Calcium calmodulin dependent protein kinase type II subunit delta OS Homo sapiens	Regular	655.628	0	55378.6	34	6	37	18.2	82637	0	33506			15634 15636 15637 15638 15639 15641 15642 15643 15644
15643	Q13557-10	KCC2D_HUMAN	Isoform Delta 10 of Calcium calmodulin dependent protein kinase type II subunit delta OS Homo sapien	Regular	655.628	0	55659.7	33	5	40	12.6	81334	0	32529			15634 15636 15637 15638 15639 15640 15641 15642 15644
15636	Q13557	KCC2D_HUMAN	Calcium calmodulin dependent protein kinase type II subunit delta OS Homo sapiens GN CAMK2D PE 1 SV	Regular	655.628	0	56369.6	33	5	39	12.42	81334	0	32529			15634 15637 15638 15639 15640 15641 15642 15643 15644
15637	Q13557-3	KCC2D_HUMAN	Isoform Delta 3 of Calcium calmodulin dependent protein kinase type II subunit delta OS Homo sapiens	Regular	655.628	0	57620.1	34	6	39	17.45	82637	0	33506			15634 15636 15638 15639 15640 15641 15642 15643 15644
15642	Q13557-6	KCC2D_HUMAN	Isoform Delta 9 of Calcium calmodulin dependent protein kinase type II subunit delta OS Homo sapiens	Regular	655.628	0	57901.2	33	5	42	12.09	81334	0	32529			15634 15636 15637 15638 15639 15640 15641 15643 15644
15644	Q13557-11	KCC2D_HUMAN	Isoform Delta 11 of Calcium calmodulin dependent protein kinase type II subunit delta OS Homo sapien	Regular	655.628	0	59151.7	33	5	41	11.83	81334	0	32529			15634 15636 15637 15638 15639 15640 15641 15642 15643
31825	Q16881-4	TRXR1_HUMAN	Isoform TrxR1b of Thioredoxin reductase 1 cytoplasmic OS Homo sapiens GN TXNRD1	Regular	653.958	0	60269.3	16	5	35	15.43	51010	0	21665			31822 31823 31824 31826 31827
31826	Q16881-5	TRXR1_HUMAN	Isoform TrxR1a of Thioredoxin reductase 1 cytoplasmic OS Homo sapiens GN TXNRD1	Regular	653.958	0	54603.7	16	5	33	17.03	51010	0	21665			31822 31823 31824 31825 31827
31823	Q16881-2	TRXR1_HUMAN	Isoform TXNRD1 v4 of Thioredoxin reductase 1 cytoplasmic OS Homo sapiens GN TXNRD1	Regular	653.958	0	59636.8	16	5	34	15.65	51010	0	21665			31822 31824 31825 31826 31827
31822	Q16881	TRXR1_HUMAN	Thioredoxin reductase 1 cytoplasmic OS Homo sapiens GN TXNRD1 PE 1 SV 3	Regular	653.958	0	70756.2	19	6	40	13.1	52320	0	22769			31823 31824 31825 31826 31827
31408	A6NL28	TPM3L_HUMAN	Putative tropomyosin alpha 3 chain like protein OS Homo sapiens PE 5 SV 2	Regular	653.452	0	26269.5	23	6	26	32.29	111727	9260.44	32502	6.9428	0.1824	31399 31400 31401 31402 31403 31404 31405 31406 31407 31409 31411 31412 31413 31414
31409	A6NL28-2	TPM3L_HUMAN	Isoform 2 of Putative tropomyosin alpha 3 chain like protein OS Homo sapiens	Regular	653.452	0	24800.9	21	5	24	26.67	110506	0	31836			31399 31400 31401 31402 31403 31404 31405 31406 31407 31408 31411 31412 31413 31414
22089	Q4VXU2	PAP1L_HUMAN	Polyadenylate binding protein 1 like OS Homo sapiens GN PABPC1L PE 2 SV 1	Regular	651.662	0	68392.5	31	10	46	17.75	129470	18313	41887	13.7297	0.939	21971 21972 21975 21976 21977 22090
8288	P16989	DBPA_HUMAN	DNA binding protein A OS Homo sapiens GN CSDA PE 1 SV 4	Regular	647.865	0	40090	19	3	30	12.9	91710	2571	47919	1.9275	0.0773	8289 8290 33597 33598
28893	Q13813-2	SPTA2_HUMAN	Isoform 2 of Spectrin alpha chain brain OS Homo sapiens GN SPTAN1	Regular	644.432	0	285095	193	63	272	27.33	570192	91788	172389	68.8156	19.619	28892 28894
25874	Q92901	RL3L_HUMAN	60S ribosomal protein L3 like OS Homo sapiens GN RPL3L PE 1 SV 3	Regular	643.349	0	46296.1	27	8	35	10.32	75529	0	29272			25877
28894	Q13813-3	SPTA2_HUMAN	Isoform 3 of Spectrin alpha chain brain OS Homo sapiens GN SPTAN1	Regular	643.149	0	282282	191	62	269	27.61	568970	0	171057			28892 28893
28892	Q13813	SPTA2_HUMAN	Spectrin alpha chain brain OS Homo sapiens GN SPTAN1 PE 1 SV 3	Regular	643.149	0	284540	191	62	272	27.39	568970	0	171057			28893 28894
24579	P30520	PURA2_HUMAN	Adenylosuccinate synthetase isozyme 2 OS Homo sapiens GN ADSS PE 1 SV 3	Regular	637.673	0	50097.5	21	4	32	10.31	45517	43174	16752	32.3686	1.6216
11826	Q96AE4-2	FUBP1_HUMAN	Isoform 2 of Far upstream element binding protein 1 OS Homo sapiens GN FUBP1	Regular	636.778	0	68604.8	43	10	46	25.88	93112	62916	40540	47.1696	3.2361	11825 11827 11828
22828	P61758	PFD3_HUMAN	Prefoldin subunit 3 OS Homo sapiens GN VBP1 PE 1 SV 3	Regular	634.184	0	22658	26	6	23	33.5	98660	63675	39899	47.7387	1.0817
8290	P16989-3	DBPA_HUMAN	Isoform 3 of DNA binding protein A OS Homo sapiens GN CSDA	Regular	631.803	0	37020.7	18	2	26	8.48	90021	0	47388			8288 8289 33597 33598
29507	P07814	SYEP_HUMAN	Bifunctional aminoacyl tRNA synthetase OS Homo sapiens GN EPRS PE 1 SV 5	Regular	630.447	0	170591	129	29	128	21.1	383160	75839	104810	56.8583	9.6995
27590	Q9UHD8-4	SEPT9_HUMAN	Isoform Delta of Septin 9 OS Homo sapiens GN SEPT9	Regular	628.954	0	38518.3	19	4	29	7.76	33909	0	12823			27587 27588 27589 27591 27592 27593 27594 27595
27595	Q9UHD8-9	SEPT9_HUMAN	Isoform 9 of Septin 9 OS Homo sapiens GN SEPT9	Regular	628.954	0	41187.2	19	4	31	7.18	33909	0	12823			27587 27588 27589 27590 27591 27592 27593 27594
27594	Q9UHD8-8	SEPT9_HUMAN	Isoform 8 of Septin 9 OS Homo sapiens GN SEPT9	Regular	628.954	0	52913.5	21	5	38	5.49	34941	0	13531			27587 27588 27589 27590 27591 27592 27593 27595
12137	P16520	GBB3_HUMAN	Guanine nucleotide binding protein G I G S G T subunit beta 3 OS Homo sapiens GN GNB3 PE 1 SV 1	Regular	628.241	0	37221.3	16	4	22	20.59	81439	6707.52	21040	5.0288	0.1872	12135 12136 12138
8289	P16989-2	DBPA_HUMAN	Isoform 2 of DNA binding protein A OS Homo sapiens GN CSDA	Regular	627.64	0	31947.1	16	2	24	11.88	89996	0	47014			8288 8290 33597 33598
27592	Q9UHD8-6	SEPT9_HUMAN	Isoform 6 of Septin 9 OS Homo sapiens GN SEPT9	Regular	627.15	0	22235.6	18	3	13	13.27	27629	0	11812			27587 27588 27589 27590 27591 27593 27594 27595
33598	Q9Y2T7	YBOX2_HUMAN	Y box binding protein 2 OS Homo sapiens GN YBX2 PE 1 SV 2	Regular	626.499	0	38518	16	3	26	14.01	98193	0	48302			8288 8289 8290 33597
28429	P09012	SNRPA_HUMAN	U1 small nuclear ribonucleoprotein A OS Homo sapiens GN SNRPA PE 1 SV 3	Regular	626.073	0	31279.6	16	3	16	12.77	37180	51378	13031	38.5193	1.2049
6875	P53618	COPB_HUMAN	Coatomer subunit beta OS Homo sapiens GN COPB1 PE 1 SV 3	Regular	625.384	0	107143	37	7	74	9.13	193648	165262	69597	123.901	13.2751
3855	O43852-2	CALU_HUMAN	Isoform 2 of Calumenin OS Homo sapiens GN CALU	Regular	625.27	0	37134.8	48	14	34	42.86	334459	12439.6	124984	9.3263	0.3463	3854
12662	P19087	GNAT2_HUMAN	Guanine nucleotide binding protein G t subunit alpha 2 OS Homo sapiens GN GNAT2 PE 1 SV 4	Regular	621.152	0	40176	11	4	33	11.3	57023	0	11502			12646 12647 12649 12650 12654 12655 12663
2003	O15511-2	ARPC5_HUMAN	Isoform 2 of Actin related protein 2 3 complex subunit 5 OS Homo sapiens GN ARPC5	Regular	613.588	0	16630.8	27	3	11	30.52	155842	0	78432			2002
26169	P51991-2	ROA3_HUMAN	Isoform 2 of Heterogeneous nuclear ribonucleoprotein A3 OS Homo sapiens GN HNRNPA3	Regular	610.761	0	37029.1	19	3	29	13.48	46981	0	20499			26168
26168	P51991	ROA3_HUMAN	Heterogeneous nuclear ribonucleoprotein A3 OS Homo sapiens GN HNRNPA3 PE 1 SV 2	Regular	610.761	0	39595	23	4	32	16.4	48867	123519	22208	92.6051	3.6667	26169
24282	P28074	PSB5_HUMAN	Proteasome subunit beta type 5 OS Homo sapiens GN PSMB5 PE 1 SV 3	Regular	601.159	0	28480.4	17	3	22	12.93	52519	52519	12054	39.3747	1.1214
12655	Q5JWF2-2	GNAS1_HUMAN	Isoform XLas 2 of Guanine nucleotide binding protein G s subunit alpha isoforms XLas OS Homo sapien	Regular	601.156	0	109626	13	5	41	2.64	67083	0	20556			12650 12654 12662 12663
12654	Q5JWF2	GNAS1_HUMAN	Guanine nucleotide binding protein G s subunit alpha isoforms XLas OS Homo sapiens GN GNAS PE 1 SV	Regular	601.156	0	111025	13	5	42	2.6	67083	0	20556			12650 12655 12662 12663
8402	Q9UJW0	DCTN4_HUMAN	Dynactin subunit 4 OS Homo sapiens GN DCTN4 PE 1 SV 1	Regular	598.371	0	52337.3	10	4	35	16.74	61282	45964.5	18373	34.4607	1.8036
28899	Q01082	SPTB2_HUMAN	Spectrin beta chain brain 1 OS Homo sapiens GN SPTBN1 PE 1 SV 2	Regular	594.883	0	274610	144	38	240	16.41	380178	82388.4	165242	61.7686	16.9623	28900 28901
29274	Q9Y6E0	STK24_HUMAN	Serine threonine protein kinase 24 OS Homo sapiens GN STK24 PE 1 SV 1	Regular	593.046	0	49308.1	11	2	40	10.38	27686	0	6793			29275
29275	Q9Y6E0-2	STK24_HUMAN	Isoform A of Serine threonine protein kinase 24 OS Homo sapiens GN STK24	Regular	593.046	0	47913.5	12	3	39	14.62	28798	41529	8870	31.1353	1.4918	29274
24303	O00487	PSDE_HUMAN	26S proteasome non ATPase regulatory subunit 14 OS Homo sapiens GN PSMD14 PE 1 SV 1	Regular	590.953	0	34577.2	22	4	19	24.52	47465	44319	15720	33.227	1.1489
12663	A8MTJ3	GNAT3_HUMAN	Guanine nucleotide binding protein G t subunit alpha 3 OS Homo sapiens GN GNAT3 PE 2 SV 2	Regular	590.052	0	40357.1	14	2	33	15.82	51408	0	10628			12646 12647 12649 12650 12654 12655 12662
12650	P38405	GNAL_HUMAN	Guanine nucleotide binding protein G olf subunit alpha OS Homo sapiens GN GNAL PE 1 SV 1	Regular	590.052	0	44308.6	10	2	30	8.14	53216	0	9025			12646 12647 12649 12654 12655 12662 12663
12646	P63096	GNAI1_HUMAN	Guanine nucleotide binding protein G i subunit alpha 1 OS Homo sapiens GN GNAI1 PE 1 SV 2	Regular	590.052	0	40361.2	9	2	29	3.11	73396	0	8582			12649 12650 12662 12663
1153	P49189	AL9A1_HUMAN	4 trimethylaminobutyraldehyde dehydrogenase OS Homo sapiens GN ALDH9A1 PE 1 SV 3	Regular	585.939	0	53802.1	22	5	42	10.73	53809	42039	12970	31.5176	1.6957
14023	O14558	HSPB6_HUMAN	Heat shock protein beta 6 OS Homo sapiens GN HSPB6 PE 1 SV 2	Regular	583.785	0	17135.6	12	2	11	8.13	41265	58008	7618	43.49	0.7452
24436	Q13308-4	PTK7_HUMAN	Isoform PTK7 4 of Tyrosine protein kinase like 7 OS Homo sapiens GN PTK7	Regular	585.726	0	112261	40	14	79	13.02	177266	70727	53467	53.0257	5.9527	24433 24434 24435 24437
24433	Q13308	PTK7_HUMAN	Tyrosine protein kinase like 7 OS Homo sapiens GN PTK7 PE 1 SV 2	Regular	585.726	0	118392	40	14	80	12.34	177266	0	53467			24434 24435 24436 24437
29628	P26639	SYTC_HUMAN	Threonyl tRNA synthetase cytoplasmic OS Homo sapiens GN TARS PE 1 SV 3	Regular	575.092	0	83435.3	57	18	58	21.02	202743	102146	77481	76.5813	6.3896
22026	Q13177	PAK2_HUMAN	Serine threonine protein kinase PAK 2 OS Homo sapiens GN PAK2 PE 1 SV 3	Regular	573.448	0	58042.8	35	10	43	29.77	92757	60144	38298	45.0914	2.6172	22027 22028
29539	O43776	SYNC_HUMAN	Asparaginyl tRNA synthetase cytoplasmic OS Homo sapiens GN NARS PE 1 SV 1	Regular	571.899	0	62943.1	35	7	45	20.07	135376	83915	48667	62.9131	3.9599
1612	P63010	AP2B1_HUMAN	AP 2 complex subunit beta OS Homo sapiens GN AP2B1 PE 1 SV 1	Regular	567.664	0	104553	52	12	71	12.59	133699	68901	50792	51.6567	5.4009	1590 1591 1592 1613
11837	P07954-2	FUMH_HUMAN	Isoform Cytoplasmic of Fumarate hydratase mitochondrial OS Homo sapiens GN FH	Regular	568.13	0	50212.9	40	9	31	31.48	72808	57017	44457	42.747	2.1465	11836
11836	P07954	FUMH_HUMAN	Fumarate hydratase mitochondrial OS Homo sapiens GN FH PE 1 SV 3	Regular	568.13	0	54637.2	40	9	31	28.82	72808	0	44457			11837
1613	P63010-2	AP2B1_HUMAN	Isoform 2 of AP 2 complex subunit beta OS Homo sapiens GN AP2B1	Regular	570.821	0	105692	52	12	71	12.41	135594	0	55911			1590 1591 1592 1612
297	P17174	AATC_HUMAN	Aspartate aminotransferase cytoplasmic OS Homo sapiens GN GOT1 PE 1 SV 3	Regular	566.146	0	46247.6	29	9	32	40.44	94688	65211	29901	48.8902	2.2611
11825	Q96AE4	FUBP1_HUMAN	Far upstream element binding protein 1 OS Homo sapiens GN FUBP1 PE 1 SV 3	Regular	565.961	0	67560.5	40	9	45	23.14	85723	0	38673			11826 11827 11828
1163	P15121	ALDR_HUMAN	Aldose reductase OS Homo sapiens GN AKR1B1 PE 1 SV 3	Regular	565.695	0	35853.5	30	7	22	17.72	89962	58367	22097	43.7591	1.5689
16990	Q9NZU5	LMCD1_HUMAN	LIM and cysteine rich domains protein 1 OS Homo sapiens GN LMCD1 PE 1 SV 1	Regular	562.67	0	40833	20	5	36	21.37	31472	25762	9365	19.3144	0.7887
2194	P05023-2	AT1A1_HUMAN	Isoform Short of Sodium potassium transporting ATPase subunit alpha 1 OS Homo sapiens GN ATP1A1	Regular	562.274	0	74140.1	28	9	46	17.33	82253	0	27714			2193 2195 2196
21864	Q8IVL6	P3H3_HUMAN	Prolyl 3 hydroxylase 3 OS Homo sapiens GN LEPREL2 PE 2 SV 1	Regular	567.029	0	81836.7	38	11	64	25.41	61627	32660	48191	24.486	2.0039	21865
675	P61163	ACTZ_HUMAN	Alpha centractin OS Homo sapiens GN ACTR1A PE 1 SV 1	Regular	558.667	0	42613.8	21	4	31	10.37	57234	75889.5	31552	56.8962	2.4246
7773	P26232-3	CTNA2_HUMAN	Isoform 3 of Catenin alpha 2 OS Homo sapiens GN CTNNA2	Regular	554.48	0	95558.2	26	8	73	17.33	148392	167655	48187	125.695	12.0112	7769 7770 7771 7772 7774 7775 7776
25145	Q92804-2	RBP56_HUMAN	Isoform Short of TATA binding protein associated factor 2N OS Homo sapiens GN TAF15	Regular	552.402	0	61557.8	37	8	40	12.56	76937	61600	41420	46.183	2.8429	11841 11842 25144
25144	Q92804	RBP56_HUMAN	TATA binding protein associated factor 2N OS Homo sapiens GN TAF15 PE 1 SV 1	Regular	552.402	0	61830	37	8	40	12.5	76937	0	41420			11841 11842 25145
7747	P29279	CTGF_HUMAN	Connective tissue growth factor OS Homo sapiens GN CTGF PE 1 SV 2	Regular	552.295	0	38091.8	17	4	33	10.32	29464	35851.5	17653	26.8787	1.0239
2196	P13637	AT1A3_HUMAN	Sodium potassium transporting ATPase subunit alpha 3 OS Homo sapiens GN ATP1A3 PE 1 SV 3	Regular	552.175	0	111749	46	15	68	20.24	86675	52384	39244	39.2735	4.3888	2193 2194 2195
11828	Q92945-2	FUBP2_HUMAN	Isoform 2 of Far upstream element binding protein 2 OS Homo sapiens GN KHSRP	Regular	551.807	0	72896.9	41	10	47	20.56	148583	0	66170			11825 11826 11827 11829 11830
1576	P20073-2	ANXA7_HUMAN	Isoform Annexin VIIa of Annexin A7 OS Homo sapiens GN ANXA7	Regular	551.489	0	50315.8	34	10	33	27.68	70537	47763	36336	35.8091	1.8018	1575
1575	P20073	ANXA7_HUMAN	Annexin A7 OS Homo sapiens GN ANXA7 PE 1 SV 3	Regular	551.489	0	52739.4	34	10	33	26.43	70537	0	36336			1576
1053	Q9Y2D5-4	AKAP2_HUMAN	Isoform PALM2 AKAP2 of A kinase anchor protein 2 OS Homo sapiens GN AKAP2	Regular	552.128	0	122071	18	10	79	14.14	56594	0	35240			1052 1054 1055 1056
11511	O95302	FKBP9_HUMAN	Peptidyl prolyl cis trans isomerase FKBP9 OS Homo sapiens GN FKBP9 PE 1 SV 2	Regular	549.672	0	63083.7	27	10	40	22.28	77576	62283	23958	46.695	2.9457
1055	Q9Y2D5-6	AKAP2_HUMAN	Isoform 4 of A kinase anchor protein 2 OS Homo sapiens GN AKAP2	Regular	552.128	0	120631	18	10	78	14.31	56594	60282	35240	45.1948	5.4519	1052 1053 1054 1056
20954	Q9UKK9	NUDT5_HUMAN	ADP sugar pyrophosphatase OS Homo sapiens GN NUDT5 PE 1 SV 1	Regular	547.668	0	24327.7	11	2	15	7.31	27190	40785	11484	30.5775	0.7439
22090	Q5JQF8	PAP1M_HUMAN	Polyadenylate binding protein 1 like 2 OS Homo sapiens GN PABPC1L2A PE 1 SV 1	Regular	547.471	0	22799.1	11	3	16	12	38113	0	15328			21971 21972 21975 21976 21977 22089
32788	Q9P0L0-2	VAPA_HUMAN	Isoform 2 of Vesicle associated membrane protein associated protein A OS Homo sapiens GN VAPA	Regular	546.875	0	32613.6	12	2	21	15.99	29152	0	9566			32787
32787	Q9P0L0	VAPA_HUMAN	Vesicle associated membrane protein associated protein A OS Homo sapiens GN VAPA PE 1 SV 3	Regular	546.875	0	27893.3	12	2	19	18.88	29152	82869	9566	62.1289	1.733	32788
29520	P41252	SYIC_HUMAN	Isoleucyl tRNA synthetase cytoplasmic OS Homo sapiens GN IARS PE 1 SV 2	Regular	546.656	0	144498	65	12	98	10.38	133995	62330	62535	46.7303	6.7525
8833	P09622	DLDH_HUMAN	Dihydrolipoyl dehydrogenase mitochondrial OS Homo sapiens GN DLD PE 1 SV 2	Regular	540.478	0	54177.4	38	8	32	17.09	63311	72141	35688	54.0858	2.9302
1572	P09525	ANXA4_HUMAN	Annexin A4 OS Homo sapiens GN ANXA4 PE 1 SV 4	Regular	539.276	0	35882.8	23	4	31	16.61	37750	43539	12912	32.6422	1.1713
27089	P23526	SAHH_HUMAN	Adenosylhomocysteinase OS Homo sapiens GN AHCY PE 1 SV 4	Regular	534.785	0	47716.3	23	4	31	10.65	42606	37898	14450	28.413	1.3558
7774	P26232-4	CTNA2_HUMAN	Isoform 4 of Catenin alpha 2 OS Homo sapiens GN CTNNA2	Regular	531.461	0	59868.6	19	5	40	23.84	34202	0	27692			7769 7770 7771 7772 7773 7775 7776
7776	P26232-6	CTNA2_HUMAN	Isoform AlphaN catenin III of Catenin alpha 2 OS Homo sapiens GN CTNNA2	Regular	531.461	0	65111.7	19	5	45	21.92	34202	0	27692			7769 7770 7771 7772 7773 7774 7775
24862	P35241	RADI_HUMAN	Radixin OS Homo sapiens GN RDX PE 1 SV 1	Regular	530.45	0	68564	50	15	61	26.76	217677	16166	67535	12.12	0.831	10358 18694
7772	P26232-2	CTNA2_HUMAN	Isoform AlphaN catenin I of Catenin alpha 2 OS Homo sapiens GN CTNNA2	Regular	531.461	0	100447	20	8	76	16.24	37777	0	29586			7769 7770 7771 7773 7774 7775 7776
7775	P26232-5	CTNA2_HUMAN	Isoform 5 of Catenin alpha 2 OS Homo sapiens GN CTNNA2	Regular	531.461	0	104273	20	8	79	15.65	37777	0	29586			7769 7770 7771 7772 7773 7774 7776
7771	P26232	CTNA2_HUMAN	Catenin alpha 2 OS Homo sapiens GN CTNNA2 PE 1 SV 5	Regular	531.461	0	105313	20	7	77	11.54	36622	0	28298			7769 7770 7772 7773 7774 7775 7776
14361	P20042	IF2B_HUMAN	Eukaryotic translation initiation factor 2 subunit 2 OS Homo sapiens GN EIF2S2 PE 1 SV 2	Regular	530.179	0	38388.5	25	7	43	19.22	86757	63846	32824	47.8669	1.8375	14360
12340	Q06210-2	GFPT1_HUMAN	Isoform 2 of Glucosamine fructose 6 phosphate aminotransferase isomerizing 1 OS Homo sapiens GN G	Regular	527.948	0	76759.4	53	14	61	27.31	84479	47184	27681	35.375	2.7154	12339 12341
24342	P48556	PSMD8_HUMAN	26S proteasome non ATPase regulatory subunit 8 OS Homo sapiens GN PSMD8 PE 1 SV 2	Regular	527.176	0	39612	11	4	30	20.86	11757	10657	13992	7.9898	0.3165
9765	Q7L2H7	EIF3M_HUMAN	Eukaryotic translation initiation factor 3 subunit M OS Homo sapiens GN EIF3M PE 1 SV 1	Regular	526.623	0	42503	19	5	31	18.45	36513	48072	17120	36.0407	1.5318
12339	Q06210	GFPT1_HUMAN	Glucosamine fructose 6 phosphate aminotransferase isomerizing 1 OS Homo sapiens GN GFPT1 PE 1 SV	Regular	527.948	0	78806.6	55	15	62	26.61	85822	0	28189			12340 12341
19426	Q9NZM1-4	MYOF_HUMAN	Isoform 4 of Myoferlin OS Homo sapiens GN MYOF	Regular	525.77	0	17134.8	14	3	13	11.88	60737	0	13896			19423 19424 19425 19427 19428 19429 19430
1052	Q9Y2D5	AKAP2_HUMAN	A kinase anchor protein 2 OS Homo sapiens GN AKAP2 PE 1 SV 3	Regular	525.557	0	94660.7	13	6	55	11.87	29219	0	21522			1053 1054 1055 1056
1054	Q9Y2D5-5	AKAP2_HUMAN	Isoform 3 of A kinase anchor protein 2 OS Homo sapiens GN AKAP2	Regular	525.557	0	104107	13	6	60	10.76	29219	0	21522			1052 1053 1055 1056
1056	Q9Y2D5-7	AKAP2_HUMAN	Isoform 5 of A kinase anchor protein 2 OS Homo sapiens GN AKAP2	Regular	525.557	0	105548	13	6	61	10.61	29219	0	21522			1052 1053 1054 1055
8406	P06132	DCUP_HUMAN	Uroporphyrinogen decarboxylase OS Homo sapiens GN UROD PE 1 SV 2	Regular	522.79	0	40787	27	4	29	14.17	68209	51570	24389	38.6633	1.577
21903	P54886-2	P5CS_HUMAN	Isoform Short of Delta 1 pyrroline 5 carboxylate synthase OS Homo sapiens GN ALDH18A1	Regular	522.357	0	87089.3	60	13	62	14.12	135060	57945	48026	43.4427	3.7834	21902
21902	P54886	P5CS_HUMAN	Delta 1 pyrroline 5 carboxylate synthase OS Homo sapiens GN ALDH18A1 PE 1 SV 2	Regular	522.357	0	87302.5	60	13	62	14.09	135060	0	48026			21903
4044	P07711	CATL1_HUMAN	Cathepsin L1 OS Homo sapiens GN CTSL1 PE 1 SV 2	Regular	518.136	0	37564.3	21	4	21	12.91	67493	94659	34056	70.9681	2.6659
24233	P43686-2	PRS6B_HUMAN	Isoform 2 of 26S protease regulatory subunit 6B OS Homo sapiens GN PSMC4	Regular	516.568	0	43508	21	4	33	20.16	93295	0	36133			24232
24232	P43686	PRS6B_HUMAN	26S protease regulatory subunit 6B OS Homo sapiens GN PSMC4 PE 1 SV 2	Regular	516.568	0	47366.4	23	5	38	22.01	94429	81920	36760	61.4174	2.9091	24233
32820	Q9UI12-2	VATH_HUMAN	Isoform 2 of V type proton ATPase subunit H OS Homo sapiens GN ATP6V1H	Regular	516.234	0	54151.4	13	5	31	12.69	41106	35001	15326	26.2411	1.421	32819
32819	Q9UI12	VATH_HUMAN	V type proton ATPase subunit H OS Homo sapiens GN ATP6V1H PE 1 SV 1	Regular	516.234	0	55883.3	13	5	32	12.22	41106	0	15326			32820
11842	P35637-2	FUS_HUMAN	Isoform Short of RNA binding protein FUS OS Homo sapiens GN FUS	Regular	513.757	0	53354.9	35	8	19	24.38	91442	75159	33000	56.3485	3.0065	11841 25144 25145
11841	P35637	FUS_HUMAN	RNA binding protein FUS OS Homo sapiens GN FUS PE 1 SV 1	Regular	513.757	0	53425.9	35	8	19	24.33	91442	0	33000			11842 25144 25145
29595	P49591	SYSC_HUMAN	Seryl tRNA synthetase cytoplasmic OS Homo sapiens GN SARS PE 1 SV 3	Regular	513.744	0	58777.4	56	10	45	20.23	276278	121470	59308	91.0689	5.3528
22244	P49023	PAXI_HUMAN	Paxillin OS Homo sapiens GN PXN PE 1 SV 2	Regular	512.186	0	64533.6	37	10	45	15.91	76059	41556	33135	31.1555	2.0106	22245 22246
2679	O95816	BAG2_HUMAN	BAG family molecular chaperone regulator 2 OS Homo sapiens GN BAG2 PE 1 SV 1	Regular	510.892	0	23772	17	7	19	28.91	75234	40999	28000	30.7379	0.7307	383 384
26162	Q13151	ROA0_HUMAN	Heterogeneous nuclear ribonucleoprotein A0 OS Homo sapiens GN HNRNPA0 PE 1 SV 1	Regular	510.647	0	30840.7	16	4	22	8.85	46280	46374	20555	34.7677	1.0723
193	P21589	5NTD_HUMAN	5 nucleotidase OS Homo sapiens GN NT5E PE 1 SV 1	Regular	510.464	0	63367.9	46	9	35	20.03	180454	153160	110287	114.828	7.2764
19429	Q9NZM1-7	MYOF_HUMAN	Isoform 7 of Myoferlin OS Homo sapiens GN MYOF	Regular	525.77	0	49719.8	16	4	38	4.27	94890	0	15148			19423 19424 19425 19426 19427 19428 19430
21713	P39656	OST48_HUMAN	Dolichyl diphosphooligosaccharide protein glycosyltransferase 48 kDa subunit OS Homo sapiens GN DDO	Regular	509.178	0	50800.9	9	2	27	5.26	38726	58089	19232	43.5507	2.2124
25836	P30050-2	RL12_HUMAN	Isoform 2 of 60S ribosomal protein L12 OS Homo sapiens GN RPL12	Regular	507.815	0	14199.4	14	2	12	23.48	61211	0	28975			25835
23057	Q13492	PICAL_HUMAN	Phosphatidylinositol binding clathrin assembly protein OS Homo sapiens GN PICALM PE 1 SV 2	Regular	504.818	0	70754.7	18	2	37	7.36	71659	0	35501			23058 23059
23058	Q13492-2	PICAL_HUMAN	Isoform Type II of Phosphatidylinositol binding clathrin assembly protein OS Homo sapiens GN PICALM	Regular	504.818	0	68764.3	18	2	38	7.59	71659	0	35501			23057 23059
23059	Q13492-3	PICAL_HUMAN	Isoform 3 of Phosphatidylinositol binding clathrin assembly protein OS Homo sapiens GN PICALM	Regular	504.818	0	66392.9	18	2	35	7.87	71659	107488	35501	80.5867	5.3504	23057 23058
22644	Q96JY6	PDLI2_HUMAN	PDZ and LIM domain protein 2 OS Homo sapiens GN PDLIM2 PE 1 SV 1	Regular	502.237	0	37459	23	6	23	12.22	63417	65946	30068	49.4413	1.852	22646
28679	Q8NB90-3	SPAT5_HUMAN	Isoform 3 of Spermatogenesis associated protein 5 OS Homo sapiens GN SPATA5	Regular	501.552	0	75727.2	18	8	53	9.63	63876	0	24319			24235 28677 28678
24437	Q13308-5	PTK7_HUMAN	Isoform PTK7 5 of Tyrosine protein kinase like 7 OS Homo sapiens GN PTK7	Regular	501.406	0	89764	22	9	56	11.03	106372	0	27763			24433 24434 24435 24436
28678	Q8NB90-2	SPAT5_HUMAN	Isoform 2 of Spermatogenesis associated protein 5 OS Homo sapiens GN SPATA5	Regular	501.552	0	86077.1	18	8	62	8.48	63876	0	24319			24235 28677 28679
6876	P48444	COPD_HUMAN	Coatomer subunit delta OS Homo sapiens GN ARCN1 PE 1 SV 1	Regular	500.108	0	57210.5	48	11	40	23.87	107166	69682	51376	52.2422	2.9888
10286	Q01844	EWS_HUMAN	RNA binding protein EWS OS Homo sapiens GN EWSR1 PE 1 SV 1	Regular	500.797	0	68478.4	28	4	24	15.4	65408	84739.5	39216	63.5312	4.3505	10287
29992	Q9H4B7	TBB1_HUMAN	Tubulin beta 1 chain OS Homo sapiens GN TUBB1 PE 1 SV 1	Regular	499.465	0	50327.1	26	7	31	10.86	229084	1168	51311	0.8757	0.0441	29993 29994 29995 29996 29997 29998 29999 30000 30001 30002 33672
28677	Q8NB90	SPAT5_HUMAN	Spermatogenesis associated protein 5 OS Homo sapiens GN SPATA5 PE 1 SV 3	Regular	501.552	0	97904.7	18	8	71	7.5	63876	0	24319			24235 28678 28679
10228	Q9BSJ8-2	ESYT1_HUMAN	Isoform 2 of Extended synaptotagmin 1 OS Homo sapiens GN ESYT1	Regular	498.714	0	124003	56	12	79	11.4	206885	58401	49307	43.7846	5.4294	10227
22109	O95340	PAPS2_HUMAN	Bifunctional 3 phosphoadenosine 5 phosphosulfate synthase 2 OS Homo sapiens GN PAPSS2 PE 1 SV 2	Regular	497.219	0	69500.9	39	12	50	19.06	53611	22530	28997	16.8913	1.174	22110
24334	Q99460	PSMD1_HUMAN	26S proteasome non ATPase regulatory subunit 1 OS Homo sapiens GN PSMD1 PE 1 SV 2	Regular	497.794	0	105837	50	12	75	18.26	134115	66066	49742	49.5312	5.2422	24335
22110	O95340-2	PAPS2_HUMAN	Isoform B of Bifunctional 3 phosphoadenosine 5 phosphosulfate synthase 2 OS Homo sapiens GN PAPSS2	Regular	497.219	0	69970.5	39	12	50	18.9	53611	0	28997			22109
10227	Q9BSJ8	ESYT1_HUMAN	Extended synaptotagmin 1 OS Homo sapiens GN ESYT1 PE 1 SV 1	Regular	496.167	0	122857	55	11	79	11.5	203539	0	47124			10228
14351	P05198	IF2A_HUMAN	Eukaryotic translation initiation factor 2 subunit 1 OS Homo sapiens GN EIF2S1 PE 1 SV 3	Regular	495.792	0	36112.3	22	7	31	20.63	66116	75211.5	30502	56.3878	2.0363
14379	Q04637	IF4G1_HUMAN	Eukaryotic translation initiation factor 4 gamma 1 OS Homo sapiens GN EIF4G1 PE 1 SV 4	Regular	495.181	0	175491	50	12	121	10.19	137991	0	48575			14380 14381 14382 14383 14386
14380	Q04637-3	IF4G1_HUMAN	Isoform B of Eukaryotic translation initiation factor 4 gamma 1 OS Homo sapiens GN EIF4G1	Regular	495.181	0	171514	50	12	122	10.46	137991	0	48575			14379 14381 14382 14383 14386
14381	Q04637-4	IF4G1_HUMAN	Isoform C of Eukaryotic translation initiation factor 4 gamma 1 OS Homo sapiens GN EIF4G1	Regular	495.181	0	166619	50	12	119	10.78	137991	0	48575			14379 14380 14382 14383 14386
14382	Q04637-5	IF4G1_HUMAN	Isoform D of Eukaryotic translation initiation factor 4 gamma 1 OS Homo sapiens GN EIF4G1	Regular	495.173	0	158517	50	12	120	11.36	137991	62842	48575	47.1141	7.4684	14379 14380 14381 14383 14386
22021	Q8NC51-2	PAIRB_HUMAN	Isoform 2 of Plasminogen activator inhibitor 1 RNA binding protein OS Homo sapiens GN SERBP1	Regular	495.089	0	44256.7	24	8	39	18.91	57025	43494	22984	32.6085	1.4431	22020 22022 22023
22020	Q8NC51	PAIRB_HUMAN	Plasminogen activator inhibitor 1 RNA binding protein OS Homo sapiens GN SERBP1 PE 1 SV 2	Regular	495.089	0	44965.4	24	8	40	18.63	57025	0	22984			22021 22022 22023
2128	Q12797	ASPH_HUMAN	Aspartyl asparaginyl beta hydroxylase OS Homo sapiens GN ASPH PE 1 SV 3	Regular	493.731	0	85862.8	26	7	49	15.3	75383	64139	33793	48.0865	4.1288	2129
16837	Q9UHB6-3	LIMA1_HUMAN	Isoform 3 of LIM domain and actin binding protein 1 OS Homo sapiens GN LIMA1	Regular	493.44	0	51218.8	38	6	42	11.16	210328	0	77629			16835 16836 16838
8670	P49448	DHE4_HUMAN	Glutamate dehydrogenase 2 mitochondrial OS Homo sapiens GN GLUD2 PE 1 SV 2	Regular	493.223	0	61434.1	45	12	44	17.56	175313	0	61909			8669
594	P49753	ACOT2_HUMAN	Acyl coenzyme A thioesterase 2 mitochondrial OS Homo sapiens GN ACOT2 PE 1 SV 6	Regular	500.183	0	53218.6	20	6	36	8.7	45537	29846	13134	22.3763	1.1908	593 595
12569	O94925-3	GLSK_HUMAN	Isoform GAC of Glutaminase kidney isoform mitochondrial OS Homo sapiens GN GLS	Regular	489.452	0	65460.3	43	12	46	24.58	129970	81846	55006	61.3619	4.0168	12567
14363	Q2VIR3-2	IF2GL_HUMAN	Isoform 2 of Eukaryotic translation initiation factor 2 subunit 3 like protein OS Homo sapiens GN EI	Regular	489.33	0	50659	23	4	31	11.13	51664	0	34889			14362 14364
593	Q86TX2	ACOT1_HUMAN	Acyl coenzyme A thioesterase 1 OS Homo sapiens GN ACOT1 PE 1 SV 1	Regular	494.86	0	46277.5	19	6	32	9.98	42847	0	11437			594 595
21977	Q13310-2	PABP4_HUMAN	Isoform 2 of Polyadenylate binding protein 4 OS Homo sapiens GN PABPC4	Regular	488.734	0	69578.8	26	9	48	14.58	77300	12489	19775	9.3633	0.6515	21971 21972 21975 21976 22089 22090
21976	Q13310	PABP4_HUMAN	Polyadenylate binding protein 4 OS Homo sapiens GN PABPC4 PE 1 SV 1	Regular	488.734	0	70783	26	9	47	14.29	77300	0	19775			21971 21972 21975 21977 22089 22090
15070	P06756	ITAV_HUMAN	Integrin alpha V OS Homo sapiens GN ITGAV PE 1 SV 2	Regular	484.969	0	116038	37	17	79	13.93	117195	64414	48567	48.2927	5.6038	15071
14383	Q04637-6	IF4G1_HUMAN	Isoform E of Eukaryotic translation initiation factor 4 gamma 1 OS Homo sapiens GN EIF4G1	Regular	482.845	0	154805	44	11	112	10.19	125755	0	38879			14379 14380 14381 14382 14386
6522	Q96KP4	CNDP2_HUMAN	Cytosolic non specific dipeptidase OS Homo sapiens GN CNDP2 PE 1 SV 2	Regular	481.219	0	52878.6	22	6	44	14.95	47809	0	19559			6523
6523	Q96KP4-2	CNDP2_HUMAN	Isoform CPGL B of Cytosolic non specific dipeptidase OS Homo sapiens GN CNDP2	Regular	481.219	0	43833.4	20	5	39	18.16	44490	31598	17528	23.6898	1.0384	6522
33672	A6NKZ8	YI016_HUMAN	Putative tubulin beta chain like protein ENSP00000290377 OS Homo sapiens PE 5 SV 2	Regular	479.795	0	41775.2	32	7	24	24.19	244312	0	54282			29992 29993 29994 29995 29996 29997 29998 29999 30000 30001 30002
22245	P49023-2	PAXI_HUMAN	Isoform Alpha of Paxillin OS Homo sapiens GN PXN	Regular	478.516	0	60936.8	30	9	41	14	61596	0	22302			22244 22246
14536	Q70UQ0-4	IKIP_HUMAN	Isoform IKIP1 of Inhibitor of nuclear factor kappa B kinase interacting protein OS Homo sapiens GN I	Regular	477.649	0	43083.7	16	8	32	17.24	52074	40670	15040	30.4913	1.3137
22246	P49023-3	PAXI_HUMAN	Isoform Gamma of Paxillin OS Homo sapiens GN PXN	Regular	478.516	0	66182.7	30	9	44	12.89	61596	0	22302			22244 22245
2214	Q93084-3	AT2A3_HUMAN	Isoform HuS3 IV of Sarcoplasmic endoplasmic reticulum calcium ATPase 3 OS Homo sapiens GN ATP2A3	Regular	475.596	0	112490	54	15	69	10.88	148579	5997	62046	4.4961	0.5058	2205 2206 2207 2208 2209 2210 2211 2212 2213 2215 2216 2217
24435	Q13308-3	PTK7_HUMAN	Isoform PTK7 3 of Tyrosine protein kinase like 7 OS Homo sapiens GN PTK7	Regular	477.479	0	103581	40	11	69	8.3	139318	0	40991			24433 24434 24436 24437
15071	P06756-2	ITAV_HUMAN	Isoform 2 of Integrin alpha V OS Homo sapiens GN ITGAV	Regular	474.249	0	112258	34	16	78	10.97	115272	0	47558			15070
32465	P45974-2	UBP5_HUMAN	Isoform Short of Ubiquitin carboxyl terminal hydrolase 5 OS Homo sapiens GN USP5	Regular	473.968	0	93308	44	15	62	21.32	152261	48134	58287	36.0872	3.3672	32464
32464	P45974	UBP5_HUMAN	Ubiquitin carboxyl terminal hydrolase 5 OS Homo sapiens GN USP5 PE 1 SV 2	Regular	473.968	0	95786.6	40	14	62	15.15	147411	0	57034			32465
27718	Q9BWM7	SFXN3_HUMAN	Sideroflexin 3 OS Homo sapiens GN SFXN3 PE 2 SV 2	Regular	472.274	0	35979	12	3	24	14.77	17305	23812.5	8577	17.8528	0.6423
1809	Q8N6T3	ARFG1_HUMAN	ADP ribosylation factor GTPase activating protein 1 OS Homo sapiens GN ARFGAP1 PE 1 SV 2	Regular	472.016	0	44668	21	8	30	17.98	29134	16062	12752	12.0421	0.5379	1810
1620	Q96CW1-2	AP2M1_HUMAN	Isoform 2 of AP 2 complex subunit mu OS Homo sapiens GN AP2M1	Regular	471.991	0	49389.5	16	5	35	13.39	45489	38516	14678	28.8764	1.4262	1619
1619	Q96CW1	AP2M1_HUMAN	AP 2 complex subunit mu OS Homo sapiens GN AP2M1 PE 1 SV 2	Regular	471.991	0	49654.8	16	5	35	13.33	45489	0	14678			1620
1810	Q8N6T3-2	ARFG1_HUMAN	Isoform 2 of ADP ribosylation factor GTPase activating protein 1 OS Homo sapiens GN ARFGAP1	Regular	472.016	0	45676.1	21	8	29	17.63	29134	0	12752			1809
14360	A6NK07	IF2BL_HUMAN	Eukaryotic translation initiation factor 2 subunit 2 like protein OS Homo sapiens PE 1 SV 1	Regular	471.494	0	37787.1	20	5	41	10.4	72664	0	28575			14361
2215	Q93084-4	AT2A3_HUMAN	Isoform HuS3 I of Sarcoplasmic endoplasmic reticulum calcium ATPase 3 OS Homo sapiens GN ATP2A3	Regular	469.742	0	109127	52	14	66	9.42	142582	0	59992			2205 2206 2207 2208 2209 2210 2211 2212 2213 2214 2216 2217
2213	Q93084-2	AT2A3_HUMAN	Isoform HuS3 II of Sarcoplasmic endoplasmic reticulum calcium ATPase 3 OS Homo sapiens GN ATP2A3	Regular	469.742	0	109257	52	14	66	9.41	142582	0	59992			2205 2206 2207 2208 2209 2210 2211 2212 2214 2215 2216 2217
24434	Q13308-2	PTK7_HUMAN	Isoform PTK7 2 of Tyrosine protein kinase like 7 OS Homo sapiens GN PTK7	Regular	473.495	0	113806	36	12	75	10.78	152591	0	44706			24433 24435 24436 24437
2217	Q93084-6	AT2A3_HUMAN	Isoform SERCA3F of Sarcoplasmic endoplasmic reticulum calcium ATPase 3 OS Homo sapiens GN ATP2A3	Regular	469.742	0	114003	52	14	71	9.01	142582	0	59992			2205 2206 2207 2208 2209 2210 2211 2212 2213 2214 2215 2216
2212	Q93084	AT2A3_HUMAN	Sarcoplasmic endoplasmic reticulum calcium ATPase 3 OS Homo sapiens GN ATP2A3 PE 1 SV 2	Regular	469.742	0	113978	52	14	70	9.01	142582	0	59992			2205 2206 2207 2208 2209 2210 2211 2213 2214 2215 2216 2217
2216	Q93084-5	AT2A3_HUMAN	Isoform SERCA3E of Sarcoplasmic endoplasmic reticulum calcium ATPase 3 OS Homo sapiens GN ATP2A3	Regular	469.742	0	114456	52	14	71	8.97	142582	0	59992			2205 2206 2207 2208 2209 2210 2211 2212 2213 2214 2215 2217
12567	O94925	GLSK_HUMAN	Glutaminase kidney isoform mitochondrial OS Homo sapiens GN GLS PE 1 SV 1	Regular	467.497	0	73461.3	36	10	53	17.04	94215	0	47590			12569
22023	Q8NC51-4	PAIRB_HUMAN	Isoform 4 of Plasminogen activator inhibitor 1 RNA binding protein OS Homo sapiens GN SERBP1	Regular	464.291	0	42426.7	16	5	40	8.01	51443	0	18840			22020 22021 22022
22022	Q8NC51-3	PAIRB_HUMAN	Isoform 3 of Plasminogen activator inhibitor 1 RNA binding protein OS Homo sapiens GN SERBP1	Regular	464.291	0	43135.4	16	5	41	7.89	51443	0	18840			22020 22021 22023
29660	P23381	SYWC_HUMAN	Tryptophanyl tRNA synthetase cytoplasmic OS Homo sapiens GN WARS PE 1 SV 2	Regular	463.91	0	53165.6	24	7	44	11.04	96412	77988	33892	58.4695	3.1086	29661
28125	Q15477	SKIV2_HUMAN	Helicase SKI2W OS Homo sapiens GN SKIV2L PE 1 SV 3	Regular	461.997	0	137756	9	3	89	4.57	13423	13423	8893	10.0635	1.3863
9409	Q14204	DYHC1_HUMAN	Cytoplasmic dynein 1 heavy chain 1 OS Homo sapiens GN DYNC1H1 PE 1 SV 5	Regular	459.962	0	532409	254	78	379	15.78	927426	100882	306080	75.6336	40.268
1031	P14550	AK1A1_HUMAN	Alcohol dehydrogenase NADP OS Homo sapiens GN AKR1A1 PE 1 SV 3	Regular	456.694	0	36573.1	23	4	29	17.85	50257	41281	11473	30.9493	1.1319
19316	Q7Z406	MYH14_HUMAN	Myosin 14 OS Homo sapiens GN MYH14 PE 1 SV 1	Regular	457.678	0	228002	108	35	172	13.53	317482	2217	136312	1.6621	0.379	19311 19312 19313 19314 19315 19317 19318 19319 19321 19322 19323 19324 19326 19330 19331 19332
19317	Q7Z406-2	MYH14_HUMAN	Isoform 2 of Myosin 14 OS Homo sapiens GN MYH14	Regular	456.788	0	231217	107	34	172	13.31	315525	0	135773			19311 19312 19313 19314 19315 19316 19318 19319 19321 19322 19323 19324 19326 19330 19331 19332
13793	P09601	HMOX1_HUMAN	Heme oxygenase 1 OS Homo sapiens GN HMOX1 PE 1 SV 1	Regular	450.076	0	32818.7	10	2	24	9.38	18486	27729	4918	20.7891	0.6823
8398	Q13561	DCTN2_HUMAN	Dynactin subunit 2 OS Homo sapiens GN DCTN2 PE 1 SV 4	Regular	448.29	0	44231.1	14	2	28	8.23	34843	52264.5	10437	39.1839	1.7331
29590	P47897	SYQ_HUMAN	Glutaminyl tRNA synthetase OS Homo sapiens GN QARS PE 1 SV 1	Regular	448.015	0	87798.9	31	9	68	21.81	76808	44168	32561	33.1138	2.9074
19319	Q7Z406-5	MYH14_HUMAN	Isoform 5 of Myosin 14 OS Homo sapiens GN MYH14	Regular	447.843	0	168027	73	21	115	9.34	162255	0	72117			19311 19312 19313 19314 19315 19316 19317 19318 19321 19322 19323 19324 19326 19330 19331 19332
12063	Q10472	GALT1_HUMAN	Polypeptide N acetylgalactosaminyltransferase 1 OS Homo sapiens GN GALNT1 PE 1 SV 1	Regular	445.769	0	64219.2	40	13	39	22	227216	100453	53336	75.312	4.8365
19696	P00387	NB5R3_HUMAN	NADH cytochrome b5 reductase 3 OS Homo sapiens GN CYB5R3 PE 1 SV 3	Regular	445.389	0	34235	37	4	24	15.61	211074	0	94487			19697
19697	P00387-2	NB5R3_HUMAN	Isoform S of NADH cytochrome b5 reductase 3 OS Homo sapiens GN CYB5R3	Regular	445.389	0	31628.8	37	4	22	16.91	211074	203727	94487	152.739	4.8309	19696
19318	Q7Z406-4	MYH14_HUMAN	Isoform 4 of Myosin 14 OS Homo sapiens GN MYH14	Regular	445.536	0	203127	92	29	148	12.37	298277	0	124168			19311 19312 19313 19314 19315 19316 19317 19319 19321 19322 19323 19324 19326 19330 19331 19332
20456	Q15155	NOMO1_HUMAN	Nodal modulator 1 OS Homo sapiens GN NOMO1 PE 1 SV 5	Regular	444.156	0	134324	31	9	83	6.87	50197	36812	19716	27.5988	3.7072	20457 20458 20459
20458	Q5JPE7-2	NOMO2_HUMAN	Isoform 2 of Nodal modulator 2 OS Homo sapiens GN NOMO2	Regular	444.156	0	134192	33	11	83	6.87	60449	0	21327			20456 20457 20459
20459	P69849	NOMO3_HUMAN	Nodal modulator 3 OS Homo sapiens GN NOMO3 PE 2 SV 2	Regular	444.156	0	134134	31	9	83	6.87	50197	0	19716			20456 20457 20458
20457	Q5JPE7	NOMO2_HUMAN	Nodal modulator 2 OS Homo sapiens GN NOMO2 PE 1 SV 1	Regular	444.156	0	139439	33	11	85	6.63	60449	0	21327			20456 20458 20459
4543	Q16204	CCDC6_HUMAN	Coiled coil domain containing protein 6 OS Homo sapiens GN CCDC6 PE 1 SV 2	Regular	440.035	0	53291	14	4	40	6.75	23674	39540	9283	29.6441	1.5798
30040	Q99426	TBCB_HUMAN	Tubulin folding cofactor B OS Homo sapiens GN TBCB PE 1 SV 2	Regular	439.106	0	27325.6	14	3	18	19.26	78018	89778	41267	67.3087	1.8392
9552	P40939	ECHA_HUMAN	Trifunctional enzyme subunit alpha mitochondrial OS Homo sapiens GN HADHA PE 1 SV 2	Regular	437.892	0	82999.9	32	9	55	15.99	98743	54884	41411	41.1478	3.4153
1799	O15143	ARC1B_HUMAN	Actin related protein 2 3 complex subunit 1B OS Homo sapiens GN ARPC1B PE 1 SV 3	Regular	437.37	0	40949.9	30	7	28	23.12	161263	91730	40335	68.7722	2.8162
24291	O00231	PSD11_HUMAN	26S proteasome non ATPase regulatory subunit 11 OS Homo sapiens GN PSMD11 PE 1 SV 3	Regular	435.386	0	47463.9	17	7	38	7.35	39830	32052	12274	24.0301	1.1406
24889	Q9UKM9-2	RALY_HUMAN	Isoform 1 of RNA binding protein Raly OS Homo sapiens GN RALY	Regular	434.236	0	30364	15	5	22	9.66	43996	57549	11882	43.1459	1.3101	24888
24888	Q9UKM9	RALY_HUMAN	RNA binding protein Raly OS Homo sapiens GN RALY PE 1 SV 1	Regular	434.236	0	32463.2	15	5	23	9.15	43996	0	11882			24889
24680	Q96PU8-9	QKI_HUMAN	Isoform 9 of Protein quaking OS Homo sapiens GN QKI	Regular	431.501	0	35130.9	18	8	23	30.72	53173	0	20159			24672 24673 24674 24675 24676 24677 24678 24679
24678	Q96PU8-7	QKI_HUMAN	Isoform 7 of Protein quaking OS Homo sapiens GN QKI	Regular	431.501	0	38313.5	18	8	25	28.24	53173	0	20159			24672 24673 24674 24675 24676 24677 24679 24680
24677	Q96PU8-6	QKI_HUMAN	Isoform HQK 7 of Protein quaking OS Homo sapiens GN QKI	Regular	431.501	0	35977.9	18	8	23	30.15	53173	0	20159			24672 24673 24674 24675 24676 24678 24679 24680
24679	Q96PU8-8	QKI_HUMAN	Isoform HQK 7B of Protein quaking OS Homo sapiens GN QKI	Regular	431.501	0	35248	18	8	24	30.72	53173	0	20159			24672 24673 24674 24675 24676 24677 24678 24680
24674	Q96PU8-3	QKI_HUMAN	Isoform 3 of Protein quaking OS Homo sapiens GN QKI	Regular	431.501	0	36925.9	18	8	23	29.43	53173	0	20159			24672 24673 24675 24676 24677 24678 24679 24680
24675	Q96PU8-4	QKI_HUMAN	Isoform 4 of Protein quaking OS Homo sapiens GN QKI	Regular	431.501	0	40006.4	18	8	25	27	53173	0	20159			24672 24673 24674 24676 24677 24678 24679 24680
24676	Q96PU8-5	QKI_HUMAN	Isoform 5 of Protein quaking OS Homo sapiens GN QKI	Regular	431.501	0	35233	18	8	23	30.91	53173	51636	20159	38.7127	1.364	24672 24673 24674 24675 24677 24678 24679 24680
24673	Q96PU8-2	QKI_HUMAN	Isoform HQK 6 of Protein quaking OS Homo sapiens GN QKI	Regular	431.501	0	37466.5	18	8	25	28.74	53173	0	20159			24672 24674 24675 24676 24677 24678 24679 24680
24672	Q96PU8	QKI_HUMAN	Protein quaking OS Homo sapiens GN QKI PE 1 SV 1	Regular	431.501	0	37670.7	18	8	23	28.74	53173	0	20159			24673 24674 24675 24676 24677 24678 24679 24680
23720	P67775	PP2AA_HUMAN	Serine threonine protein phosphatase 2A catalytic subunit alpha isoform OS Homo sapiens GN PPP2CA PE	Regular	431.395	0	35594.3	26	8	24	25.89	43499	24084	19344	18.0563	0.6427	23721
27843	Q99961	SH3G1_HUMAN	Endophilin A2 OS Homo sapiens GN SH3GL1 PE 1 SV 1	Regular	430.236	0	41490	28	9	37	19.57	133192	41900	34940	31.4134	1.3033
27250	O15126	SCAM1_HUMAN	Secretory carrier associated membrane protein 1 OS Homo sapiens GN SCAMP1 PE 1 SV 2	Regular	429.443	0	37920.5	21	8	22	21.3	203355	56889	42608	42.651	1.6174
14756	Q27J81-2	INF2_HUMAN	Isoform 2 of Inverted formin 2 OS Homo sapiens GN INF2	Regular	429.342	0	134618	32	10	78	8.87	62937	30546	27493	22.9011	3.0829	14755
14755	Q27J81	INF2_HUMAN	Inverted formin 2 OS Homo sapiens GN INF2 PE 1 SV 2	Regular	429.342	0	135625	32	10	78	8.81	62937	0	27493			14756
11829	Q96I24	FUBP3_HUMAN	Far upstream element binding protein 3 OS Homo sapiens GN FUBP3 PE 1 SV 2	Regular	428.755	0	61640.5	27	9	46	17.48	43196	21799	20794	16.3432	1.0074	11827 11828 11830
27207	O94979-7	SC31A_HUMAN	Isoform 7 of Protein transport protein Sec31A OS Homo sapiens GN SEC31A	Regular	428.362	0	105753	47	10	51	11.15	122688	0	43761			27201 27202 27203 27204 27205 27206 27208
26321	P04844	RPN2_HUMAN	Dolichyl diphosphooligosaccharide protein glycosyltransferase subunit 2 OS Homo sapiens GN RPN2 PE	Regular	424.898	0	69284.1	27	4	38	14.1	115703	114364	47034	85.7414	5.9405
20206	P55769	NH2L1_HUMAN	NHP2 like protein 1 OS Homo sapiens GN NHP2L1 PE 1 SV 3	Regular	423.142	0	14173.6	13	3	11	28.91	25858	25858	10992	19.3864	0.2748
29225	P42224-2	STAT1_HUMAN	Isoform p84 of Signal transducer and activator of transcription 1 alpha beta OS Homo sapiens GN STAT	Regular	423.117	0	83043.2	25	8	59	9.41	76956	55687	25405	41.7499	3.467	29224
29224	P42224	STAT1_HUMAN	Signal transducer and activator of transcription 1 alpha beta OS Homo sapiens GN STAT1 PE 1 SV 2	Regular	423.117	0	87335	26	9	61	8.93	78790	0	25663			29225
9159	Q9NY33	DPP3_HUMAN	Dipeptidyl peptidase 3 OS Homo sapiens GN DPP3 PE 1 SV 2	Regular	419.581	0	82589.3	29	9	55	18.59	65435	50961	28973	38.2067	3.1555
29005	P37108	SRP14_HUMAN	Signal recognition particle 14 kDa protein OS Homo sapiens GN SRP14 PE 1 SV 2	Regular	419.523	0	14570	12	2	12	16.18	20058	57063	9642	42.7815	0.6233
1701	Q9HDC9	APMAP_HUMAN	Adipocyte plasma membrane associated protein OS Homo sapiens GN APMAP PE 1 SV 2	Regular	417.913	0	46480.5	17	6	34	9.86	74605	68020	12015	50.9962	2.3703	1702
29017	Q9Y5M8	SRPRB_HUMAN	Signal recognition particle receptor subunit beta OS Homo sapiens GN SRPRB PE 1 SV 3	Regular	415.354	0	29702.3	26	6	24	15.87	98231	56044.5	20206	42.0179	1.248
24231	P17980	PRS6A_HUMAN	26S protease regulatory subunit 6A OS Homo sapiens GN PSMC3 PE 1 SV 3	Regular	414.288	0	49203.7	25	7	41	26.42	92467	35490	32958	26.6077	1.3092
9720	Q9NZN4	EHD2_HUMAN	EH domain containing protein 2 OS Homo sapiens GN EHD2 PE 1 SV 2	Regular	410.647	0	61161.5	23	8	45	15.47	76281	64666	19960	48.4816	2.9652
30449	O43294-2	TGFI1_HUMAN	Isoform 2 of Transforming growth factor beta 1 induced transcript 1 protein OS Homo sapiens GN TGFB1	Regular	409.377	0	47941.4	19	7	39	8.11	38815	30444	18413	22.8246	1.0942	30448
16956	P09960-2	LKHA4_HUMAN	Isoform 2 of Leukotriene A 4 hydrolase OS Homo sapiens GN LTA4H	Regular	409.108	0	60704.3	17	4	46	10.99	57841	51585	27239	38.6745	2.3477	16955
16955	P09960	LKHA4_HUMAN	Leukotriene A 4 hydrolase OS Homo sapiens GN LTA4H PE 1 SV 2	Regular	409.108	0	69285.4	17	4	54	9.66	57841	0	27239			16956
30448	O43294	TGFI1_HUMAN	Transforming growth factor beta 1 induced transcript 1 protein OS Homo sapiens GN TGFB1I1 PE 1 SV 2	Regular	409.377	0	49814.4	19	7	41	7.81	38815	0	18413			30449
7413	O75718	CRTAP_HUMAN	Cartilage associated protein OS Homo sapiens GN CRTAP PE 1 SV 1	Regular	407.437	0	46562	35	8	41	20.95	82480	54889	27244	41.1516	1.9161
9553	P55084	ECHB_HUMAN	Trifunctional enzyme subunit beta mitochondrial OS Homo sapiens GN HADHB PE 1 SV 3	Regular	406.815	0	51294.6	34	8	41	17.09	39219	24299	24132	18.2175	0.9345
29661	P23381-2	SYWC_HUMAN	Isoform mini TrpRS of Tryptophanyl tRNA synthetase cytoplasmic OS Homo sapiens GN WARS	Regular	406.221	0	48179.8	21	6	40	10.85	92676	0	33586			29660
14686	Q12906-5	ILF3_HUMAN	Isoform ILF3 C of Interleukin enhancer binding factor 3 OS Homo sapiens GN ILF3	Regular	406.054	0	74607.5	42	12	52	23.04	219539	148839	63526	111.588	8.3253	14682 14683 14684 14685 14687
1591	Q10567-2	AP1B1_HUMAN	Isoform B of AP 1 complex subunit beta 1 OS Homo sapiens GN AP1B1	Regular	405.137	0	103921	27	7	71	6.05	67324	8034	28778	6.0233	0.6259	1590 1592 1612 1613
1590	Q10567	AP1B1_HUMAN	AP 1 complex subunit beta 1 OS Homo sapiens GN AP1B1 PE 1 SV 2	Regular	405.137	0	104637	27	7	71	6.01	67324	0	28778			1591 1592 1612 1613
8457	Q92499	DDX1_HUMAN	ATP dependent RNA helicase DDX1 OS Homo sapiens GN DDX1 PE 1 SV 2	Regular	404.349	0	82432.4	45	13	63	22.57	120874	52009	52130	38.9924	3.2142
11952	O14556	G3PT_HUMAN	Glyceraldehyde 3 phosphate dehydrogenase testis specific OS Homo sapiens GN GAPDHS PE 1 SV 2	Regular	403.959	0	44501.3	26	9	27	16.18	170812	4833	66817	3.6234	0.1612	11953
32515	Q9BZV1	UBXN6_HUMAN	UBX domain containing protein 6 OS Homo sapiens GN UBXN6 PE 1 SV 1	Regular	403.188	0	49753.8	13	4	36	14.74	18001	14418	9492	10.8095	0.5378	32516
32516	Q9BZV1-2	UBXN6_HUMAN	Isoform 2 of UBX domain containing protein 6 OS Homo sapiens GN UBXN6	Regular	403.188	0	43809	12	3	33	12.89	10642	0	5305			32515
14684	Q12906-3	ILF3_HUMAN	Isoform 3 of Interleukin enhancer binding factor 3 OS Homo sapiens GN ILF3	Regular	400.776	0	82802.1	43	12	54	16.23	223197	0	63284			14682 14683 14685 14686 14687
12635	Q96IJ6-2	GMPPA_HUMAN	Isoform 2 of Mannose 1 phosphate guanyltransferase alpha OS Homo sapiens GN GMPPA	Regular	400.283	0	52018	10	2	27	8.88	25086	0	9611			12634
12634	Q96IJ6	GMPPA_HUMAN	Mannose 1 phosphate guanyltransferase alpha OS Homo sapiens GN GMPPA PE 1 SV 1	Regular	400.283	0	46291.2	10	2	25	10	25086	49986	9611	37.4757	1.7348	12635
8191	P98082-3	DAB2_HUMAN	Isoform 3 of Disabled homolog 2 OS Homo sapiens GN DAB2	Regular	400.375	0	80228.6	27	10	56	11.62	123602	104930	54790	78.6685	6.3115	8189 8190
8189	P98082	DAB2_HUMAN	Disabled homolog 2 OS Homo sapiens GN DAB2 PE 1 SV 3	Regular	400.375	0	82448	27	10	57	11.3	123602	0	54790			8190 8191
14685	Q12906-4	ILF3_HUMAN	Isoform ILF3 A of Interleukin enhancer binding factor 3 OS Homo sapiens GN ILF3	Regular	398.315	0	75508.6	35	10	53	10.74	191666	0	50802			14682 14683 14684 14686 14687
14683	Q12906-2	ILF3_HUMAN	Isoform DRBP76 of Interleukin enhancer binding factor 3 OS Homo sapiens GN ILF3	Regular	398.315	0	76032.9	40	11	52	17.66	217292	0	62288			14682 14684 14685 14686 14687
14687	Q12906-6	ILF3_HUMAN	Isoform 6 of Interleukin enhancer binding factor 3 OS Homo sapiens GN ILF3	Regular	398.315	0	76502.5	35	10	53	10.62	191666	0	50802			14682 14683 14684 14685 14686
14682	Q12906	ILF3_HUMAN	Interleukin enhancer binding factor 3 OS Homo sapiens GN ILF3 PE 1 SV 3	Regular	398.315	0	95338.6	40	11	57	13.87	217292	0	62288			14683 14684 14685 14686 14687
32475	Q9NRR5	UBQL4_HUMAN	Ubiquilin 4 OS Homo sapiens GN UBQLN4 PE 1 SV 2	Regular	398.863	0	63853.2	22	9	34	10.15	60157	0	19134			32471 32472
20581	Q8TAT6-2	NPL4_HUMAN	Isoform 2 of Nuclear protein localization protein 4 homolog OS Homo sapiens GN NPLOC4	Regular	392.491	0	69461	13	2	53	2.92	24282	0	9664			20580
20580	Q8TAT6	NPL4_HUMAN	Nuclear protein localization protein 4 homolog OS Homo sapiens GN NPLOC4 PE 1 SV 3	Regular	392.491	0	68120.4	13	2	50	2.96	24282	64167	9664	48.1075	3.2771	20581
22646	Q96JY6-3	PDLI2_HUMAN	Isoform Mystique 1 of PDZ and LIM domain protein 2 OS Homo sapiens GN PDLIM2	Regular	392.475	0	39181.1	16	5	26	8.2	57367	0	28117			22644
18506	P27361	MK03_HUMAN	Mitogen activated protein kinase 3 OS Homo sapiens GN MAPK3 PE 1 SV 4	Regular	390.425	0	43135.7	13	3	33	5.54	37106	0	9344			18505
3635	Q9BRK5-5	CAB45_HUMAN	Isoform Cab45 C of 45 kDa calcium binding protein OS Homo sapiens GN SDF4	Regular	390.026	0.18	15138.7	14	5	10	29.23	18363	0	7674			3631 3632
6546	P51911	CNN1_HUMAN	Calponin 1 OS Homo sapiens GN CNN1 PE 1 SV 2	Regular	389.894	0	33170.5	16	4	24	11.11	44087	58134	20273	43.5844	1.4457
631	O95573	ACSL3_HUMAN	Long chain fatty acid CoA ligase 3 OS Homo sapiens GN ACSL3 PE 1 SV 3	Regular	388.592	0	80420.3	18	6	42	7.92	45233	71235	31541	53.4066	4.295
592	Q99798	ACON_HUMAN	Aconitate hydratase mitochondrial OS Homo sapiens GN ACO2 PE 1 SV 2	Regular	388.112	0	85425.6	33	11	57	12.56	75629	48100	31296	36.0617	3.0806
32804	P38606	VATA_HUMAN	V type proton ATPase catalytic subunit A OS Homo sapiens GN ATP6V1A PE 1 SV 2	Regular	387.173	0	68304.3	38	9	52	13.45	76575	46007	27017	34.4925	2.356
30420	Q92734	TFG_HUMAN	Protein TFG OS Homo sapiens GN TFG PE 1 SV 2	Regular	387.073	0	43448	21	4	17	14.5	79557	80752.5	28250	60.5421	2.6304
16423	Q86UP2-2	KTN1_HUMAN	Isoform 2 of Kinectin OS Homo sapiens GN KTN1	Regular	385.209	0	149611	47	16	158	12.08	134139	60137	56926	45.0861	6.7454	16422
17032	Q9C0E8-3	LNP_HUMAN	Isoform 3 of Protein lunapark OS Homo sapiens GN LNP	Regular	385.086	0	33000.6	27	9	23	22.3	46701	23210	13727	17.4011	0.5742	17030 17031
16422	Q86UP2	KTN1_HUMAN	Kinectin OS Homo sapiens GN KTN1 PE 1 SV 1	Regular	385.209	0	156276	47	16	166	11.57	134139	0	56926			16423
27038	P61619	S61A1_HUMAN	Protein transport protein Sec61 subunit alpha isoform 1 OS Homo sapiens GN SEC61A1 PE 1 SV 2	Regular	382.509	0	52264.9	15	2	26	4.62	42233	63349.5	8956	47.4946	2.4823	27040
20292	Q9NQR4	NIT2_HUMAN	Omega amidase NIT2 OS Homo sapiens GN NIT2 PE 1 SV 1	Regular	381.331	0	30608	13	3	23	11.59	26408	35739	11715	26.7944	0.8201
24559	Q9UHX1-2	PUF60_HUMAN	Isoform 2 of Poly U binding splicing factor PUF60 OS Homo sapiens GN PUF60	Regular	381.817	0	58171.6	28	9	31	21.03	59229	37744	19740	28.2976	1.6461	24558 24560 24561 24562 24563
24558	Q9UHX1	PUF60_HUMAN	Poly U binding splicing factor PUF60 OS Homo sapiens GN PUF60 PE 1 SV 1	Regular	381.817	0	59875.6	28	9	31	20.39	59229	0	19740			24559 24560 24561 24562 24563
17031	Q9C0E8-2	LNP_HUMAN	Isoform 2 of Protein lunapark OS Homo sapiens GN LNP	Regular	385.086	0	47094.2	27	9	34	18.44	46701	0	13727			17030 17032
17030	Q9C0E8	LNP_HUMAN	Protein lunapark OS Homo sapiens GN LNP PE 1 SV 2	Regular	385.086	0	47740	27	9	35	18.22	46701	0	13727			17031 17032
8190	P98082-2	DAB2_HUMAN	Isoform 2 of Disabled homolog 2 OS Homo sapiens GN DAB2	Regular	380.065	0	58861.3	27	9	42	12.14	122364	0	54117			8189 8191
6690	P02458-1	CO2A1_HUMAN	Isoform 1 of Collagen alpha 1 II chain OS Homo sapiens GN COL2A1	Regular	379.887	0	134389	47	20	90	7.4	389996	8740	132103	6.5526	0.8806	6687 6689
24335	Q99460-2	PSMD1_HUMAN	Isoform 2 of 26S proteasome non ATPase regulatory subunit 1 OS Homo sapiens GN PSMD1	Regular	379.714	0	102258	39	10	71	16.7	102842	0	41251			24334
1702	Q9HDC9-2	APMAP_HUMAN	Isoform 2 of Adipocyte plasma membrane associated protein OS Homo sapiens GN APMAP	Regular	379.483	0	32161	17	5	27	14.19	72113	0	11631			1701
6689	P02458	CO2A1_HUMAN	Collagen alpha 1 II chain OS Homo sapiens GN COL2A1 PE 1 SV 3	Regular	379.887	0	141786	47	20	95	7.06	389996	0	132103			6687 6690
24904	P61225	RAP2B_HUMAN	Ras related protein Rap 2b OS Homo sapiens GN RAP2B PE 1 SV 1	Regular	378.516	0	20504.4	9	3	17	20.77	12057	13560	3294	10.1663	0.2085
21020	Q8IWE2	NXP20_HUMAN	Protein NOXP20 OS Homo sapiens GN FAM114A1 PE 1 SV 2	Regular	378.195	0	60741.8	18	6	41	11.9	74684	49991	21645	37.4794	2.2766
7378	P46108	CRK_HUMAN	Adapter molecule crk OS Homo sapiens GN CRK PE 1 SV 2	Regular	375.561	0	33830.7	16	7	25	18.75	30954	23614.5	11110	17.7044	0.599	7379
7379	P46108-2	CRK_HUMAN	Isoform Crk I of Adapter molecule crk OS Homo sapiens GN CRK	Regular	368.967	0	22863.5	14	5	19	27.94	28665	0	7918			7378
33515	P55060	XPO2_HUMAN	Exportin 2 OS Homo sapiens GN CSE1L PE 1 SV 3	Regular	368.145	0	110417	40	10	70	14.62	140291	0	47642			33517
33517	P55060-3	XPO2_HUMAN	Isoform 3 of Exportin 2 OS Homo sapiens GN CSE1L	Regular	368.145	0	107778	40	10	69	15.03	140291	117276	47642	87.9246	9.4763	33515
21955	Q9UQ80	PA2G4_HUMAN	Proliferation associated protein 2G4 OS Homo sapiens GN PA2G4 PE 1 SV 3	Regular	367.245	0	43787	18	5	32	13.2	39823	43782	11419	32.8244	1.4373
12692	P15586	GNS_HUMAN	N acetylglucosamine 6 sulfatase OS Homo sapiens GN GNS PE 1 SV 3	Regular	363.132	0	62082.3	24	5	32	10.51	33642	30386	15930	22.7811	1.4143
24561	Q9UHX1-4	PUF60_HUMAN	Isoform 4 of Poly U binding splicing factor PUF60 OS Homo sapiens GN PUF60	Regular	360.017	0	54025	25	8	29	16.63	57361	0	18684			24558 24559 24560 24562 24563
24563	Q9UHX1-6	PUF60_HUMAN	Isoform 6 of Poly U binding splicing factor PUF60 OS Homo sapiens GN PUF60	Regular	360.017	0	55399.6	25	8	30	16.18	57361	0	18684			24558 24559 24560 24561 24562
24560	Q9UHX1-3	PUF60_HUMAN	Isoform 3 of Poly U binding splicing factor PUF60 OS Homo sapiens GN PUF60	Regular	360.017	0	55729	25	8	29	16.09	57361	0	18684			24558 24559 24561 24562 24563
24562	Q9UHX1-5	PUF60_HUMAN	Isoform 5 of Poly U binding splicing factor PUF60 OS Homo sapiens GN PUF60	Regular	360.017	0	57103.6	25	8	30	15.66	57361	0	18684			24558 24559 24560 24561 24563
24234	P35998	PRS7_HUMAN	26S protease regulatory subunit 7 OS Homo sapiens GN PSMC2 PE 1 SV 3	Regular	358.641	0	48634	36	11	37	33.03	98166	55912	31129	41.9186	2.0387
7785	O60716-5	CTND1_HUMAN	Isoform 1A of Catenin delta 1 OS Homo sapiens GN CTNND1	Regular	361.333	0	104156	30	11	82	11.04	61284	27817	18621	20.8551	2.1722	7781 7782 7783 7784 7786 7787 7788 7789 7790 7791 7792 7793 7794 7795 7796 7797 7798 7799 7800 7801 7802 7803 7804 7805 7806 7807 7808 7809 7810 7811 7812
7783	O60716-3	CTND1_HUMAN	Isoform 1AC of Catenin delta 1 OS Homo sapiens GN CTNND1	Regular	361.333	0	104977	30	11	83	10.97	61284	0	18621			7781 7782 7784 7785 7786 7787 7788 7789 7790 7791 7792 7793 7794 7795 7796 7797 7798 7799 7800 7801 7802 7803 7804 7805 7806 7807 7808 7809 7810 7811 7812
7782	O60716-2	CTND1_HUMAN	Isoform 1AB of Catenin delta 1 OS Homo sapiens GN CTNND1	Regular	361.333	0	107349	30	11	82	10.71	61284	0	18621			7781 7783 7784 7785 7786 7787 7788 7789 7790 7791 7792 7793 7794 7795 7796 7797 7798 7799 7800 7801 7802 7803 7804 7805 7806 7807 7808 7809 7810 7811 7812
7594	Q16527	CSRP2_HUMAN	Cysteine and glycine rich protein 2 OS Homo sapiens GN CSRP2 PE 1 SV 3	Regular	356.943	0	20954	13	2	14	14.51	27195	40792.5	12265	30.5831	0.6408
7781	O60716	CTND1_HUMAN	Catenin delta 1 OS Homo sapiens GN CTNND1 PE 1 SV 1	Regular	361.333	0	108170	30	11	83	10.64	61284	0	18621			7782 7783 7784 7785 7786 7787 7788 7789 7790 7791 7792 7793 7794 7795 7796 7797 7798 7799 7800 7801 7802 7803 7804 7805 7806 7807 7808 7809 7810 7811 7812
9771	Q15717	ELAV1_HUMAN	ELAV like protein 1 OS Homo sapiens GN ELAVL1 PE 1 SV 2	Regular	354.309	0	36092	21	5	22	8.28	60546	46120.5	21408	34.5776	1.248
7788	O60716-8	CTND1_HUMAN	Isoform 1 of Catenin delta 1 OS Homo sapiens GN CTNND1	Regular	356.204	0	101880	30	10	79	11.5	57750	0	16978			7781 7782 7783 7784 7785 7786 7787 7789 7790 7791 7792 7793 7794 7795 7796 7797 7798 7799 7800 7801 7802 7803 7804 7805 7806 7807 7808 7809 7810 7811 7812
7787	O60716-7	CTND1_HUMAN	Isoform 1C of Catenin delta 1 OS Homo sapiens GN CTNND1	Regular	356.204	0	102701	30	10	80	11.43	57750	0	16978			7781 7782 7783 7784 7785 7786 7788 7789 7790 7791 7792 7793 7794 7795 7796 7797 7798 7799 7800 7801 7802 7803 7804 7805 7806 7807 7808 7809 7810 7811 7812
7786	O60716-6	CTND1_HUMAN	Isoform 1B of Catenin delta 1 OS Homo sapiens GN CTNND1	Regular	356.204	0	105074	30	10	79	11.15	57750	0	16978			7781 7782 7783 7784 7785 7787 7788 7789 7790 7791 7792 7793 7794 7795 7796 7797 7798 7799 7800 7801 7802 7803 7804 7805 7806 7807 7808 7809 7810 7811 7812
7784	O60716-4	CTND1_HUMAN	Isoform 1BC of Catenin delta 1 OS Homo sapiens GN CTNND1	Regular	356.204	0	105895	30	10	80	11.08	57750	0	16978			7781 7782 7783 7785 7786 7787 7788 7789 7790 7791 7792 7793 7794 7795 7796 7797 7798 7799 7800 7801 7802 7803 7804 7805 7806 7807 7808 7809 7810 7811 7812
17888	P43243	MATR3_HUMAN	Matrin 3 OS Homo sapiens GN MATR3 PE 1 SV 2	Regular	351.352	0	94623.4	44	15	70	16.53	201981	134137	74922	100.566	9.5159
24573	P22234	PUR6_HUMAN	Multifunctional protein ADE2 OS Homo sapiens GN PAICS PE 1 SV 3	Regular	349.664	0	47079.4	28	7	35	14.35	68749	51408	19342	38.5418	1.8145
23859	Q9Y570	PPME1_HUMAN	Protein phosphatase methylesterase 1 OS Homo sapiens GN PPME1 PE 1 SV 3	Regular	349.228	0	42315.6	20	6	26	17.36	22433	25141.5	25028	18.8492	0.7976
7801	O60716-21	CTND1_HUMAN	Isoform 3A of Catenin delta 1 OS Homo sapiens GN CTNND1	Regular	350.997	0	92675.3	26	9	73	10.34	55415	0	16676			7781 7782 7783 7784 7785 7786 7787 7788 7789 7790 7791 7792 7793 7794 7795 7796 7797 7798 7799 7800 7802 7803 7804 7805 7806 7807 7808 7809 7810 7811 7812
7799	O60716-19	CTND1_HUMAN	Isoform 3AC of Catenin delta 1 OS Homo sapiens GN CTNND1	Regular	350.997	0	93496.1	26	9	74	10.26	55415	0	16676			7781 7782 7783 7784 7785 7786 7787 7788 7789 7790 7791 7792 7793 7794 7795 7796 7797 7798 7800 7801 7802 7803 7804 7805 7806 7807 7808 7809 7810 7811 7812
7798	O60716-18	CTND1_HUMAN	Isoform 3AB of Catenin delta 1 OS Homo sapiens GN CTNND1	Regular	350.997	0	95868.6	26	9	73	9.99	55415	0	16676			7781 7782 7783 7784 7785 7786 7787 7788 7789 7790 7791 7792 7793 7794 7795 7796 7797 7799 7800 7801 7802 7803 7804 7805 7806 7807 7808 7809 7810 7811 7812
7809	O60716-29	CTND1_HUMAN	Isoform 4A of Catenin delta 1 OS Homo sapiens GN CTNND1	Regular	347.972	0	68031.4	25	8	57	14.1	51906	0	16018			7781 7782 7783 7784 7785 7786 7787 7788 7789 7790 7791 7792 7793 7794 7795 7796 7797 7798 7799 7800 7801 7802 7803 7804 7805 7806 7807 7808 7810 7811 7812
7797	O60716-17	CTND1_HUMAN	Isoform 3ABC of Catenin delta 1 OS Homo sapiens GN CTNND1	Regular	350.997	0	96689.5	26	9	74	9.92	55415	0	16676			7781 7782 7783 7784 7785 7786 7787 7788 7789 7790 7791 7792 7793 7794 7795 7796 7798 7799 7800 7801 7802 7803 7804 7805 7806 7807 7808 7809 7810 7811 7812
7807	O60716-27	CTND1_HUMAN	Isoform 4AC of Catenin delta 1 OS Homo sapiens GN CTNND1	Regular	347.972	0	68852.2	25	8	58	13.96	51906	0	16018			7781 7782 7783 7784 7785 7786 7787 7788 7789 7790 7791 7792 7793 7794 7795 7796 7797 7798 7799 7800 7801 7802 7803 7804 7805 7806 7808 7809 7810 7811 7812
7793	O60716-13	CTND1_HUMAN	Isoform 2A of Catenin delta 1 OS Homo sapiens GN CTNND1	Regular	350.997	0	98049.3	26	9	77	9.78	55415	0	16676			7781 7782 7783 7784 7785 7786 7787 7788 7789 7790 7791 7792 7794 7795 7796 7797 7798 7799 7800 7801 7802 7803 7804 7805 7806 7807 7808 7809 7810 7811 7812
7791	O60716-11	CTND1_HUMAN	Isoform 2AC of Catenin delta 1 OS Homo sapiens GN CTNND1	Regular	350.997	0	98870.1	26	9	78	9.72	55415	0	16676			7781 7782 7783 7784 7785 7786 7787 7788 7789 7790 7792 7793 7794 7795 7796 7797 7798 7799 7800 7801 7802 7803 7804 7805 7806 7807 7808 7809 7810 7811 7812
7806	O60716-26	CTND1_HUMAN	Isoform 4AB of Catenin delta 1 OS Homo sapiens GN CTNND1	Regular	347.972	0	71224.7	25	8	57	13.46	51906	0	16018			7781 7782 7783 7784 7785 7786 7787 7788 7789 7790 7791 7792 7793 7794 7795 7796 7797 7798 7799 7800 7801 7802 7803 7804 7805 7807 7808 7809 7810 7811 7812
7790	O60716-10	CTND1_HUMAN	Isoform 2AB of Catenin delta 1 OS Homo sapiens GN CTNND1	Regular	350.997	0	101243	26	9	77	9.47	55415	0	16676			7781 7782 7783 7784 7785 7786 7787 7788 7789 7791 7792 7793 7794 7795 7796 7797 7798 7799 7800 7801 7802 7803 7804 7805 7806 7807 7808 7809 7810 7811 7812
7805	O60716-25	CTND1_HUMAN	Isoform 4ABC of Catenin delta 1 OS Homo sapiens GN CTNND1	Regular	347.972	0	72045.6	25	8	58	13.33	51906	0	16018			7781 7782 7783 7784 7785 7786 7787 7788 7789 7790 7791 7792 7793 7794 7795 7796 7797 7798 7799 7800 7801 7802 7803 7804 7806 7807 7808 7809 7810 7811 7812
7789	O60716-9	CTND1_HUMAN	Isoform 2ABC of Catenin delta 1 OS Homo sapiens GN CTNND1	Regular	350.997	0	102063	26	9	78	9.41	55415	0	16676			7781 7782 7783 7784 7785 7786 7787 7788 7790 7791 7792 7793 7794 7795 7796 7797 7798 7799 7800 7801 7802 7803 7804 7805 7806 7807 7808 7809 7810 7811 7812
2244	P23634-7	AT2B4_HUMAN	Isoform AICI of Plasma membrane calcium transporting ATPase 4 OS Homo sapiens GN ATP2B4	Regular	346.893	0	132594	39	14	87	11.9	68182	35488	31819	26.6062	3.5278	2218 2219 2220 2221 2222 2223 2238 2239 2240 2241 2242 2243 2245
2243	P23634-6	AT2B4_HUMAN	Isoform AIICI of Plasma membrane calcium transporting ATPase 4 OS Homo sapiens GN ATP2B4	Regular	346.893	0	133931	39	14	88	11.78	68182	0	31819			2218 2219 2220 2221 2222 2223 2238 2239 2240 2241 2242 2244 2245
2245	P23634-8	AT2B4_HUMAN	Isoform AICIV of Plasma membrane calcium transporting ATPase 4 OS Homo sapiens GN ATP2B4	Regular	346.893	0	136584	39	14	90	11.55	68182	0	31819			2218 2219 2220 2221 2222 2223 2238 2239 2240 2241 2242 2243 2244
2238	P23634	AT2B4_HUMAN	Plasma membrane calcium transporting ATPase 4 OS Homo sapiens GN ATP2B4 PE 1 SV 2	Regular	346.893	0	137921	39	14	91	11.44	68182	0	31819			2218 2219 2220 2221 2222 2223 2239 2240 2241 2242 2243 2244 2245
1605	O95782	AP2A1_HUMAN	AP 2 complex subunit alpha 1 OS Homo sapiens GN AP2A1 PE 1 SV 3	Regular	343.921	0	107546	32	10	69	6.76	82624	0	28124			1606
7804	O60716-24	CTND1_HUMAN	Isoform 3 of Catenin delta 1 OS Homo sapiens GN CTNND1	Regular	345.868	0	90399.7	26	8	70	10.84	51881	0	15033			7781 7782 7783 7784 7785 7786 7787 7788 7789 7790 7791 7792 7793 7794 7795 7796 7797 7798 7799 7800 7801 7802 7803 7805 7806 7807 7808 7809 7810 7811 7812
7803	O60716-23	CTND1_HUMAN	Isoform 3C of Catenin delta 1 OS Homo sapiens GN CTNND1	Regular	345.868	0	91220.5	26	8	71	10.76	51881	0	15033			7781 7782 7783 7784 7785 7786 7787 7788 7789 7790 7791 7792 7793 7794 7795 7796 7797 7798 7799 7800 7801 7802 7804 7805 7806 7807 7808 7809 7810 7811 7812
2242	P23634-5	AT2B4_HUMAN	Isoform ZG of Plasma membrane calcium transporting ATPase 4 OS Homo sapiens GN ATP2B4	Regular	342.826	0	124008	36	13	87	10.96	66625	0	30117			2218 2219 2220 2221 2222 2223 2238 2239 2240 2241 2243 2244 2245
7812	O60716-32	CTND1_HUMAN	Isoform 4 of Catenin delta 1 OS Homo sapiens GN CTNND1	Regular	342.842	0	65755.8	25	7	54	14.92	48372	0	14375			7781 7782 7783 7784 7785 7786 7787 7788 7789 7790 7791 7792 7793 7794 7795 7796 7797 7798 7799 7800 7801 7802 7803 7804 7805 7806 7807 7808 7809 7810 7811
17469	P28300	LYOX_HUMAN	Protein lysine 6 oxidase OS Homo sapiens GN LOX PE 1 SV 2	Regular	342.809	0	46944.2	10	3	27	4.8	29695	76191	21034	57.1222	2.6816
2241	P23634-4	AT2B4_HUMAN	Isoform XG of Plasma membrane calcium transporting ATPase 4 OS Homo sapiens GN ATP2B4	Regular	342.826	0	125344	36	13	88	10.85	66625	0	30117			2218 2219 2220 2221 2222 2223 2238 2239 2240 2242 2243 2244 2245
7802	O60716-22	CTND1_HUMAN	Isoform 3B of Catenin delta 1 OS Homo sapiens GN CTNND1	Regular	345.868	0	93593	26	8	70	10.46	51881	0	15033			7781 7782 7783 7784 7785 7786 7787 7788 7789 7790 7791 7792 7793 7794 7795 7796 7797 7798 7799 7800 7801 7803 7804 7805 7806 7807 7808 7809 7810 7811 7812
7811	O60716-31	CTND1_HUMAN	Isoform 4C of Catenin delta 1 OS Homo sapiens GN CTNND1	Regular	342.842	0	66576.6	25	7	55	14.77	48372	0	14375			7781 7782 7783 7784 7785 7786 7787 7788 7789 7790 7791 7792 7793 7794 7795 7796 7797 7798 7799 7800 7801 7802 7803 7804 7805 7806 7807 7808 7809 7810 7812
7800	O60716-20	CTND1_HUMAN	Isoform 3BC of Catenin delta 1 OS Homo sapiens GN CTNND1	Regular	345.868	0	94413.9	26	8	71	10.39	51881	0	15033			7781 7782 7783 7784 7785 7786 7787 7788 7789 7790 7791 7792 7793 7794 7795 7796 7797 7798 7799 7801 7802 7803 7804 7805 7806 7807 7808 7809 7810 7811 7812
7796	O60716-16	CTND1_HUMAN	Isoform 2 of Catenin delta 1 OS Homo sapiens GN CTNND1	Regular	345.868	0	95773.7	26	8	74	10.24	51881	0	15033			7781 7782 7783 7784 7785 7786 7787 7788 7789 7790 7791 7792 7793 7794 7795 7797 7798 7799 7800 7801 7802 7803 7804 7805 7806 7807 7808 7809 7810 7811 7812
7795	O60716-15	CTND1_HUMAN	Isoform 2C of Catenin delta 1 OS Homo sapiens GN CTNND1	Regular	345.868	0	96594.5	26	8	75	10.17	51881	0	15033			7781 7782 7783 7784 7785 7786 7787 7788 7789 7790 7791 7792 7793 7794 7796 7797 7798 7799 7800 7801 7802 7803 7804 7805 7806 7807 7808 7809 7810 7811 7812
2240	P23634-3	AT2B4_HUMAN	Isoform AICII of Plasma membrane calcium transporting ATPase 4 OS Homo sapiens GN ATP2B4	Regular	342.826	0	128067	36	13	87	10.62	66625	0	30117			2218 2219 2220 2221 2222 2223 2238 2239 2241 2242 2243 2244 2245
7810	O60716-30	CTND1_HUMAN	Isoform 4B of Catenin delta 1 OS Homo sapiens GN CTNND1	Regular	342.842	0	68949.1	25	7	54	14.22	48372	0	14375			7781 7782 7783 7784 7785 7786 7787 7788 7789 7790 7791 7792 7793 7794 7795 7796 7797 7798 7799 7800 7801 7802 7803 7804 7805 7806 7807 7808 7809 7811 7812
2239	P23634-2	AT2B4_HUMAN	Isoform AIICII of Plasma membrane calcium transporting ATPase 4 OS Homo sapiens GN ATP2B4	Regular	342.826	0	129403	36	13	88	10.51	66625	0	30117			2218 2219 2220 2221 2222 2223 2238 2240 2241 2242 2243 2244 2245
7808	O60716-28	CTND1_HUMAN	Isoform 4BC of Catenin delta 1 OS Homo sapiens GN CTNND1	Regular	342.842	0	69770	25	7	55	14.08	48372	0	14375			7781 7782 7783 7784 7785 7786 7787 7788 7789 7790 7791 7792 7793 7794 7795 7796 7797 7798 7799 7800 7801 7802 7803 7804 7805 7806 7807 7809 7810 7811 7812
7794	O60716-14	CTND1_HUMAN	Isoform 2B of Catenin delta 1 OS Homo sapiens GN CTNND1	Regular	345.868	0	98967	26	8	74	9.91	51881	0	15033			7781 7782 7783 7784 7785 7786 7787 7788 7789 7790 7791 7792 7793 7795 7796 7797 7798 7799 7800 7801 7802 7803 7804 7805 7806 7807 7808 7809 7810 7811 7812
7792	O60716-12	CTND1_HUMAN	Isoform 2BC of Catenin delta 1 OS Homo sapiens GN CTNND1	Regular	345.868	0	99787.9	26	8	75	9.84	51881	0	15033			7781 7782 7783 7784 7785 7786 7787 7788 7789 7790 7791 7793 7794 7795 7796 7797 7798 7799 7800 7801 7802 7803 7804 7805 7806 7807 7808 7809 7810 7811 7812
1592	Q10567-3	AP1B1_HUMAN	Isoform C of AP 1 complex subunit beta 1 OS Homo sapiens GN AP1B1	Regular	340.613	0	103564	24	6	71	4.37	59290	0	24079			1590 1591 1612 1613
11049	P49327	FAS_HUMAN	Fatty acid synthase OS Homo sapiens GN FASN PE 1 SV 3	Regular	335.506	0	273427	108	30	178	10.63	457799	80191	125552	60.1211	16.4387
10055	Q14677	EPN4_HUMAN	Clathrin interactor 1 OS Homo sapiens GN CLINT1 PE 1 SV 1	Regular	335.159	0	68259.7	13	6	30	9.76	53359	40995	18495	30.7349	2.098	10056
14710	P12268	IMDH2_HUMAN	Inosine 5 monophosphate dehydrogenase 2 OS Homo sapiens GN IMPDH2 PE 1 SV 2	Regular	334.427	0	55805.1	50	9	41	13.62	90349	48614	30789	36.4471	2.0339	14707 14708 14709
13804	Q9H910	HN1L_HUMAN	Hematological and neurological expressed 1 like protein OS Homo sapiens GN HN1L PE 1 SV 1	Regular	334.251	0	20063.3	9	2	16	21.58	13302	19953	8768	14.9592	0.3001
24665	P31930	QCR1_HUMAN	Cytochrome b c1 complex subunit 1 mitochondrial OS Homo sapiens GN UQCRC1 PE 1 SV 3	Regular	333.417	0	52646	28	11	43	13.75	81832	48712	23257	36.5205	1.9227
27132	P07602	SAP_HUMAN	Proactivator polypeptide OS Homo sapiens GN PSAP PE 1 SV 2	Regular	331.277	0	58113	13	2	47	5.34	25131	63813	8073	47.8421	2.7802	27133 27134
27133	P07602-2	SAP_HUMAN	Isoform Sap mu 6 of Proactivator polypeptide OS Homo sapiens GN PSAP	Regular	331.277	0	58356.2	13	2	47	5.32	25131	0	8073			27132 27134
27134	P07602-3	SAP_HUMAN	Isoform Sap mu 9 of Proactivator polypeptide OS Homo sapiens GN PSAP	Regular	331.277	0	58484.3	13	2	47	5.31	25131	0	8073			27132 27133
15505	P17858	K6PL_HUMAN	6 phosphofructokinase liver type OS Homo sapiens GN PFKL PE 1 SV 6	Regular	330.842	0	85018.7	37	10	51	9.62	72770	22092	20679	16.5629	1.4082	15506 15507
13047	Q9UBQ7	GRHPR_HUMAN	Glyoxylate reductase hydroxypyruvate reductase OS Homo sapiens GN GRHPR PE 1 SV 1	Regular	327.582	0	35668.4	16	3	23	17.07	36553	36553	17139	27.4047	0.9775
22732	O75521-2	PECI_HUMAN	Isoform 2 of Peroxisomal 3 2 trans enoyl CoA isomerase OS Homo sapiens GN PECI	Regular	326.814	0	39609.5	11	3	28	19.22	15891	15891	9812	11.9139	0.4719	22731
22731	O75521	PECI_HUMAN	Peroxisomal 3 2 trans enoyl CoA isomerase OS Homo sapiens GN PECI PE 1 SV 4	Regular	326.814	0	43585.3	11	3	31	17.51	15891	0	9812			22732
10056	Q14677-2	EPN4_HUMAN	Isoform 2 of Clathrin interactor 1 OS Homo sapiens GN CLINT1	Regular	320.524	0	68166.4	7	3	30	6.4	15976	0	7371			10055
3632	Q9BRK5-2	CAB45_HUMAN	Isoform 2 of 45 kDa calcium binding protein OS Homo sapiens GN SDF4	Regular	432.153	0.06	30197.5	21	8	20	47.1	24563	18070.5	15660	13.5479	0.4091	3631 3635
14161	P19367-4	HXK1_HUMAN	Isoform TD of Hexokinase 1 OS Homo sapiens GN HK1	Regular	317.955	0	101105	47	13	71	10.61	158613	67585	40642	50.6701	5.123	14158 14159 14160
14159	P19367-2	HXK1_HUMAN	Isoform R of Hexokinase 1 OS Homo sapiens GN HK1	Regular	317.955	0	102202	47	13	73	10.48	158613	0	40642			14158 14160 14161
14158	P19367	HXK1_HUMAN	Hexokinase 1 OS Homo sapiens GN HK1 PE 1 SV 3	Regular	317.955	0	102486	47	13	73	10.47	158613	0	40642			14159 14160 14161
14160	P19367-3	HXK1_HUMAN	Isoform TB of Hexokinase 1 OS Homo sapiens GN HK1	Regular	317.955	0	102738	49	14	74	10.42	163419	0	42443			14158 14159 14161
11830	Q96I24-2	FUBP3_HUMAN	Isoform 2 of Far upstream element binding protein 3 OS Homo sapiens GN FUBP3	Regular	317.333	0	28491.6	14	6	26	29.12	29474	0	11612			11827 11828 11829
17773	P78559	MAP1A_HUMAN	Microtubule associated protein 1A OS Homo sapiens GN MAP1A PE 1 SV 6	Regular	316.57	0	305486	84	31	232	10.77	275037	66009	111990	49.4885	15.118	17774 17775
17774	P78559-2	MAP1A_HUMAN	Isoform 2 of Microtubule associated protein 1A OS Homo sapiens GN MAP1A	Regular	316.57	0	305672	84	31	232	10.77	275037	0	111990			17773 17775
19657	P49321	NASP_HUMAN	Nuclear autoantigenic sperm protein OS Homo sapiens GN NASP PE 1 SV 2	Regular	318.534	0	85237.9	24	12	78	12.94	126209	29392.5	62037	22.0363	1.8783	19658 19659
19659	P49321-3	NASP_HUMAN	Isoform 3 of Nuclear autoantigenic sperm protein OS Homo sapiens GN NASP	Regular	318.534	0	86268.4	24	12	78	12.91	126209	0	62037			19657 19658
17003	Q03252	LMNB2_HUMAN	Lamin B2 OS Homo sapiens GN LMNB2 PE 1 SV 3	Regular	313.184	0	67688.9	42	18	65	14.33	94178	30036	40881	22.5187	1.5243	17002
28739	P19623	SPEE_HUMAN	Spermidine synthase OS Homo sapiens GN SRM PE 1 SV 1	Regular	313.059	0	33824.8	14	3	30	23.51	41335	59083.5	18726	44.2963	1.4983
11509	Q14318	FKBP8_HUMAN	Peptidyl prolyl cis trans isomerase FKBP8 OS Homo sapiens GN FKBP8 PE 1 SV 2	Regular	308.743	0	44561.8	16	8	23	20.87	48763	42753	42804	32.0529	1.4283	11510
11510	Q14318-2	FKBP8_HUMAN	Isoform 2 of Peptidyl prolyl cis trans isomerase FKBP8 OS Homo sapiens GN FKBP8	Regular	308.743	0	44648.9	16	8	23	20.82	48763	0	42804			11509
22631	Q14554	PDIA5_HUMAN	Protein disulfide isomerase A5 OS Homo sapiens GN PDIA5 PE 1 SV 1	Regular	307.51	0	59594.6	17	8	45	7.51	30151	45711	8213	34.2706	2.0423
25300	Q92900-2	RENT1_HUMAN	Isoform 2 of Regulator of nonsense transcripts 1 OS Homo sapiens GN UPF1	Regular	307.113	0	123036	30	11	79	12.25	74958	39590	24494	29.6816	3.6519	25299
25299	Q92900	RENT1_HUMAN	Regulator of nonsense transcripts 1 OS Homo sapiens GN UPF1 PE 1 SV 2	Regular	307.113	0	124346	32	12	81	12.13	96047	0	26447			25300
8413	Q9NUU7	DD19A_HUMAN	ATP dependent RNA helicase DDX19A OS Homo sapiens GN DDX19A PE 1 SV 1	Regular	305.401	0	53975.2	28	12	39	17.57	124941	39014	39236	29.2497	1.5788	8414 8415
8713	O43143	DHX15_HUMAN	Putative pre mRNA splicing factor ATP dependent RNA helicase DHX15 OS Homo sapiens GN DHX15 PE 1 SV	Regular	304.119	0	90933.1	32	8	84	8.55	54224	36726	27441	27.5344	2.5038
24227	P62191	PRS4_HUMAN	26S protease regulatory subunit 4 OS Homo sapiens GN PSMC1 PE 1 SV 1	Regular	297.825	0	49184.6	27	8	40	12.95	57603	24799	19727	18.5924	0.9145
25089	Q14498-2	RBM39_HUMAN	Isoform HCC1 3 of RNA binding protein 39 OS Homo sapiens GN RBM39	Regular	291.148	0	58656.9	20	7	35	13.36	36158	28447.5	19022	21.3278	1.251	25088
25088	Q14498	RBM39_HUMAN	RNA binding protein 39 OS Homo sapiens GN RBM39 PE 1 SV 2	Regular	291.148	0	59379.7	20	7	35	13.21	36158	0	19022			25089
19658	P49321-2	NASP_HUMAN	Isoform 2 of Nuclear autoantigenic sperm protein OS Homo sapiens GN NASP	Regular	290.402	0	48804.5	10	3	42	8.24	23708	0	4127			19657 19659
25007	Q09028-2	RBBP4_HUMAN	Isoform 2 of Histone binding protein RBBP4 OS Homo sapiens GN RBBP4	Regular	288.611	0	47584.7	11	2	26	14.39	28478	0	7164			25006 25009
25006	Q09028	RBBP4_HUMAN	Histone binding protein RBBP4 OS Homo sapiens GN RBBP4 PE 1 SV 3	Regular	288.611	0	47655.8	11	2	26	14.35	28478	0	7164			25007 25009
25009	Q09028-4	RBBP4_HUMAN	Isoform 4 of Histone binding protein RBBP4 OS Homo sapiens GN RBBP4	Regular	288.611	0	43482.1	11	2	24	15.64	28478	42717	7164	32.0259	1.3926	25006 25007
595	P49753-2	ACOT2_HUMAN	Isoform 2 of Acyl coenzyme A thioesterase 2 mitochondrial OS Homo sapiens GN ACOT2	Regular	287.789	0	32958.9	11	4	25	6.64	29380	0	8538			593 594
8415	Q9UMR2-2	DD19B_HUMAN	Isoform 2 of ATP dependent RNA helicase DDX19B OS Homo sapiens GN DDX19B	Regular	287.67	0	50489.9	24	13	37	16.29	59283	0	20608			8413 8414
3631	Q9BRK5	CAB45_HUMAN	45 kDa calcium binding protein OS Homo sapiens GN SDF4 PE 1 SV 1	Regular	432.153	0.06	41806.9	21	8	32	33.7	24563	0	15660			3632 3635
16013	O60282-2	KIF5C_HUMAN	Isoform 2 of Kinesin heavy chain isoform 5C OS Homo sapiens GN KIF5C	Regular	284.818	0	83178	31	12	79	11.31	82543	0	31873			16011 16012 16030
16012	O60282	KIF5C_HUMAN	Kinesin heavy chain isoform 5C OS Homo sapiens GN KIF5C PE 1 SV 1	Regular	288.085	0	109495	35	15	97	10.24	91375	8089	37354	6.0645	0.664	16011 16013 16030
19174	P43121	MUC18_HUMAN	Cell surface glycoprotein MUC18 OS Homo sapiens GN MCAM PE 1 SV 2	Regular	286.623	0	71607.6	39	8	56	15.17	95032	55180	43654	41.3698	2.9624	19175
10287	Q01844-2	EWS_HUMAN	Isoform EWS B of RNA binding protein EWS OS Homo sapiens GN EWSR1	Regular	282.325	0	61217.6	16	3	20	8.4	35246	0	15878			10286
14711	Q16891	IMMT_HUMAN	Mitochondrial inner membrane protein OS Homo sapiens GN IMMT PE 1 SV 1	Regular	281.622	0	83678.1	23	6	65	13.19	78492	0	30578			14712 14713
14712	Q16891-2	IMMT_HUMAN	Isoform 2 of Mitochondrial inner membrane protein OS Homo sapiens GN IMMT	Regular	281.622	0	82624.9	21	5	65	8.03	76128	0	28590			14711 14713
14713	Q16891-3	IMMT_HUMAN	Isoform 3 of Mitochondrial inner membrane protein OS Homo sapiens GN IMMT	Regular	281.622	0	80027.1	23	6	63	13.77	78492	67894	30578	50.9017	4.0735	14711 14712
15477	P04264	K2C1_HUMAN	Keratin type II cytoskeletal 1 OS Homo sapiens GN KRT1 PE 1 SV 6	Regular	281.446	0	66038.8	38	10	45	4.97	230176	33278.2	54213	24.9494	1.6476	1021 8596 15476 15494 20142 20143 20167 20168 32904
22831	O15212	PFD6_HUMAN	Prefoldin subunit 6 OS Homo sapiens GN PFDN6 PE 1 SV 1	Regular	280.339	0	14582.7	8	3	14	9.3	19953	52839	5988	39.6147	0.5777
22108	O43252	PAPS1_HUMAN	Bifunctional 3 phosphoadenosine 5 phosphosulfate synthase 1 OS Homo sapiens GN PAPSS1 PE 1 SV 2	Regular	280.151	0	70833.4	23	11	57	7.69	75543	36357	18294	27.2577	1.9308
8414	Q9UMR2	DD19B_HUMAN	ATP dependent RNA helicase DDX19B OS Homo sapiens GN DDX19B PE 1 SV 1	Regular	279.707	0	53927	22	10	38	15.24	50933	0	16060			8413 8415
2195	P50993	AT1A2_HUMAN	Sodium potassium transporting ATPase subunit alpha 2 OS Homo sapiens GN ATP1A2 PE 1 SV 1	Regular	278.498	0	112266	27	10	76	7.35	57229	0	22799			2193 2194 2196
30512	P42765	THIM_HUMAN	3 ketoacyl CoA thiolase mitochondrial OS Homo sapiens GN ACAA2 PE 1 SV 2	Regular	278.433	0	41924.3	18	4	31	10.83	26329	29992.5	7837	22.4861	0.9427
24156	Q96S44	PRPK_HUMAN	TP53 regulating kinase OS Homo sapiens GN TP53RK PE 1 SV 2	Regular	275.75	0	28160.5	17	4	15	20.16	12979	12987	15845	9.7367	0.2742
28261	O00193	SMAP_HUMAN	Small acidic protein OS Homo sapiens GN SMAP PE 1 SV 1	Regular	272.825	0	20332.6	11	3	11	17.49	25324	56508	20094	42.3654	0.8614
31301	O94826	TOM70_HUMAN	Mitochondrial import receptor subunit TOM70 OS Homo sapiens GN TOMM70A PE 1 SV 1	Regular	271.628	0	67455	20	7	50	4.93	36155	79935	11641	59.9292	4.0425
29024	Q8IYB3-2	SRRM1_HUMAN	Isoform 2 of Serine arginine repetitive matrix protein 1 OS Homo sapiens GN SRRM1	Regular	271.006	0	102126	16	2	89	8.31	47673	119049	15263	89.2539	9.1151	29023
29023	Q8IYB3	SRRM1_HUMAN	Serine arginine repetitive matrix protein 1 OS Homo sapiens GN SRRM1 PE 1 SV 2	Regular	271.006	0	102335	16	2	89	8.3	47673	0	15263			29024
6282	Q9Y696	CLIC4_HUMAN	Chloride intracellular channel protein 4 OS Homo sapiens GN CLIC4 PE 1 SV 4	Regular	269.964	0	28772.2	52	6	26	18.18	295044	280701	114542	210.448	6.0551
9904	O94919	ENDD1_HUMAN	Endonuclease domain containing 1 protein OS Homo sapiens GN ENDOD1 PE 1 SV 2	Regular	269.541	0	55016.8	13	6	33	14.8	25285	22710	13269	17.0262	0.9367
3905	Q86VP6-2	CAND1_HUMAN	Isoform 2 of Cullin associated NEDD8 dissociated protein 1 OS Homo sapiens GN CAND1	Regular	268.982	0	117889	40	12	88	18.46	137327	75333	57237	56.4789	6.6583	3904
3904	Q86VP6	CAND1_HUMAN	Cullin associated NEDD8 dissociated protein 1 OS Homo sapiens GN CAND1 PE 1 SV 2	Regular	268.982	0	136376	40	12	98	15.93	137327	0	57237			3905
28901	Q01082-3	SPTB2_HUMAN	Isoform 2 of Spectrin beta chain brain 1 OS Homo sapiens GN SPTBN1	Regular	265.179	0	251398	92	32	212	8.86	273656	11364.3	109422	8.5201	2.1419	28899 28900
23841	O15355	PPM1G_HUMAN	Protein phosphatase 1G OS Homo sapiens GN PPM1G PE 1 SV 1	Regular	263.994	0	59271.8	12	5	36	5.13	60869	55230	13891	41.4072	2.4543
23432	Q02809	PLOD1_HUMAN	Procollagen lysine 2 oxoglutarate 5 dioxygenase 1 OS Homo sapiens GN PLOD1 PE 1 SV 2	Regular	263.94	0	83550.4	32	11	59	10.04	170155	61104	32192	45.8111	3.8275
1279	P53582	AMPM1_HUMAN	Methionine aminopeptidase 1 OS Homo sapiens GN METAP1 PE 1 SV 2	Regular	263.378	0	43215.4	10	3	28	4.92	16658	23388	4643	17.5345	0.7578
9764	Q9Y262	EIF3L_HUMAN	Eukaryotic translation initiation factor 3 subunit L OS Homo sapiens GN EIF3L PE 1 SV 1	Regular	261.793	0	66727.1	15	3	38	2.84	25977	54555	12663	40.9012	2.7292
16011	Q12840	KIF5A_HUMAN	Kinesin heavy chain isoform 5A OS Homo sapiens GN KIF5A PE 1 SV 2	Regular	260.516	0	117378	39	13	95	4.46	64753	0	35251			16012 16013 16030
2218	P20020	AT2B1_HUMAN	Plasma membrane calcium transporting ATPase 1 OS Homo sapiens GN ATP2B1 PE 1 SV 3	Regular	258.305	0	138756	31	12	91	7.71	136969	9243	29285	6.9297	0.9615	2219 2220 2221 2222 2223 2238 2239 2240 2241 2242 2243 2244 2245
29007	P61011	SRP54_HUMAN	Signal recognition particle 54 kDa protein OS Homo sapiens GN SRP54 PE 1 SV 1	Regular	256.009	0	55705	28	8	41	12.9	48543	39811.5	33093	29.8476	1.6627
19572	Q9UJ70	NAGK_HUMAN	N acetyl D glucosamine kinase OS Homo sapiens GN NAGK PE 1 SV 4	Regular	255.259	0	37375.8	14	4	27	7.85	56693	35073	14282	26.2951	0.9828
9010	O00429-4	DNM1L_HUMAN	Isoform DLP1b of Dynamin 1 like protein OS Homo sapiens GN DNM1L	Regular	255.177	0	78100.2	21	9	77	11.73	54942	0	10851			9007 9008 9009 9011 9012
9009	O00429-3	DNM1L_HUMAN	Isoform DLP1a of Dynamin 1 like protein OS Homo sapiens GN DNM1L	Regular	255.177	0	79441.7	22	10	78	12.68	57177	0	12485			9007 9008 9010 9011 9012
9011	O00429-5	DNM1L_HUMAN	Isoform HdynIV 26 of Dynamin 1 like protein OS Homo sapiens GN DNM1L	Regular	255.177	0	79109.4	23	10	77	16.34	92138	35965	31102	26.9638	2.1331	9007 9008 9009 9010 9012
9008	O00429-2	DNM1L_HUMAN	Isoform DLP1c of Dynamin 1 like protein OS Homo sapiens GN DNM1L	Regular	255.177	0	80535.8	21	9	78	11.31	54942	0	10851			9007 9009 9010 9011 9012
9007	O00429	DNM1L_HUMAN	Dynamin 1 like protein OS Homo sapiens GN DNM1L PE 1 SV 2	Regular	255.177	0	81877.3	21	9	79	11.14	54942	0	10851			9008 9009 9010 9011 9012
9012	O00429-6	DNM1L_HUMAN	Isoform 6 of Dynamin 1 like protein OS Homo sapiens GN DNM1L	Regular	255.177	0	83399	19	8	80	8.28	53919	0	10561			9007 9008 9009 9010 9011
13906	Q5SSJ5-2	HP1B3_HUMAN	Isoform 2 of Heterochromatin protein 1 binding protein 3 OS Homo sapiens GN HP1BP3	Regular	248.592	0	57211.5	25	12	51	12.04	69254	34203	16032	25.6428	1.4671	13905
33578	P46937-3	YAP1_HUMAN	Isoform YAP1 of Yorkie homolog OS Homo sapiens GN YAP1	Regular	253.847	0	48755.3	13	4	24	6.83	20926	22318.5	5140	16.7327	0.8158	33576 33577
33576	P46937	YAP1_HUMAN	Yorkie homolog OS Homo sapiens GN YAP1 PE 1 SV 2	Regular	253.847	0	54461.7	14	5	26	6.15	27238	0	8964			33577 33578
33577	P46937-2	YAP1_HUMAN	Isoform YAP2 of Yorkie homolog OS Homo sapiens GN YAP1	Regular	253.847	0	52747.7	14	5	24	6.35	27238	0	8964			33576 33578
2223	P20020-6	AT2B1_HUMAN	Isoform K of Plasma membrane calcium transporting ATPase 1 OS Homo sapiens GN ATP2B1	Regular	253.654	0	130617	31	10	89	8.19	133896	0	27499			2218 2219 2220 2221 2222 2238 2239 2240 2241 2242 2243 2244 2245
17135	Q8TF66	LRC15_HUMAN	Leucine rich repeat containing protein 15 OS Homo sapiens GN LRRC15 PE 1 SV 1	Regular	253.493	0	64396.4	5	1	30	2.75	29706	89118	9322	66.8139	4.3026
2220	P20020-3	AT2B1_HUMAN	Isoform CI of Plasma membrane calcium transporting ATPase 1 OS Homo sapiens GN ATP2B1	Regular	253.654	0	134685	31	10	88	7.95	133896	0	27499			2218 2219 2221 2222 2223 2238 2239 2240 2241 2242 2243 2244 2245
2221	P20020-4	AT2B1_HUMAN	Isoform CIII of Plasma membrane calcium transporting ATPase 1 OS Homo sapiens GN ATP2B1	Regular	253.654	0	137805	31	10	91	7.77	133896	0	27499			2218 2219 2220 2222 2223 2238 2239 2240 2241 2242 2243 2244 2245
23138	Q00169	PIPNA_HUMAN	Phosphatidylinositol transfer protein alpha isoform OS Homo sapiens GN PITPNA PE 1 SV 2	Regular	252.47	0	31806.4	22	8	25	28.52	46787	12852	23229	9.6354	0.3065
18872	Q9UBG0	MRC2_HUMAN	C type mannose receptor 2 OS Homo sapiens GN MRC2 PE 1 SV 1	Regular	252.123	0	166656	44	13	93	10.55	133913	71767	52874	53.8054	8.967
14357	Q9Y6M1-5	IF2B2_HUMAN	Isoform 5 of Insulin like growth factor 2 mRNA binding protein 2 OS Homo sapiens GN IGF2BP2	Regular	250.945	0	54722.2	18	7	42	11.97	27683	32295	10169	24.2123	1.325	14353 14354 14355 14356
14355	Q9Y6M1-3	IF2B2_HUMAN	Isoform 3 of Insulin like growth factor 2 mRNA binding protein 2 OS Homo sapiens GN IGF2BP2	Regular	250.945	0	59001.1	18	7	43	11.01	27683	0	10169			14353 14354 14356 14357
14356	Q9Y6M1-4	IF2B2_HUMAN	Isoform 4 of Insulin like growth factor 2 mRNA binding protein 2 OS Homo sapiens GN IGF2BP2	Regular	250.945	0	59665.9	18	7	43	10.89	27683	0	10169			14353 14354 14355 14357
14354	Q9Y6M1-1	IF2B2_HUMAN	Isoform 2 of Insulin like growth factor 2 mRNA binding protein 2 OS Homo sapiens GN IGF2BP2	Regular	250.945	0	61842.6	18	7	46	10.61	27683	0	10169			14353 14355 14356 14357
6712	P05997	CO5A2_HUMAN	Collagen alpha 2 V chain OS Homo sapiens GN COL5A2 PE 1 SV 3	Regular	250.2	0	144910	53	22	82	11.67	110784	42443	52551	31.8205	4.6111
14353	Q9Y6M1	IF2B2_HUMAN	Insulin like growth factor 2 mRNA binding protein 2 OS Homo sapiens GN IGF2BP2 PE 1 SV 2	Regular	250.945	0	66121.5	18	7	47	9.85	27683	0	10169			14354 14355 14356 14357
18852	Q6WCQ1-3	MPRIP_HUMAN	Isoform 3 of Myosin phosphatase Rho interacting protein OS Homo sapiens GN MPRIP	Regular	249.707	0	114049	22	11	102	12.8	73724	33304	27715	24.9688	2.8477	18850 18851
18850	Q6WCQ1	MPRIP_HUMAN	Myosin phosphatase Rho interacting protein OS Homo sapiens GN MPRIP PE 1 SV 3	Regular	249.707	0	116533	22	11	102	12.49	73724	0	27715			18851 18852
18851	Q6WCQ1-2	MPRIP_HUMAN	Isoform 2 of Myosin phosphatase Rho interacting protein OS Homo sapiens GN MPRIP	Regular	249.707	0	118103	22	11	104	12.33	73724	0	27715			18850 18852
270	Q2M2I8	AAK1_HUMAN	AP2 associated protein kinase 1 OS Homo sapiens GN AAK1 PE 1 SV 3	Regular	248.348	0	103885	27	9	53	7.91	44187	28107	23158	21.0725	2.1891	271
13905	Q5SSJ5	HP1B3_HUMAN	Heterochromatin protein 1 binding protein 3 OS Homo sapiens GN HP1BP3 PE 1 SV 1	Regular	253.662	0	61207.1	24	12	56	11.21	67047	0	15917			13906
2222	P20020-5	AT2B1_HUMAN	Isoform CV of Plasma membrane calcium transporting ATPase 1 OS Homo sapiens GN ATP2B1	Regular	245.387	0	129152	27	9	84	8.28	122698	0	22330			2218 2219 2220 2221 2223 2238 2239 2240 2241 2242 2243 2244 2245
2219	P20020-2	AT2B1_HUMAN	Isoform CII of Plasma membrane calcium transporting ATPase 1 OS Homo sapiens GN ATP2B1	Regular	245.387	0	129516	27	9	84	8.25	122698	0	22330			2218 2220 2221 2222 2223 2238 2239 2240 2241 2242 2243 2244 2245
6711	P20908	CO5A1_HUMAN	Collagen alpha 1 V chain OS Homo sapiens GN COL5A1 PE 1 SV 3	Regular	243.896	0.07	183560	80	27	112	14.69	225913	63197	116722	47.3803	8.6971
32725	O60763-2	USO1_HUMAN	Isoform 2 of General vesicular transport factor p115 OS Homo sapiens GN USO1	Regular	244.219	0.06	109195	38	13	67	11.1	69183	32236	22863	24.1681	2.639	32724
11749	P02794	FRIH_HUMAN	Ferritin heavy chain OS Homo sapiens GN FTH1 PE 1 SV 2	Regular	243.156	0	21225.7	14	4	17	31.15	56114	76399.5	12575	57.2785	1.2158
271	Q2M2I8-2	AAK1_HUMAN	Isoform 2 of AP2 associated protein kinase 1 OS Homo sapiens GN AAK1	Regular	242.473	0	93578.1	27	8	47	8.81	42543	0	22528			270
32590	Q9NYU2-2	UGGG1_HUMAN	Isoform 2 of UDP glucose glycoprotein glucosyltransferase 1 OS Homo sapiens GN UGGT1	Regular	242.004	0	174977	58	18	116	13.52	228638	60127	69635	45.0786	7.8877	32589
32589	Q9NYU2	UGGG1_HUMAN	UDP glucose glycoprotein glucosyltransferase 1 OS Homo sapiens GN UGGT1 PE 1 SV 3	Regular	242.004	0	177190	58	18	116	13.31	228638	0	69635			32590
12684	Q8TDQ7-3	GNPI2_HUMAN	Isoform 3 of Glucosamine 6 phosphate isomerase 2 OS Homo sapiens GN GNPDA2	Regular	240.084	0	29173.4	12	3	17	15.44	21467	25978.5	6257	19.4767	0.5682	12681 12682 12683
12682	Q8TDQ7	GNPI2_HUMAN	Glucosamine 6 phosphate isomerase 2 OS Homo sapiens GN GNPDA2 PE 1 SV 1	Regular	240.084	0	31084.8	12	3	20	14.49	21467	0	6257			12681 12683 12684
12681	P46926	GNPI1_HUMAN	Glucosamine 6 phosphate isomerase 1 OS Homo sapiens GN GNPDA1 PE 1 SV 1	Regular	240.084	0	32668.6	8	2	22	10.03	17319	0	4282			12682 12683 12684
12683	Q8TDQ7-2	GNPI2_HUMAN	Isoform 2 of Glucosamine 6 phosphate isomerase 2 OS Homo sapiens GN GNPDA2	Regular	240.084	0	30955.7	12	3	20	14.55	21467	0	6257			12681 12682 12684
27040	Q9H9S3	S61A2_HUMAN	Protein transport protein Sec61 subunit alpha isoform 2 OS Homo sapiens GN SEC61A2 PE 2 SV 3	Regular	239.911	0	52247.9	7	1	26	2.31	23057	0	3810			27038
19325	P13533	MYH6_HUMAN	Myosin 6 OS Homo sapiens GN MYH6 PE 1 SV 4	Regular	239.572	0	223734	58	25	159	7.94	144024	7057	48981	5.2908	1.1837	19315 19321 19322 19323 19324 19326 19329 19330
27193	Q15437	SC23B_HUMAN	Protein transport protein Sec23B OS Homo sapiens GN SEC23B PE 1 SV 2	Regular	239.182	0	86479.5	20	6	53	5.08	72362	0	27421			27192
32223	O75643	U520_HUMAN	U5 small nuclear ribonucleoprotein 200 kDa helicase OS Homo sapiens GN SNRNP200 PE 1 SV 2	Regular	259.462	0	244508	50	25	177	8.66	144729	27135	44061	20.3438	4.9742	32224
19329	P12883	MYH7_HUMAN	Myosin 7 OS Homo sapiens GN MYH7 PE 1 SV 5	Regular	238.455	0	223098	63	28	161	10.39	258139	75113	71504	56.314	12.5635	19315 19321 19322 19323 19324 19325 19326 19330
812	P35611	ADDA_HUMAN	Alpha adducin OS Homo sapiens GN ADD1 PE 1 SV 2	Regular	237.842	0	80955.3	21	4	44	8.96	38702	0	23487			813 814
814	P35611-3	ADDA_HUMAN	Isoform 3 of Alpha adducin OS Homo sapiens GN ADD1	Regular	237.842	0	84303.2	21	4	45	8.59	38702	0	23487			812 813
813	P35611-2	ADDA_HUMAN	Isoform 2 of Alpha adducin OS Homo sapiens GN ADD1	Regular	237.842	0	69985.3	21	4	43	10.46	38702	37327	23487	27.9849	1.9585	812 814
8658	P51659	DHB4_HUMAN	Peroxisomal multifunctional enzyme type 2 OS Homo sapiens GN HSD17B4 PE 1 SV 3	Regular	237.765	0	79686.5	13	3	53	8.29	35698	61785	15790	46.3217	3.6912
19326	A7E2Y1	MYH7B_HUMAN	Myosin 7B OS Homo sapiens GN MYH7B PE 2 SV 2	Regular	236.625	0	221389	74	34	163	8.09	735057	30245	114749	22.6754	5.0201	19311 19312 19313 19314 19315 19316 19317 19318 19319 19321 19322 19323 19324 19325 19329 19330 19331 19332
9897	Q8N8S7-2	ENAH_HUMAN	Isoform 2 of Protein enabled homolog OS Homo sapiens GN ENAH	Regular	236.234	0	63924.5	27	8	37	12.81	66322	53554	22735	40.1507	2.5666	9896
8396	Q14203	DCTN1_HUMAN	Dynactin subunit 1 OS Homo sapiens GN DCTN1 PE 1 SV 3	Regular	237.879	0	141695	39	12	105	7.2	93456	52762	46124	39.5569	5.605	8397
9896	Q8N8S7	ENAH_HUMAN	Protein enabled homolog OS Homo sapiens GN ENAH PE 1 SV 2	Regular	236.234	0	66510.4	27	8	39	12.35	66322	0	22735			9897
27586	Q92599-3	SEPT8_HUMAN	Isoform SEPT8 v3 of Septin 8 OS Homo sapiens GN SEPT8	Regular	235.979	0.06	43519.4	14	6	38	7.32	50427	0	18004			27554 27555 27584 27585
17108	P42704	LPPRC_HUMAN	Leucine rich PPR motif containing protein mitochondrial OS Homo sapiens GN LRPPRC PE 1 SV 3	Regular	235.658	0	157905	27	11	130	6.53	125725	30524	36255	22.8846	3.6136
12341	O94808	GFPT2_HUMAN	Glucosamine fructose 6 phosphate aminotransferase isomerizing 2 OS Homo sapiens GN GFPT2 PE 1 SV	Regular	233.933	0	76930.8	24	7	60	10.41	33677	0	15236			12339 12340
27585	Q92599-2	SEPT8_HUMAN	Isoform SEPT8 v1 of Septin 8 OS Homo sapiens GN SEPT8	Regular	236.821	0.06	49814.5	14	6	42	6.29	50427	0	18004			27554 27555 27584 27586
20067	Q0ZGT2-3	NEXN_HUMAN	Isoform 3 of Nexilin OS Homo sapiens GN NEXN	Regular	231.802	0	73128.1	23	9	53	14.68	44275	28678.5	19729	21.501	1.5723	20065 20066
20066	Q0ZGT2-2	NEXN_HUMAN	Isoform 2 of Nexilin OS Homo sapiens GN NEXN	Regular	231.802	0	79362.1	23	9	61	13.6	44275	0	19729			20065 20067
20065	Q0ZGT2	NEXN_HUMAN	Nexilin OS Homo sapiens GN NEXN PE 1 SV 1	Regular	231.802	0	80658.4	23	9	61	13.33	44275	0	19729			20066 20067
19323	P11055	MYH3_HUMAN	Myosin 3 OS Homo sapiens GN MYH3 PE 1 SV 3	Regular	230.996	0	223905	56	22	158	7.32	159162	12630	57964	9.469	2.1202	19311 19312 19313 19314 19315 19316 19317 19318 19319 19321 19322 19324 19325 19326 19329 19330 19331 19332
30700	Q9Y4G6	TLN2_HUMAN	Talin 2 OS Homo sapiens GN TLN2 PE 1 SV 4	Regular	230.846	0	271614	61	24	201	4.05	491500	12866	206577	9.6459	2.62	25143 30699
27584	Q92599	SEPT8_HUMAN	Septin 8 OS Homo sapiens GN SEPT8 PE 1 SV 4	Regular	236.821	0.06	55756.4	14	6	47	5.59	50427	0	18004			27554 27555 27585 27586
2739	P46379-2	BAT3_HUMAN	Isoform 2 of Large proline rich protein BAT3 OS Homo sapiens GN BAT3	Regular	228.513	0	118693	16	7	53	9.41	48017	22806	36601	17.0982	2.0294	2738 2740
2738	P46379	BAT3_HUMAN	Large proline rich protein BAT3 OS Homo sapiens GN BAT3 PE 1 SV 2	Regular	228.513	0	119409	16	7	54	9.36	48017	0	36601			2739 2740
2740	P46379-3	BAT3_HUMAN	Isoform 3 of Large proline rich protein BAT3 OS Homo sapiens GN BAT3	Regular	228.513	0	122342	16	7	52	9.12	48017	0	36601			2738 2739
22873	P36871	PGM1_HUMAN	Phosphoglucomutase 1 OS Homo sapiens GN PGM1 PE 1 SV 3	Regular	227.968	0	61449.3	32	8	46	16.55	62047	32522	40144	24.3825	1.4983	22874
22874	P36871-2	PGM1_HUMAN	Isoform 2 of Phosphoglucomutase 1 OS Homo sapiens GN PGM1	Regular	227.968	0	63790.7	32	8	48	16.03	62047	0	40144			22873
32224	O75643-2	U520_HUMAN	Isoform 2 of U5 small nuclear ribonucleoprotein 200 kDa helicase OS Homo sapiens GN SNRNP200	Regular	227.874	0.06	71472.2	29	11	61	6.4	89932	0	21022			32223
8397	Q14203-2	DCTN1_HUMAN	Isoform p135 of Dynactin subunit 1 OS Homo sapiens GN DCTN1	Regular	227.471	0.06	127404	31	9	97	6.73	75911	0	35608			8396
19324	Q9Y623	MYH4_HUMAN	Myosin 4 OS Homo sapiens GN MYH4 PE 1 SV 2	Regular	225.245	0	223072	51	20	163	6.7	226444	21500	54541	16.1191	3.5957	19311 19312 19313 19314 19315 19316 19317 19318 19319 19321 19322 19323 19325 19326 19329 19330 19331 19332
19321	P12882	MYH1_HUMAN	Myosin 1 OS Homo sapiens GN MYH1 PE 1 SV 3	Regular	225.166	0.06	223146	49	20	162	5.62	264440	28672.5	82406	21.4965	4.7968	19311 19312 19313 19314 19315 19316 19317 19318 19319 19322 19323 19324 19325 19326 19329 19330 19331 19332
32724	O60763	USO1_HUMAN	General vesicular transport factor p115 OS Homo sapiens GN USO1 PE 1 SV 2	Regular	224.751	0.06	107896	33	11	67	8.42	63395	0	20513			32725
1043	Q02952-3	AKA12_HUMAN	Isoform Gamma of A kinase anchor protein 12 OS Homo sapiens GN AKAP12	Regular	223.921	0.06	180991	45	20	161	9.06	88995	31770	35639	23.8187	4.311	1041 1042
1042	Q02952-2	AKA12_HUMAN	Isoform Beta of A kinase anchor protein 12 OS Homo sapiens GN AKAP12	Regular	224.73	0.06	181691	44	20	163	9.03	85538	0	34380			1041 1043
32264	P68036	UB2L3_HUMAN	Ubiquitin conjugating enzyme E2 L3 OS Homo sapiens GN UBE2L3 PE 1 SV 1	Regular	223.492	0	17861.6	10	2	12	11.69	35239	86916	17322	65.163	1.1639
6277	P53675	CLH2_HUMAN	Clathrin heavy chain 2 OS Homo sapiens GN CLTCL1 PE 1 SV 2	Regular	223.097	0.12	187030	56	22	133	10.18	146798	3426	66893	2.5686	0.4804	6275 6276 6278
15437	Q8N163	K1967_HUMAN	Protein KIAA1967 OS Homo sapiens GN KIAA1967 PE 1 SV 2	Regular	222.307	0.06	102902	50	19	92	10.4	108777	24415	47060	18.3045	1.8836	15438
1041	Q02952	AKA12_HUMAN	A kinase anchor protein 12 OS Homo sapiens GN AKAP12 PE 1 SV 3	Regular	224.73	0.06	191483	44	20	166	8.53	85538	0	34380			1042 1043
19330	P13535	MYH8_HUMAN	Myosin 8 OS Homo sapiens GN MYH8 PE 1 SV 3	Regular	221.97	0	222763	51	16	158	1.6	163976	4978.5	42397	3.7325	0.8315	19311 19312 19313 19314 19315 19316 19317 19318 19319 19321 19322 19323 19324 19325 19326 19329 19331 19332
15438	Q8N163-2	K1967_HUMAN	Isoform 2 of Protein KIAA1967 OS Homo sapiens GN KIAA1967	Regular	221.721	0.06	103143	45	17	89	10.4	105397	0	43449			15437
19315	Q9UKX3	MYH13_HUMAN	Myosin 13 OS Homo sapiens GN MYH13 PE 1 SV 1	Regular	220.852	0	223680	40	18	162	5.26	137089	23684	49442	17.7565	3.9718	19311 19312 19313 19314 19316 19317 19318 19319 19321 19322 19323 19324 19325 19326 19329 19330 19331 19332
19322	Q9UKX2	MYH2_HUMAN	Myosin 2 OS Homo sapiens GN MYH2 PE 1 SV 1	Regular	220.395	0.06	223045	53	20	162	6.9	162815	0	42128			19311 19312 19313 19314 19315 19316 19317 19318 19319 19321 19323 19324 19325 19326 19329 19330 19331 19332
26375	Q8IY81	RRMJ3_HUMAN	Putative rRNA methyltransferase 3 OS Homo sapiens GN FTSJ3 PE 1 SV 2	Regular	220.212	0	96558.6	22	8	60	7.32	54818	23787	18357	17.8337	1.722
31485	Q9Y2W1	TR150_HUMAN	Thyroid hormone receptor associated protein 3 OS Homo sapiens GN THRAP3 PE 1 SV 2	Regular	219.812	0.06	108666	48	17	91	14.35	111853	33060	46189	24.7859	2.6934
14875	O95373	IPO7_HUMAN	Importin 7 OS Homo sapiens GN IPO7 PE 1 SV 1	Regular	217.573	0.07	119517	23	6	69	2.79	39122	37108.5	17598	27.8211	3.3251
27080	Q9UBE0	SAE1_HUMAN	SUMO activating enzyme subunit 1 OS Homo sapiens GN SAE1 PE 1 SV 1	Regular	217.439	0.06	38449.9	16	5	31	5.49	21974	34863	10312	26.1376	1.005
19374	O43795-2	MYO1B_HUMAN	Isoform 2 of Myosin Ib OS Homo sapiens GN MYO1B	Regular	217.098	0.06	124951	37	16	84	13.82	116510	43476	35954	32.595	4.0728	19373
22446	Q16822	PCKGM_HUMAN	Phosphoenolpyruvate carboxykinase GTP mitochondrial OS Homo sapiens GN PCK2 PE 1 SV 3	Regular	228.019	0.06	70730.2	17	10	58	16.56	55959	29628	19074	22.2128	1.5711	22447
28900	Q01082-2	SPTB2_HUMAN	Isoform Short of Spectrin beta chain brain 1 OS Homo sapiens GN SPTBN1	Regular	214.548	0.06	253092	89	31	214	7.61	269621	0	106098			28899 28901
16857	P48059	LIMS1_HUMAN	LIM and senescent cell antigen like containing domain protein 1 OS Homo sapiens GN LIMS1 PE 1 SV 4	Regular	214.476	0.06	37251.6	28	7	30	12	92288	40327	21528	30.2341	1.1263	16858
16535	P11047	LAMC1_HUMAN	Laminin subunit gamma 1 OS Homo sapiens GN LAMC1 PE 1 SV 3	Regular	213.984	0.06	177604	51	20	124	13.18	292814	42349	66343	31.7501	5.6389
29235	O95793-2	STAU1_HUMAN	Isoform Short of Double stranded RNA binding protein Staufen homolog 1 OS Homo sapiens GN STAU1	Regular	213.631	0.06	54934.2	26	10	47	8.47	641324	15605	131004	11.6994	0.6427	29234
29234	O95793	STAU1_HUMAN	Double stranded RNA binding protein Staufen homolog 1 OS Homo sapiens GN STAU1 PE 1 SV 2	Regular	213.631	0.06	63182.4	26	10	50	7.28	641324	0	131004			29235
56656	RANDOM21463	Random	Sequence 21463	Random	212.526	0.07	34758.7	20	3	24	13.31	46146	20986.5	22374	15.7341	0.5469
35182	P02769	ALBU_BOVIN	SERUM ALBUMIN PRECURSOR	Regular	211.517	0.06	69293.7	33	7	59	10.38	101694	66329	31714	49.7284	3.4459
14374	P23588	IF4B_HUMAN	Eukaryotic translation initiation factor 4B OS Homo sapiens GN EIF4B PE 1 SV 2	Regular	210.536	0.06	69151.3	22	6	58	14.57	49876	41873	22808	31.3932	2.1709
2670	O00154-5	BACH_HUMAN	Isoform hBACHc of Cytosolic acyl coenzyme A thioester hydrolase OS Homo sapiens GN ACOT7	Regular	211.866	0.06	38990.8	20	7	24	13.71	39379	0	10462			2666 2667 2668 2669 2671
10049	Q9Y6I3-3	EPN1_HUMAN	Isoform 3 of Epsin 1 OS Homo sapiens GN EPN1	Regular	209.934	0.06	57504.4	12	2	39	4.18	27752	66093	12003	49.5515	2.8494	10047 10048
10047	Q9Y6I3	EPN1_HUMAN	Epsin 1 OS Homo sapiens GN EPN1 PE 1 SV 1	Regular	209.934	0.06	57575.4	12	2	39	4.17	27752	0	12003			10048 10049
10048	Q9Y6I3-2	EPN1_HUMAN	Isoform 2 of Epsin 1 OS Homo sapiens GN EPN1	Regular	209.934	0.06	60293.4	12	2	41	3.99	27752	0	12003			10047 10049
19373	O43795	MYO1B_HUMAN	Myosin Ib OS Homo sapiens GN MYO1B PE 1 SV 3	Regular	210.317	0.06	131985	36	15	86	13.12	109400	0	35358			19374
24337	O43242	PSMD3_HUMAN	26S proteasome non ATPase regulatory subunit 3 OS Homo sapiens GN PSMD3 PE 1 SV 2	Regular	209.756	0.06	60977.7	33	13	57	13.48	59468	16362	20129	12.267	0.748
32400	Q14157	UBP2L_HUMAN	Ubiquitin associated protein 2 like OS Homo sapiens GN UBAP2L PE 1 SV 2	Regular	203.039	0.06	114535	30	13	50	5.8	79089	35163	44956	26.3625	3.0194	32401 32402 32403
2666	O00154	BACH_HUMAN	Cytosolic acyl coenzyme A thioester hydrolase OS Homo sapiens GN ACOT7 PE 1 SV 3	Regular	211.866	0.06	41796.2	20	7	26	12.63	39379	0	10462			2667 2668 2669 2670 2671
24637	P06737	PYGL_HUMAN	Glycogen phosphorylase liver form OS Homo sapiens GN PYGL PE 1 SV 4	Regular	208.064	0.06	97148.8	17	4	76	5.9	59984	39927	21889	29.9342	2.9081	24636 24638
32401	Q14157-1	UBP2L_HUMAN	Isoform 2 of Ubiquitin associated protein 2 like OS Homo sapiens GN UBAP2L	Regular	207.178	0.06	103930	22	10	49	7.53	49015	0	29381			32400 32402 32403
32402	Q14157-3	UBP2L_HUMAN	Isoform 3 of Ubiquitin associated protein 2 like OS Homo sapiens GN UBAP2L	Regular	207.178	0.06	112581	22	10	48	6.93	49015	0	29381			32400 32401 32403
2669	O00154-4	BACH_HUMAN	Isoform hBACHa of Cytosolic acyl coenzyme A thioester hydrolase OS Homo sapiens GN ACOT7	Regular	207.007	0.12	37419.8	20	7	24	14.2	39379	0	10462			2666 2667 2668 2670 2671
2671	O00154-6	BACH_HUMAN	Isoform hBACHd of Cytosolic acyl coenzyme A thioester hydrolase OS Homo sapiens GN ACOT7	Regular	206.141	0.12	36567.9	20	7	23	14.59	39379	29987	10462	22.482	0.8221	2666 2667 2668 2669 2670
20947	Q8WVJ2	NUDC2_HUMAN	NudC domain containing protein 2 OS Homo sapiens GN NUDCD2 PE 1 SV 1	Regular	205.934	0.06	17675.9	9	3	14	41.4	7002	9534	8619	7.1479	0.1263
27671	Q15459	SF3A1_HUMAN	Splicing factor 3A subunit 1 OS Homo sapiens GN SF3A1 PE 1 SV 1	Regular	205.065	0.06	88886.4	24	4	59	8.2	69398	65004	37469	48.735	4.3319
11903	P51116	FXR2_HUMAN	Fragile X mental retardation syndrome related protein 2 OS Homo sapiens GN FXR2 PE 1 SV 2	Regular	204.13	0.06	74223.4	13	7	56	15.3	24321	14160	16697	10.6161	0.788
11504	Q02790	FKBP4_HUMAN	Peptidyl prolyl cis trans isomerase FKBP4 OS Homo sapiens GN FKBP4 PE 1 SV 3	Regular	204.1	0.06	51804.7	28	8	40	11.11	71767	55630.5	18929	41.7075	2.1606
18838	O75439	MPPB_HUMAN	Mitochondrial processing peptidase subunit beta OS Homo sapiens GN PMPCB PE 1 SV 2	Regular	204.002	0.06	54366.3	17	7	38	6.13	23873	16996.5	11795	12.7427	0.6928
28971	Q14247	SRC8_HUMAN	Src substrate cortactin OS Homo sapiens GN CTTN PE 1 SV 2	Regular	203.725	0.06	61586.2	22	8	46	3.09	38381	36771	9917	27.5681	1.6978
4731	P48509	CD151_HUMAN	CD151 antigen OS Homo sapiens GN CD151 PE 1 SV 3	Regular	203.329	0.06	28295.2	9	2	20	3.56	33101	71595	13282	53.6765	1.5188
1938	Q9NVJ2	ARL8B_HUMAN	ADP ribosylation factor like protein 8B OS Homo sapiens GN ARL8B PE 1 SV 1	Regular	201.677	0	21539.1	10	5	21	4.84	61954	82713	12597	62.0119	1.3357
28866	P52788	SPSY_HUMAN	Spermine synthase OS Homo sapiens GN SMS PE 1 SV 2	Regular	204.689	0.12	41268.3	36	9	31	34.43	109331	26862	27512	20.1391	0.8311	28867
15042	P08648	ITA5_HUMAN	Integrin alpha 5 OS Homo sapiens GN ITGA5 PE 1 SV 2	Regular	200.512	0.12	114537	19	9	57	6.86	65572	47194	29252	35.3825	4.0526
32403	Q14157-4	UBP2L_HUMAN	Isoform 4 of Ubiquitin associated protein 2 like OS Homo sapiens GN UBAP2L	Regular	207.249	0.06	103168	22	10	49	7.58	49015	0	29381			32400 32401 32402
3918	Q14444-2	CAPR1_HUMAN	Isoform 2 of Caprin 1 OS Homo sapiens GN CAPRIN1	Regular	199.46	0.12	76861.7	17	4	39	3.31	44738	61623	14086	46.2002	3.551	3917
3917	Q14444	CAPR1_HUMAN	Caprin 1 OS Homo sapiens GN CAPRIN1 PE 1 SV 2	Regular	199.46	0.12	78366.4	17	4	41	3.24	44738	0	14086			3918
600	Q9Y305-2	ACOT9_HUMAN	Isoform 2 of Acyl coenzyme A thioesterase 9 mitochondrial OS Homo sapiens GN ACOT9	Regular	198.666	0.06	46354.7	13	4	36	17	61056	12318	32368	9.2351	0.4281	599 601
599	Q9Y305	ACOT9_HUMAN	Acyl coenzyme A thioesterase 9 mitochondrial OS Homo sapiens GN ACOT9 PE 1 SV 2	Regular	198.666	0.06	49901.9	13	4	40	15.72	61056	0	32368			600 601
18853	P11717	MPRI_HUMAN	Cation independent mannose 6 phosphate receptor OS Homo sapiens GN IGF2R PE 1 SV 2	Regular	197.514	0.12	274277	76	25	180	7.39	229219	33669	94539	25.2424	6.9234
17200	Q96AG4	LRC59_HUMAN	Leucine rich repeat containing protein 59 OS Homo sapiens GN LRRC59 PE 1 SV 1	Regular	196.601	0.06	34930.5	38	7	27	14.01	152686	125731	62596	94.2635	3.2927
30294	Q68CZ2	TENS3_HUMAN	Tensin 3 OS Homo sapiens GN TNS3 PE 1 SV 2	Regular	197.235	0.06	155266	24	7	96	5.67	46796	18066	20374	13.5445	2.103	30284 30285 30286 30287 30288 30289 30293 30295
8498	P26196	DDX6_HUMAN	Probable ATP dependent RNA helicase DDX6 OS Homo sapiens GN DDX6 PE 1 SV 2	Regular	196.413	0.06	54417	20	6	37	9.32	72536	43418	13923	32.5515	1.7714
601	Q9Y305-3	ACOT9_HUMAN	Isoform 3 of Acyl coenzyme A thioesterase 9 mitochondrial OS Homo sapiens GN ACOT9	Regular	196.308	0.06	43207	10	3	31	18.21	9974	0	3852			599 600
16072	Q07866-8	KLC1_HUMAN	Isoform KLC1Q of Kinesin light chain 1 OS Homo sapiens GN KLC1	Regular	195.726	0.06	62826.1	17	7	63	3.81	32666	27529.5	12454	20.6395	1.2967	16065 16066 16067 16068 16069 16070 16071 16073
16066	Q07866-2	KLC1_HUMAN	Isoform KLC1R of Kinesin light chain 1 OS Homo sapiens GN KLC1	Regular	195.726	0.06	63816.2	17	7	63	3.75	32666	0	12454			16065 16067 16068 16069 16070 16071 16072 16073
16067	Q07866-3	KLC1_HUMAN	Isoform KLC1G of Kinesin light chain 1 OS Homo sapiens GN KLC1	Regular	195.726	0.06	64319.6	17	7	65	3.72	32666	0	12454			16065 16066 16068 16069 16070 16071 16072 16073
16065	Q07866	KLC1_HUMAN	Kinesin light chain 1 OS Homo sapiens GN KLC1 PE 1 SV 2	Regular	195.726	0.06	65309.7	17	7	65	3.66	32666	0	12454			16066 16067 16068 16069 16070 16071 16072 16073
16071	Q07866-7	KLC1_HUMAN	Isoform KLC1P of Kinesin light chain 1 OS Homo sapiens GN KLC1	Regular	195.726	0.06	66291.7	19	8	66	3.6	35402	0	13112			16065 16066 16067 16068 16069 16070 16072 16073
30295	Q68CZ2-2	TENS3_HUMAN	Isoform 2 of Tensin 3 OS Homo sapiens GN TNS3	Regular	195.226	0.06	129066	22	6	78	6.8	43443	0	19974			30284 30285 30286 30287 30288 30289 30293 30294
16069	Q07866-5	KLC1_HUMAN	Isoform KLC1K of Kinesin light chain 1 OS Homo sapiens GN KLC1	Regular	195.726	0.06	69966.9	17	7	68	3.41	32666	0	12454			16065 16066 16067 16068 16070 16071 16072 16073
16070	Q07866-6	KLC1_HUMAN	Isoform KLC1N of Kinesin light chain 1 OS Homo sapiens GN KLC1	Regular	195.726	0.06	71006	19	8	67	3.34	35402	0	13112			16065 16066 16067 16068 16069 16071 16072 16073
16068	Q07866-4	KLC1_HUMAN	Isoform KLC1J of Kinesin light chain 1 OS Homo sapiens GN KLC1	Regular	195.726	0.06	71996.2	19	8	67	3.3	35402	0	13112			16065 16066 16067 16069 16070 16071 16072 16073
16073	Q07866-9	KLC1_HUMAN	Isoform I of Kinesin light chain 1 OS Homo sapiens GN KLC1	Regular	195.726	0.06	72397.7	19	8	69	3.29	33823	0	13384			16065 16066 16067 16068 16069 16070 16071 16072
23386	Q8IV08	PLD3_HUMAN	Phospholipase D3 OS Homo sapiens GN PLD3 PE 1 SV 1	Regular	194.181	0.06	54705.5	6	1	25	2.45	15915	47745	4515	35.7956	1.9582
8459	Q9NR30	DDX21_HUMAN	Nucleolar RNA helicase 2 OS Homo sapiens GN DDX21 PE 1 SV 5	Regular	193.465	0.06	87344.6	34	10	75	10.09	313813	30714	102229	23.027	2.0113	8460
8460	Q9NR30-2	DDX21_HUMAN	Isoform 2 of Nucleolar RNA helicase 2 OS Homo sapiens GN DDX21	Regular	193.465	0.06	79656.9	23	7	70	8.67	47692	0	17857			8459
28867	P52788-2	SPSY_HUMAN	Isoform 2 of Spermine synthase OS Homo sapiens GN SMS	Regular	192.3	0.18	35278.6	23	7	25	26.84	84675	0	13040			28866
2386	O00244	ATOX1_HUMAN	Copper transport protein ATOX1 OS Homo sapiens GN ATOX1 PE 1 SV 1	Regular	192.295	0.06	7401.67	7	1	6	11.76	21025	63075	16889	47.2888	0.35
13208	P46439	GSTM5_HUMAN	Glutathione S transferase Mu 5 OS Homo sapiens GN GSTM5 PE 1 SV 3	Regular	191.765	0.12	25674.8	6	2	21	4.13	7969	19512	3045	14.6286	0.3756
6278	P53675-2	CLH2_HUMAN	Isoform Muscle of Clathrin heavy chain 2 OS Homo sapiens GN CLTCL1	Regular	190.284	0.18	180297	48	17	123	9.16	137176	0	61163			6275 6276 6277
3104	O95861	BPNT1_HUMAN	3 2 5 bisphosphate nucleotidase 1 OS Homo sapiens GN BPNT1 PE 1 SV 1	Regular	190.252	0.06	33392.4	20	5	29	5.19	30749	66420	15618	49.7966	1.6628	3105
24666	P22695	QCR2_HUMAN	Cytochrome b c1 complex subunit 2 mitochondrial OS Homo sapiens GN UQCRC2 PE 1 SV 3	Regular	190.127	0.06	48443.1	30	12	27	14.57	81062	39188	25923	29.3802	1.4233
30285	Q63HR2-2	TENC1_HUMAN	Isoform 2 of Tensin like C1 domain containing phosphatase OS Homo sapiens GN TENC1	Regular	187.605	0.06	142685	26	10	101	6.55	86433	4959	39651	3.7179	0.5305	30284 30286 30287 30288 30289 30293 30294 30295
30286	Q63HR2-3	TENC1_HUMAN	Isoform 3 of Tensin like C1 domain containing phosphatase OS Homo sapiens GN TENC1	Regular	187.605	0.06	151453	26	10	107	6.15	86433	0	39651			30284 30285 30287 30288 30289 30293 30294 30295
30289	Q63HR2-6	TENC1_HUMAN	Isoform 6 of Tensin like C1 domain containing phosphatase OS Homo sapiens GN TENC1	Regular	187.605	0.06	152453	26	10	108	6.11	86433	0	39651			30284 30285 30286 30287 30288 30293 30294 30295
30284	Q63HR2	TENC1_HUMAN	Tensin like C1 domain containing phosphatase OS Homo sapiens GN TENC1 PE 1 SV 2	Regular	187.605	0.06	152581	26	10	108	6.1	86433	0	39651			30285 30286 30287 30288 30289 30293 30294 30295
30287	Q63HR2-4	TENC1_HUMAN	Isoform 4 of Tensin like C1 domain containing phosphatase OS Homo sapiens GN TENC1	Regular	187.605	0.06	153564	26	10	110	6.06	86433	0	39651			30284 30285 30286 30288 30289 30293 30294 30295
3105	O95861-2	BPNT1_HUMAN	Isoform 2 of 3 2 5 bisphosphate nucleotidase 1 OS Homo sapiens GN BPNT1	Regular	187.322	0.06	35744	17	4	31	4.92	29572	0	14417			3104
30288	Q63HR2-5	TENC1_HUMAN	Isoform 5 of Tensin like C1 domain containing phosphatase OS Homo sapiens GN TENC1	Regular	186.022	0.06	138829	22	8	95	6.69	33486	0	18650			30284 30285 30286 30287 30289 30293 30294 30295
45880	RANDOM10687	Random	Sequence 10687	Random	185.033	0.36	28261	14	8	24	27.53	316932	449250	54052	336.813	9.5187
8306	Q9Y6G9	DC1L1_HUMAN	Cytoplasmic dynein 1 light intermediate chain 1 OS Homo sapiens GN DYNC1LI1 PE 1 SV 3	Regular	184.957	0.06	56579.2	20	5	49	10.33	34752	30181.5	15614	22.6278	1.2803
20925	P80303-2	NUCB2_HUMAN	Isoform 2 of Nucleobindin 2 OS Homo sapiens GN NUCB2	Regular	183.712	0.12	50200.8	12	4	37	5	29403	0	6443			20924
20924	P80303	NUCB2_HUMAN	Nucleobindin 2 OS Homo sapiens GN NUCB2 PE 1 SV 2	Regular	183.712	0.12	50195.8	12	4	37	5	29403	69141	6443	51.8366	2.602	20925
27804	O43765	SGTA_HUMAN	Small glutamine rich tetratricopeptide repeat containing protein alpha OS Homo sapiens GN SGTA PE 1	Regular	183.02	0.12	34063.2	9	2	15	3.19	32955	56466	6384	42.3339	1.442
62796	RANDOM27603	Random	Sequence 27603	Random	182.993	0.12	30357	4	4	21	41.24	16996	5245.5	20259	3.9327	0.1194
1269	Q01433-3	AMPD2_HUMAN	Isoform Ex1A 3 of AMP deaminase 2 OS Homo sapiens GN AMPD2	Regular	180.153	0.12	88198.7	21	9	62	9.47	35984	12177	23949	9.1294	0.8052	1268 1270
1268	Q01433-2	AMPD2_HUMAN	Isoform Ex1A 2 3 of AMP deaminase 2 OS Homo sapiens GN AMPD2	Regular	180.153	0.12	92071.1	21	9	65	9.02	35984	0	23949			1269 1270
1270	Q01433-4	AMPD2_HUMAN	Isoform Ex1B 3 of AMP deaminase 2 OS Homo sapiens GN AMPD2	Regular	180.153	0.12	92918.1	23	10	63	8.96	37401	0	28877			1268 1269
10984	Q96CS3	FAF2_HUMAN	FAS associated factor 2 OS Homo sapiens GN FAF2 PE 1 SV 2	Regular	179.915	0.18	52623.6	8	3	34	4.04	20352	42894	6553	32.1587	1.6923
10240	P38117-2	ETFB_HUMAN	Isoform 2 of Electron transfer flavoprotein subunit beta OS Homo sapiens GN ETFB	Regular	178.627	0.12	37434.6	19	4	24	15.32	33637	37257	12917	27.9325	1.0456	10239
10239	P38117	ETFB_HUMAN	Electron transfer flavoprotein subunit beta OS Homo sapiens GN ETFB PE 1 SV 3	Regular	178.627	0.12	27843.7	11	2	18	10.98	24838	0	6387			10240
29525	Q9P2J5	SYLC_HUMAN	Leucyl tRNA synthetase cytoplasmic OS Homo sapiens GN LARS PE 1 SV 2	Regular	177.505	0.12	134467	29	10	97	8.42	45623	20333	23138	15.2441	2.0498
3590	Q9H425	CA198_HUMAN	Uncharacterized protein C1orf198 OS Homo sapiens GN C1orf198 PE 1 SV 1	Regular	176.526	0.12	36346.5	11	4	30	7.65	25992	25908	7247	19.4238	0.706
29538	Q9H7C4-2	SYNCI_HUMAN	Isoform 2 of Syncoilin OS Homo sapiens GN SYNC	Regular	176.393	0.41	54947.2	15	7	46	4.62	50897	19491	5654	14.6129	0.8029	29537
29537	Q9H7C4	SYNCI_HUMAN	Syncoilin OS Homo sapiens GN SYNC PE 2 SV 3	Regular	176.393	0.41	55299.5	15	7	45	4.56	50897	0	5654			29538
24261	P25787	PSA2_HUMAN	Proteasome subunit alpha type 2 OS Homo sapiens GN PSMA2 PE 1 SV 2	Regular	174.88	0.12	25898.6	12	2	15	8.12	38983	106227	16887	79.6409	2.0626
27676	Q15393	SF3B3_HUMAN	Splicing factor 3B subunit 3 OS Homo sapiens GN SF3B3 PE 1 SV 4	Regular	174.155	0.12	135578	19	6	72	3.37	69330	38922	15111	29.1807	3.9563
33091	Q9NP79	VTA1_HUMAN	Vacuolar protein sorting associated protein VTA1 homolog OS Homo sapiens GN VTA1 PE 1 SV 1	Regular	173.773	0.12	33879.3	8	2	17	5.54	18748	28122	3596	21.0837	0.7143
43334	RANDOM8141	Random	Sequence 8141	Random	173.711	0.18	79319.4	11	4	59	6.49	19010	11678	11610	8.7553	0.6945
27675	Q13435	SF3B2_HUMAN	Splicing factor 3B subunit 2 OS Homo sapiens GN SF3B2 PE 1 SV 2	Regular	173.257	0.18	100228	48	12	69	12.74	92501	50109	45898	37.5679	3.7653
13218	Q8NBJ5	GT251_HUMAN	Procollagen galactosyltransferase 1 OS Homo sapiens GN GLT25D1 PE 1 SV 1	Regular	172.903	0.18	71636.3	32	9	54	9.16	74092	51193	29955	38.3806	2.7494
13857	P52597	HNRPF_HUMAN	Heterogeneous nuclear ribonucleoprotein F OS Homo sapiens GN HNRNPF PE 1 SV 3	Regular	172.64	0.12	45672	17	3	26	8.92	42632	42632	19257	31.9622	1.4598
9761	Q13347	EIF3I_HUMAN	Eukaryotic translation initiation factor 3 subunit I OS Homo sapiens GN EIF3I PE 1 SV 1	Regular	171.233	0.12	36502	23	7	29	22.77	59856	43314	23839	32.4735	1.1853
1436	Q99873-2	ANM1_HUMAN	Isoform V3 of Protein arginine N methyltransferase 1 OS Homo sapiens GN PRMT1	Regular	169.216	0.18	39928.9	12	5	32	6.05	27335	0	8147			1435 1437
1435	Q99873	ANM1_HUMAN	Protein arginine N methyltransferase 1 OS Homo sapiens GN PRMT1 PE 1 SV 2	Regular	169.216	0.18	41515.7	12	5	31	5.82	27335	0	8147			1436 1437
1437	Q99873-3	ANM1_HUMAN	Isoform V1 of Protein arginine N methyltransferase 1 OS Homo sapiens GN PRMT1	Regular	169.216	0.18	39602.5	12	5	32	6.12	27335	28134	8147	21.0927	0.8353	1435 1436
34046	Q96C00	ZBTB9_HUMAN	Zinc finger and BTB domain containing protein 9 OS Homo sapiens GN ZBTB9 PE 1 SV 1	Regular	167.606	0.18	50602.3	5	3	32	4.23	24423	66750	7679	50.0441	2.5323
2116	O43681	ASNA_HUMAN	ATPase ASNA1 OS Homo sapiens GN ASNA1 PE 1 SV 2	Regular	167.344	0.18	38792.9	7	3	21	11.21	17214	24241.5	4049	18.1744	0.705
94	P30154	2AAB_HUMAN	Serine threonine protein phosphatase 2A 65 kDa regulatory subunit A beta isoform OS Homo sapiens GN	Regular	167.034	0.42	66213.7	19	9	47	6.49	47114	0	20945			93 95
22760	P12955	PEPD_HUMAN	Xaa Pro dipeptidase OS Homo sapiens GN PEPD PE 1 SV 3	Regular	164.915	0.18	54548.4	11	3	31	3.45	16887	23662.5	5683	17.7403	0.9677
95	P30154-2	2AAB_HUMAN	Isoform 2 of Serine threonine protein phosphatase 2A 65 kDa regulatory subunit A beta isoform OS Hom	Regular	167.034	0.42	73585	19	10	53	5.85	51398	0	21750			93 94
44108	RANDOM8915	Random	Sequence 8915	Random	163.286	0.42	44292.5	17	13	32	9.55	53845	4203	33149	3.1511	0.1396
2667	O00154-2	BACH_HUMAN	Isoform hBACHa X of Cytosolic acyl coenzyme A thioester hydrolase OS Homo sapiens GN ACOT7	Regular	163.283	0.18	27041	12	3	16	13.01	28758	0	5301			2666 2668 2669 2670 2671
2668	O00154-3	BACH_HUMAN	Isoform hBACHa Xi of Cytosolic acyl coenzyme A thioester hydrolase OS Homo sapiens GN ACOT7	Regular	163.283	0.18	30977.4	12	3	18	11.31	28758	0	5301			2666 2667 2669 2670 2671
30137	Q15560	TCEA2_HUMAN	Transcription elongation factor A protein 2 OS Homo sapiens GN TCEA2 PE 1 SV 1	Regular	162.021	0.18	33600.9	14	4	28	11.04	28113	27504	8650	20.6204	0.6929	30135 30136
22177	P09874	PARP1_HUMAN	Poly ADP ribose polymerase 1 OS Homo sapiens GN PARP1 PE 1 SV 4	Regular	161.659	0.36	113084	21	10	83	4.73	77239	32769	18288	24.5677	2.7782
907	Q8N556	AFAP1_HUMAN	Actin filament associated protein 1 OS Homo sapiens GN AFAP1 PE 1 SV 2	Regular	160.833	0.18	80725.1	27	10	57	10.55	88138	62825	30300	47.1014	3.8023
9859	Q9HC35	EMAL4_HUMAN	Echinoderm microtubule associated protein like 4 OS Homo sapiens GN EML4 PE 1 SV 3	Regular	160.187	0.36	108916	10	6	76	4.89	48915	22761	15119	17.0645	1.8586
9752	Q14152	EIF3A_HUMAN	Eukaryotic translation initiation factor 3 subunit A OS Homo sapiens GN EIF3A PE 1 SV 1	Regular	159.207	0.3	166570	59	25	250	2.75	165325	35702	73879	26.7666	4.4585
69228	RANDOM34035	Random	Sequence 34035	Random	158.476	0.3	60872.3	16	8	52	6.12	38836	3663	14682	2.7462	0.1672
46103	RANDOM10910	Random	Sequence 10910	Random	157.784	0.24	48667.3	22	8	37	12.44	115991	101418	54727	76.0355	3.7004
1281	P15144	AMPN_HUMAN	Aminopeptidase N OS Homo sapiens GN ANPEP PE 1 SV 4	Regular	157.713	0.3	109540	26	9	73	6.72	89485	54101	30540	40.5608	4.443
30136	P23193-2	TCEA1_HUMAN	Isoform 2 of Transcription elongation factor A protein 1 OS Homo sapiens GN TCEA1	Regular	156.284	0.36	31664	15	5	30	9.64	28439	0	7871			30135 30137
384	Q8NE71-2	ABCF1_HUMAN	Isoform 2 of ATP binding cassette sub family F member 1 OS Homo sapiens GN ABCF1	Regular	156.254	0.36	91680.4	15	5	64	5.45	27079	17490	9325	13.1127	1.2022	383 2679
23009	Q6NYC8-2	PHTNS_HUMAN	Isoform 2 of Phostensin OS Homo sapiens GN KIAA1949	Regular	156.158	0.41	42832.9	9	4	42	10.34	17436	37104	13918	27.8178	1.1915	23008
383	Q8NE71	ABCF1_HUMAN	ATP binding cassette sub family F member 1 OS Homo sapiens GN ABCF1 PE 1 SV 2	Regular	156.254	0.36	95925.9	15	5	66	5.21	27079	0	9325			384 2679
19175	P43121-2	MUC18_HUMAN	Isoform 2 of Cell surface glycoprotein MUC18 OS Homo sapiens GN MCAM	Regular	155.909	0.42	57605.4	18	4	40	9.49	48378	0	29176			19174
30135	P23193	TCEA1_HUMAN	Transcription elongation factor A protein 1 OS Homo sapiens GN TCEA1 PE 1 SV 2	Regular	156.284	0.36	33969.8	9	3	33	4.32	21586	0	4101			30136 30137
12142	Q92538	GBF1_HUMAN	Golgi specific brefeldin A resistance guanine nucleotide exchange factor 1 OS Homo sapiens GN GBF1 P	Regular	155.564	0.41	206446	36	17	133	3.55	179833	25228	76613	18.914	3.9047	9943 9944 13367 13368 13369 13983 13985 13986 13987 13988
14321	P50213-2	IDH3A_HUMAN	Isoform 2 of Isocitrate dehydrogenase NAD subunit alpha mitochondrial OS Homo sapiens GN IDH3A	Regular	155.439	0.3	31381.3	9	3	25	11.81	15078	20454	6596	15.3349	0.4812	14320
14320	P50213	IDH3A_HUMAN	Isocitrate dehydrogenase NAD subunit alpha mitochondrial OS Homo sapiens GN IDH3A PE 1 SV 1	Regular	155.439	0.3	39591.8	9	3	31	9.29	15078	0	6596			14321
11068	A6NHQ2	FBLL1_HUMAN	rRNA tRNA 2 O methyltransferase fibrillarin like protein 1 OS Homo sapiens GN FBLL1 PE 3 SV 1	Regular	152.475	0.36	34675.2	12	5	26	9.01	106096	27792	49274	20.8363	0.7225
24338	P55036	PSMD4_HUMAN	26S proteasome non ATPase regulatory subunit 4 OS Homo sapiens GN PSMD4 PE 1 SV 1	Regular	152.462	0.36	40736.8	17	5	21	14.32	46561	44449.5	14778	33.3248	1.3575
14696	A1L0T0	ILVBL_HUMAN	Acetolactate synthase like protein OS Homo sapiens GN ILVBL PE 1 SV 2	Regular	150.782	0.36	67867.9	17	5	44	7.12	44932	28267.5	14099	21.1928	1.4383
24031	Q5JRX3	PREP_HUMAN	Presequence protease mitochondrial OS Homo sapiens GN PITRM1 PE 1 SV 2	Regular	149.819	0.36	117455	18	8	76	6.17	48911	18520	19399	13.8849	1.6308	24032
24032	Q5JRX3-2	PREP_HUMAN	Isoform 2 of Presequence protease mitochondrial OS Homo sapiens GN PITRM1	Regular	149.819	0.36	117554	18	8	76	6.17	48911	0	19399			24031
8598	P15924-2	DESP_HUMAN	Isoform DP2 of Desmoplakin OS Homo sapiens GN DSP	Regular	149.634	0.42	260119	60	28	196	5.59	122898	32301	60567	24.2168	6.2993	8597
8597	P15924	DESP_HUMAN	Desmoplakin OS Homo sapiens GN DSP PE 1 SV 3	Regular	149.634	0.42	331775	72	34	266	4.74	138483	0	72120			8598
9943	Q58FF3	ENPLL_HUMAN	Putative endoplasmin like protein OS Homo sapiens GN HSP90B2P PE 5 SV 1	Regular	146.74	0.41	45859.1	26	8	44	15.54	76204	2196	22510	1.6464	0.0755	9944 12142 13367 13368 13369 13983 13985 13986 13987 13988
16858	Q7Z4I7	LIMS2_HUMAN	LIM and senescent cell antigen like containing domain protein 2 OS Homo sapiens GN LIMS2 PE 1 SV 1	Regular	146.735	0.36	38916.3	17	5	29	11.73	49099	8837	9704	6.6253	0.2578	16857
13418	Q99871	HAUS7_HUMAN	HAUS augmin like complex subunit 7 OS Homo sapiens GN HAUS7 PE 1 SV 3	Regular	146.614	0.42	40778.4	7	4	21	10.6	7777	5193	8578	3.8933	0.1588	13419
17257	Q07954	LRP1_HUMAN	Prolow density lipoprotein receptor related protein 1 OS Homo sapiens GN LRP1 PE 1 SV 1	Regular	146.227	0.41	504578	98	32	301	4.62	199559	48493	73078	36.3564	18.3446
13419	Q99871-2	HAUS7_HUMAN	Isoform 2 of HAUS augmin like complex subunit 7 OS Homo sapiens GN HAUS7	Regular	146.614	0.42	47262	7	4	28	9.13	7777	0	8578			13418
15476	Q7Z794	K2C1B_HUMAN	Keratin type II cytoskeletal 1b OS Homo sapiens GN KRT77 PE 1 SV 3	Regular	145.359	0.52	61901.5	20	9	44	12.63	58571	20207	47593	15.1497	0.9378	1021 8596 15477 15494 20142 20143 20167 20168 32904
23008	Q6NYC8	PHTNS_HUMAN	Phostensin OS Homo sapiens GN KIAA1949 PE 1 SV 1	Regular	148.025	0.41	67942.7	8	4	58	6.36	18493	0	13795			23009
26239	O15160	RPAC1_HUMAN	DNA directed RNA polymerases I and III subunit RPAC1 OS Homo sapiens GN POLR1C PE 1 SV 1	Regular	143.851	0.47	39249.8	12	5	22	6.07	24090	22035	13682	16.5202	0.6484	26240
570	Q07912-2	ACK1_HUMAN	Isoform 2 of Activated CDC42 kinase 1 OS Homo sapiens GN TNK2	Regular	143.226	0.36	60061.9	13	5	47	10.8	29579	14957	15683	11.2136	0.6735
10941	Q8NCA5-2	FA98A_HUMAN	Isoform 2 of Protein FAM98A OS Homo sapiens GN FAM98A	Regular	142.352	0.42	55272.6	9	2	34	2.9	8603	22089	3197	16.5607	0.9154	10940
10940	Q8NCA5	FA98A_HUMAN	Protein FAM98A OS Homo sapiens GN FAM98A PE 1 SV 1	Regular	142.352	0.42	55400.8	9	2	34	2.89	8603	0	3197			10941
7561	Q13098-5	CSN1_HUMAN	Isoform 4 of COP9 signalosome complex subunit 1 OS Homo sapiens GN GPS1	Regular	142.263	0.41	55093.3	21	5	33	11.29	22545	26421	11268	19.8085	1.0913	7560
7560	Q13098	CSN1_HUMAN	COP9 signalosome complex subunit 1 OS Homo sapiens GN GPS1 PE 1 SV 4	Regular	142.263	0.41	55536.8	21	5	33	11.2	22545	0	11268			7561
24906	Q70E73	RAPH1_HUMAN	Ras associated and pleckstrin homology domains containing protein 1 OS Homo sapiens GN RAPH1 PE 1 SV	Regular	138.885	0.47	135256	24	10	78	4.08	147961	22077	59243	16.5517	2.2387
22447	Q16822-2	PCKGM_HUMAN	Isoform 2 of Phosphoenolpyruvate carboxykinase GTP mitochondrial OS Homo sapiens GN PCK2	Regular	138.624	0.68	47563.9	8	7	30	12.7	36023	0	10821			22446
6503	P09543	CN37_HUMAN	2 3 cyclic nucleotide 3 phosphodiesterase OS Homo sapiens GN CNP PE 1 SV 2	Regular	138.48	0.41	47578.7	16	6	41	14.73	49781	0	22908			6504
24451	P18031	PTN1_HUMAN	Tyrosine protein phosphatase non receptor type 1 OS Homo sapiens GN PTPN1 PE 1 SV 1	Regular	136.739	0.41	49967	8	5	52	6.9	29143	25903.5	10061	19.4205	0.9704
30282	P24821-5	TENA_HUMAN	Isoform 5 of Tenascin OS Homo sapiens GN TNC	Regular	137.071	0.41	181529	37	18	126	7.92	61450	10571	38207	7.9253	1.4387	30278 30279 30280 30281 30283
30279	P24821-2	TENA_HUMAN	Isoform HT 5 of Tenascin OS Homo sapiens GN TNC	Regular	137.071	0.41	191374	37	18	130	7.5	61450	0	38207			30278 30280 30281 30282 30283
30280	P24821-3	TENA_HUMAN	Isoform 3 of Tenascin OS Homo sapiens GN TNC	Regular	137.071	0.41	201360	37	18	134	7.13	61450	0	38207			30278 30279 30281 30282 30283
30281	P24821-4	TENA_HUMAN	Isoform HT 33 of Tenascin OS Homo sapiens GN TNC	Regular	137.071	0.41	230868	37	18	149	6.21	61450	0	38207			30278 30279 30280 30282 30283
30278	P24821	TENA_HUMAN	Tenascin OS Homo sapiens GN TNC PE 1 SV 3	Regular	137.071	0.41	240854	37	18	153	5.95	61450	0	38207			30279 30280 30281 30282 30283
25352	P27694	RFA1_HUMAN	Replication protein A 70 kDa DNA binding subunit OS Homo sapiens GN RPA1 PE 1 SV 2	Regular	132.116	0.52	68138.4	23	11	40	8.12	51334	15831	18666	11.8689	0.8087
30283	P24821-6	TENA_HUMAN	Isoform P31 of Tenascin OS Homo sapiens GN TNC	Regular	131.187	0.46	171360	35	17	119	7.35	59782	0	37264			30278 30279 30280 30281 30282
8476	Q86XP3-2	DDX42_HUMAN	Isoform 2 of ATP dependent RNA helicase DDX42 OS Homo sapiens GN DDX42	Regular	131.117	0.47	90068.4	28	11	70	6.23	61802	12400.5	25574	9.2969	0.8374	8475
3577	Q9NTI7-2	CA183_HUMAN	Isoform 2 of Uncharacterized protein C1orf183 OS Homo sapiens GN C1orf183	Regular	130.916	0.68	30873.1	9	4	23	13.12	25072	25491	8957	19.1112	0.59	3576
6884	Q9P299	COPZ2_HUMAN	Coatomer subunit zeta 2 OS Homo sapiens GN COPZ2 PE 2 SV 1	Regular	130.618	0.41	23548	9	1	15	9.05	17755	53265	5994	39.934	0.9404
23721	P62714	PP2AB_HUMAN	Serine threonine protein phosphatase 2A catalytic subunit beta isoform OS Homo sapiens GN PPP2CB PE	Regular	130.596	0.67	35575.2	17	8	24	12.3	29435	0	11266			23720
6504	P09543-2	CN37_HUMAN	Isoform DNAI of 2 3 cyclic nucleotide 3 phosphodiesterase OS Homo sapiens GN CNP	Regular	130.517	0.41	45098.7	16	6	40	15.46	49781	72351	22908	54.2433	2.4463	6503
68109	RANDOM32916	Random	Sequence 32916	Random	130.508	0.47	90763.1	9	3	60	3.43	61061	167235	39446	125.38	11.3799
14708	P20839-2	IMDH1_HUMAN	Isoform 2 of Inosine 5 monophosphate dehydrogenase 1 OS Homo sapiens GN IMPDH1	Regular	130.266	0.47	52597.7	11	5	37	3.89	28509	5626.5	7277	4.2183	0.2219	14707 14709 14710
8475	Q86XP3	DDX42_HUMAN	ATP dependent RNA helicase DDX42 OS Homo sapiens GN DDX42 PE 1 SV 1	Regular	130.907	0.47	102975	33	13	75	5.44	67911	0	28034			8476
1122	P47895	AL1A3_HUMAN	Aldehyde dehydrogenase family 1 member A3 OS Homo sapiens GN ALDH1A3 PE 1 SV 2	Regular	130.185	0.46	56108.6	16	7	39	4.3	53960	1008	17087	0.7557	0.0424	1123
14707	P20839	IMDH1_HUMAN	Inosine 5 monophosphate dehydrogenase 1 OS Homo sapiens GN IMPDH1 PE 1 SV 2	Regular	130.266	0.47	55406	11	5	38	3.7	28509	0	7277			14708 14709 14710
23722	Q08209	PP2BA_HUMAN	Serine threonine protein phosphatase 2B catalytic subunit alpha isoform OS Homo sapiens GN PPP3CA PE	Regular	129.675	0.41	58688	11	2	32	7.29	18834	0	2904			23723
23723	Q08209-2	PP2BA_HUMAN	Isoform 2 of Serine threonine protein phosphatase 2B catalytic subunit alpha isoform OS Homo sapiens	Regular	129.675	0.41	57659	11	2	32	7.44	18834	22563	2904	16.916	0.9754	23722
14709	P20839-3	IMDH1_HUMAN	Isoform 3 of Inosine 5 monophosphate dehydrogenase 1 OS Homo sapiens GN IMPDH1	Regular	130.266	0.47	60437.5	11	5	38	3.37	28509	0	7277			14707 14708 14710
3576	Q9NTI7	CA183_HUMAN	Uncharacterized protein C1orf183 OS Homo sapiens GN C1orf183 PE 2 SV 1	Regular	130.916	0.68	32759.3	9	4	27	12.46	25072	0	8957			3577
30082	Q9BZK7	TBL1R_HUMAN	F box like WD repeat containing protein TBL1XR1 OS Homo sapiens GN TBL1XR1 PE 1 SV 1	Regular	129.399	0.41	55595	19	4	33	9.14	28368	26019	8734	19.5071	1.0845
29527	P56192	SYMC_HUMAN	Methionyl tRNA synthetase cytoplasmic OS Homo sapiens GN MARS PE 1 SV 2	Regular	128.356	0.47	101116	15	6	51	6	39132	10479	18858	7.8564	0.7944
2921	Q15582	BGH3_HUMAN	Transforming growth factor beta induced protein ig h3 OS Homo sapiens GN TGFBI PE 1 SV 1	Regular	127.16	0.63	74681.1	25	8	45	13.03	63824	34636.5	25747	25.9678	1.9393
12637	Q9Y5P6-2	GMPPB_HUMAN	Isoform 2 of Mannose 1 phosphate guanyltransferase beta OS Homo sapiens GN GMPPB	Regular	126.983	0.47	42621.8	7	1	30	5.17	11092	0	2581			12636
12636	Q9Y5P6	GMPPB_HUMAN	Mannose 1 phosphate guanyltransferase beta OS Homo sapiens GN GMPPB PE 1 SV 2	Regular	126.983	0.47	39834.6	7	1	27	5.56	11092	33276	2581	24.9478	0.9938	12637
19430	Q9NZM1-8	MYOF_HUMAN	Isoform 8 of Myoferlin OS Homo sapiens GN MYOF	Regular	142.705	0.58	46695.1	9	3	37	1.91	58926	0	7536			19423 19424 19425 19426 19427 19428 19429
47495	RANDOM12302	Random	Sequence 12302	Random	126.622	0.58	70613.8	21	8	49	4.01	197292	154212	90973	115.616	8.1641
26240	O15160-2	RPAC1_HUMAN	Isoform 2 of DNA directed RNA polymerases I and III subunit RPAC1 OS Homo sapiens GN POLR1C	Regular	125.824	0.47	38646.9	10	4	27	6.14	21222	0	13224			26239
21899	P32322	P5CR1_HUMAN	Pyrroline 5 carboxylate reductase 1 mitochondrial OS Homo sapiens GN PYCR1 PE 1 SV 2	Regular	125.62	0.47	33360.7	10	3	25	8.78	24639	24276	2839	18.2003	0.6072
12450	O14908	GIPC1_HUMAN	PDZ domain containing protein GIPC1 OS Homo sapiens GN GIPC1 PE 1 SV 2	Regular	124.378	0.46	36049.3	12	2	25	13.51	22812	34218	19792	25.654	0.9248
13844	Q1KMD3	HNRL2_HUMAN	Heterogeneous nuclear ribonucleoprotein U like protein 2 OS Homo sapiens GN HNRNPUL2 PE 1 SV 1	Regular	123.679	0.46	85104.8	43	12	58	13.12	63286	33142	31634	24.8473	2.1146
203	Q8IZ83	A16A1_HUMAN	Aldehyde dehydrogenase family 16 member A1 OS Homo sapiens GN ALDH16A1 PE 1 SV 2	Regular	122.477	0.68	85127.7	19	7	45	4.11	42487	34845	12852	26.1241	2.2239
11591	Q53EP0-2	FND3B_HUMAN	Isoform 2 of Fibronectin type III domain containing protein 3B OS Homo sapiens GN FNDC3B	Regular	121.808	0.63	69571.9	16	5	34	2.07	24555	32076	12427	24.0481	1.6731	11590
24638	P11217	PYGM_HUMAN	Glycogen phosphorylase muscle form OS Homo sapiens GN PYGM PE 1 SV 6	Regular	121.14	0.46	97092.3	12	3	75	4.75	37902	0	11252			24636 24637
16759	O95202	LETM1_HUMAN	LETM1 and EF hand domain containing protein 1 mitochondrial OS Homo sapiens GN LETM1 PE 1 SV 1	Regular	120.702	0.63	83354.4	10	7	66	3.65	36023	33573	14280	25.1705	2.0981
13191	Q92896	GSLG1_HUMAN	Golgi apparatus protein 1 OS Homo sapiens GN GLG1 PE 1 SV 2	Regular	120.427	0.46	134553	24	8	95	6.96	81851	54667	35184	40.9851	5.5147	13192
13192	Q92896-2	GSLG1_HUMAN	Isoform 2 of Golgi apparatus protein 1 OS Homo sapiens GN GLG1	Regular	120.427	0.46	137223	24	8	97	6.82	81851	0	35184			13191
2680	O95817	BAG3_HUMAN	BAG family molecular chaperone regulator 3 OS Homo sapiens GN BAG3 PE 1 SV 3	Regular	119.852	1.15	61594.8	21	11	43	6.09	52074	21426	17171	16.0636	0.9894
17180	Q8N1G4	LRC47_HUMAN	Leucine rich repeat containing protein 47 OS Homo sapiens GN LRRC47 PE 1 SV 1	Regular	119.819	0.52	63473.1	10	7	48	2.4	121635	19668	25890	14.7456	0.9359
9719	Q9H4M9	EHD1_HUMAN	EH domain containing protein 1 OS Homo sapiens GN EHD1 PE 1 SV 2	Regular	119.537	0.46	60627	16	3	48	7.12	36503	49891.5	10975	37.4048	2.2677
47853	RANDOM12660	Random	Sequence 12660	Random	119.03	0.52	43185.4	9	4	32	12.4	15466	13832	8524	10.3702	0.4478
21865	Q8IVL6-2	P3H3_HUMAN	Isoform 2 of Prolyl 3 hydroxylase 3 OS Homo sapiens GN LEPREL2	Regular	118.004	0.78	62295	18	7	51	8.89	27881	0	11034			21864
13848	Q8WVV9-4	HNRLL_HUMAN	Isoform 4 of Heterogeneous nuclear ribonucleoprotein L like OS Homo sapiens GN HNRPLL	Regular	117.365	0.94	59648	12	5	43	1.3	26419	0	7722			13845 13862
15443	P13645	K1C10_HUMAN	Keratin type I cytoskeletal 10 OS Homo sapiens GN KRT10 PE 1 SV 6	Regular	117.054	0.58	58827.2	10	2	35	4.97	14156	21234	8487	15.9196	0.9365
13845	Q8WVV9	HNRLL_HUMAN	Heterogeneous nuclear ribonucleoprotein L like OS Homo sapiens GN HNRPLL PE 1 SV 1	Regular	117.365	0.94	60083.3	12	5	45	1.29	26419	0	7722			13848 13862
15463	P35527	K1C9_HUMAN	Keratin type I cytoskeletal 9 OS Homo sapiens GN KRT9 PE 1 SV 3	Regular	116.43	0.63	62064.5	30	9	40	10.27	190976	157104	41217	117.785	7.3102
22663	Q9P2J9	PDP2_HUMAN	Pyruvate dehydrogenase acetyl transferring phosphatase 2 mitochondrial OS Homo sapiens GN PDP2	Regular	115.567	0.94	59978.2	18	9	38	9.64	111873	7582.5	42191	5.6848	0.341
16529	P07942	LAMB1_HUMAN	Laminin subunit beta 1 OS Homo sapiens GN LAMB1 PE 1 SV 1	Regular	115.477	0.68	198067	37	18	114	3.81	315361	22792	49381	17.0877	3.3845
12722	Q08378-2	GOGA3_HUMAN	Isoform 2 of Golgin subfamily A member 3 OS Homo sapiens GN GOLGA3	Regular	121.425	0.94	155683	37	22	140	7.34	82540	27940	37342	20.9473	3.2611	12721 12723
7957	Q9Y3I0	CV028_HUMAN	UPF0027 protein C22orf28 OS Homo sapiens GN C22orf28 PE 1 SV 1	Regular	115.416	0.63	55210.5	20	7	38	8.91	30345	24133.5	12030	18.0935	0.9989
11590	Q53EP0	FND3B_HUMAN	Fibronectin type III domain containing protein 3B OS Homo sapiens GN FNDC3B PE 1 SV 2	Regular	121.808	0.63	132889	16	5	60	1.08	24555	0	12427			11591
58242	RANDOM23049	Random	Sequence 23049	Random	114.95	0.63	72649.7	17	7	51	6.45	51058	20277	9664	15.2022	1.1044
20265	Q8N4C6-6	NIN_HUMAN	Isoform 6 of Ninein OS Homo sapiens GN NIN	Regular	113.931	0.68	147800	32	11	111	2.75	154623	0	59613			20260 20261 20262 20263 20264 20266 20267 26354 26355 26356
28442	O43290	SNUT1_HUMAN	U4 U6 U5 tri snRNP associated protein 1 OS Homo sapiens GN SART1 PE 1 SV 1	Regular	113.537	0.68	90254.9	18	9	80	6.13	31802	10452	9716	7.8361	0.7072
19309	Q9HB07	MYG1_HUMAN	UPF0160 protein MYG1 mitochondrial OS Homo sapiens GN C12orf10 PE 1 SV 2	Regular	113.48	0.63	42449.3	6	4	30	7.18	14813	18862.5	4999	14.1417	0.6003
12721	Q08378	GOGA3_HUMAN	Golgin subfamily A member 3 OS Homo sapiens GN GOLGA3 PE 1 SV 2	Regular	121.425	0.94	167355	37	22	146	6.81	82540	0	37342			12722 12723
2129	Q12797-2	ASPH_HUMAN	Isoform Junctate of Aspartyl asparaginyl beta hydroxylase OS Homo sapiens GN ASPH	Regular	112.873	0.63	34646.1	8	2	8	5.75	20076	0	8546			2128
24072	P78527-2	PRKDC_HUMAN	Isoform 2 of DNA dependent protein kinase catalytic subunit OS Homo sapiens GN PRKDC	Regular	110.649	0.67	465502	95	31	348	4.08	381900	37352	101095	28.0037	13.0358	24071
24071	P78527	PRKDC_HUMAN	DNA dependent protein kinase catalytic subunit OS Homo sapiens GN PRKDC PE 1 SV 3	Regular	110.649	0.68	469090	95	31	352	4.05	381900	0	101095			24072
18029	P49736	MCM2_HUMAN	DNA replication licensing factor MCM2 OS Homo sapiens GN MCM2 PE 1 SV 4	Regular	110.409	0.63	101896	20	6	76	2.88	17475	16324.5	13328	12.2389	1.2471
24405	Q7RTS3	PTF1A_HUMAN	Pancreas transcription factor 1 subunit alpha OS Homo sapiens GN PTF1A PE 1 SV 1	Regular	110.052	0.89	34970	11	4	18	3.66	13735	5808	11183	4.3544	0.1523
20263	Q8N4C6-4	NIN_HUMAN	Isoform Isotype 1 of Ninein OS Homo sapiens GN NIN	Regular	114.35	0.68	236135	48	19	184	3.1	191784	0	74285			20260 20261 20262 20264 20265 20266 20267 26354 26355 26356
20267	Q8N4C6-9	NIN_HUMAN	Isoform 8 of Ninein OS Homo sapiens GN NIN	Regular	114.35	0.68	238942	48	19	185	3.07	191784	0	74285			20260 20261 20262 20263 20264 20265 20266 26354 26355 26356
20261	Q8N4C6-2	NIN_HUMAN	Isoform Isotype 3 of Ninein OS Homo sapiens GN NIN	Regular	114.35	0.68	241191	48	19	185	3.04	191784	0	74285			20260 20262 20263 20264 20265 20266 20267 26354 26355 26356
19353	Q15746-4	MYLK_HUMAN	Isoform 3B of Myosin light chain kinase smooth muscle OS Homo sapiens GN MYLK	Regular	109.698	0.63	197400	35	14	132	3.12	74117	26007	26459	19.4981	3.8489	19350 19351 19352 19354 19355 19356
20260	Q8N4C6	NIN_HUMAN	Ninein OS Homo sapiens GN NIN PE 1 SV 4	Regular	114.35	0.68	243250	48	19	187	3.01	191784	0	74285			20261 20262 20263 20264 20265 20266 20267 26354 26355 26356
20264	Q8N4C6-5	NIN_HUMAN	Isoform 5 of Ninein OS Homo sapiens GN NIN	Regular	114.35	0.68	243890	48	19	189	3.01	191784	0	74285			20260 20261 20262 20263 20265 20266 20267 26354 26355 26356
19354	Q15746-5	MYLK_HUMAN	Isoform 4 of Myosin light chain kinase smooth muscle OS Homo sapiens GN MYLK	Regular	109.698	0.63	202351	35	14	134	3.04	74117	0	26459			19350 19351 19352 19353 19355 19356
19351	Q15746-2	MYLK_HUMAN	Isoform 2 of Myosin light chain kinase smooth muscle OS Homo sapiens GN MYLK	Regular	109.698	0.63	203056	35	14	133	3.04	74117	0	26459			19350 19352 19353 19354 19355 19356
19352	Q15746-3	MYLK_HUMAN	Isoform 3A of Myosin light chain kinase smooth muscle OS Homo sapiens GN MYLK	Regular	109.698	0.63	205059	35	14	137	3.01	74117	0	26459			19350 19351 19353 19354 19355 19356
20262	Q8N4C6-10	NIN_HUMAN	Isoform Isotype 2 of Ninein OS Homo sapiens GN NIN	Regular	114.35	0.68	246136	50	20	190	2.98	193556	0	75580			20260 20261 20263 20264 20265 20266 20267 26354 26355 26356
19355	Q15746-6	MYLK_HUMAN	Isoform Del 1790 of Myosin light chain kinase smooth muscle OS Homo sapiens GN MYLK	Regular	109.698	0.63	210586	35	14	138	2.93	74117	0	26459			19350 19351 19352 19353 19354 19356
19350	Q15746	MYLK_HUMAN	Myosin light chain kinase smooth muscle OS Homo sapiens GN MYLK PE 1 SV 4	Regular	109.698	0.63	210716	35	14	138	2.93	74117	0	26459			19351 19352 19353 19354 19355 19356
20266	Q8N4C6-7	NIN_HUMAN	Isoform B of Ninein OS Homo sapiens GN NIN	Regular	114.35	0.68	248194	50	20	192	2.95	193556	0	75580			20260 20261 20262 20263 20264 20265 20267 26354 26355 26356
37042	RANDOM1849	Random	Sequence 1849	Random	108.228	1.35	76176.5	16	5	51	4.78	73742	106353	35928	79.7354	6.074
29025	Q9UQ35	SRRM2_HUMAN	Serine arginine repetitive matrix protein 2 OS Homo sapiens GN SRRM2 PE 1 SV 2	Regular	109.696	0.68	299615	48	18	189	3.82	115738	30890	37789	23.159	6.9388	29026
9558	Q96DC8	ECHD3_HUMAN	Enoyl CoA hydratase domain containing protein 3 mitochondrial OS Homo sapiens GN ECHDC3 PE 1 SV 2	Regular	107.774	0.63	32633.8	4	2	31	16.5	23006	34509	8871	25.8722	0.8443
18083	Q9Y6D9	MD1L1_HUMAN	Mitotic spindle assembly checkpoint protein MAD1 OS Homo sapiens GN MAD1L1 PE 1 SV 2	Regular	107.723	0.68	83067.1	13	7	79	6.55	302393	403506	188254	302.518	25.1293
13278	P49915	GUAA_HUMAN	GMP synthase glutamine hydrolyzing OS Homo sapiens GN GMPS PE 1 SV 1	Regular	107.121	0.68	76715.6	12	9	68	3.46	22030	12978	8461	9.7299	0.7464
6696	P02462	CO4A1_HUMAN	Collagen alpha 1 IV chain OS Homo sapiens GN COL4A1 PE 1 SV 3	Regular	106.841	0.68	160615	13	7	89	1.56	25626	32154	12768	24.1066	3.8719
53534	RANDOM18341	Random	Sequence 18341	Random	106.781	1.2	64875.7	7	5	47	7.85	42652	3447	22358	2.5843	0.1677
12723	Q08378-4	GOGA3_HUMAN	Isoform 3 of Golgin subfamily A member 3 OS Homo sapiens GN GOLGA3	Regular	106.413	1.19	126129	28	16	106	4.5	65444	0	23258			12721 12722
64297	RANDOM29104	Random	Sequence 29104	Random	106.385	0.68	43424.9	5	3	25	7.67	12610	20523	4868	15.3866	0.6682
10112	P48449	ERG7_HUMAN	Lanosterol synthase OS Homo sapiens GN LSS PE 1 SV 1	Regular	106.356	0.68	83309	7	2	51	1.78	10225	26757	4653	20.0604	1.6712
33523	Q9NQW7	XPP1_HUMAN	Xaa Pro aminopeptidase 1 OS Homo sapiens GN XPNPEP1 PE 1 SV 3	Regular	105.699	0.68	69918	10	5	57	7.7	16999	13311	9422	9.9796	0.6978	33524
7192	Q8N4C9	CQ078_HUMAN	Uncharacterized protein C17orf78 OS Homo sapiens GN C17orf78 PE 2 SV 2	Regular	102.956	2.02	30555.5	12	6	29	10.91	32137	30591	14438	22.9348	0.7008
15506	P17858-2	K6PL_HUMAN	Isoform a of 6 phosphofructokinase liver type OS Homo sapiens GN PFKL	Regular	102.519	0.73	90203.3	28	10	54	6.77	82976	0	13252			15505 15507
823	Q9UEY8-2	ADDG_HUMAN	Isoform Short of Gamma adducin OS Homo sapiens GN ADD3	Regular	102.018	0.68	75671.2	32	11	44	8.75	101909	32313	33499	24.2258	1.8332	822
822	Q9UEY8	ADDG_HUMAN	Gamma adducin OS Homo sapiens GN ADD3 PE 1 SV 1	Regular	102.018	0.68	79154.8	32	11	45	8.36	101909	0	33499			823
27280	Q8WVM8	SCFD1_HUMAN	Sec1 family domain containing protein 1 OS Homo sapiens GN SCFD1 PE 1 SV 4	Regular	101.391	0.68	72380	12	4	49	5.14	18306	17161.5	8797	12.8664	0.9313
1396	Q7Z5J8-3	ANKAR_HUMAN	Isoform 3 of Ankyrin and armadillo repeat containing protein OS Homo sapiens GN ANKAR	Regular	100.427	0.89	91350.1	17	7	62	1.5	24994	0	18054			1394 1395
49007	RANDOM13814	Random	Sequence 13814	Random	99.2223	0.73	59183.9	14	7	47	6.03	104040	4515	25623	3.385	0.2003
24876	Q9P0K7-3	RAI14_HUMAN	Isoform 3 of Ankycorbin OS Homo sapiens GN RAI14	Regular	96.0717	0.73	109080	33	9	95	3.5	186881	19184	78942	14.3827	1.5689	24874 24875
24875	Q9P0K7-2	RAI14_HUMAN	Isoform sNORPEG of Ankycorbin OS Homo sapiens GN RAI14	Regular	98.674	0.73	110423	31	9	98	3.46	185696	0	75980			24874 24876
67752	RANDOM32559	Random	Sequence 32559	Random	97.7274	1.81	60059.9	22	9	42	5.6	26024	9102	19776	6.824	0.4098
566	Q9UKV3	ACINU_HUMAN	Apoptotic chromatin condensation inducer in the nucleus OS Homo sapiens GN ACIN1 PE 1 SV 2	Regular	96.9517	0.73	151862	23	8	154	3.13	29087	13801.5	22724	10.3473	1.5714
29476	Q9UH65	SWP70_HUMAN	Switch associated protein 70 OS Homo sapiens GN SWAP70 PE 1 SV 1	Regular	96.9492	0.78	68997.8	21	11	58	5.3	52088	16470	18634	12.348	0.852
1395	Q7Z5J8-2	ANKAR_HUMAN	Isoform 2 of Ankyrin and armadillo repeat containing protein OS Homo sapiens GN ANKAR	Regular	100.427	0.89	122727	21	8	83	1.11	26144	0	18999			1394 1396
1394	Q7Z5J8	ANKAR_HUMAN	Ankyrin and armadillo repeat containing protein OS Homo sapiens GN ANKAR PE 2 SV 3	Regular	103.036	0.89	162026	24	11	113	0.84	34814	13323	22763	9.9886	1.6184	1395 1396
1798	Q92747	ARC1A_HUMAN	Actin related protein 2 3 complex subunit 1A OS Homo sapiens GN ARPC1A PE 1 SV 2	Regular	96.6375	1.14	41569.4	15	5	29	7.3	45020	40278	16620	30.1974	1.2553
24874	Q9P0K7	RAI14_HUMAN	Ankycorbin OS Homo sapiens GN RAI14 PE 1 SV 2	Regular	98.674	0.73	110042	31	9	96	3.47	185696	0	75980			24875 24876
33550	Q6P2D8-4	XRRA1_HUMAN	Isoform 4 of X ray radiation resistance associated protein 1 OS Homo sapiens GN XRRA1	Regular	97.713	0.93	83591.6	7	4	65	3.94	16104	27702	3410	20.7688	1.7361	33547 33548 33549
12512	Q04446	GLGB_HUMAN	1 4 alpha glucan branching enzyme OS Homo sapiens GN GBE1 PE 1 SV 2	Regular	95.418	0.73	80460.1	9	2	47	3.13	16286	39312	6190	29.4731	2.3714
19356	Q15746-7	MYLK_HUMAN	Isoform Smooth muscle isozyme of Myosin light chain kinase smooth muscle OS Homo sapiens GN MYLK	Regular	95.0945	0.73	110205	17	7	66	2.92	46932	0	16450			19350 19351 19352 19353 19354 19355
22182	Q9UKK3	PARP4_HUMAN	Poly ADP ribose polymerase 4 OS Homo sapiens GN PARP4 PE 1 SV 3	Regular	94.9557	0.94	192595	28	14	119	3.65	133780	38035.5	36132	28.5161	5.4921
9762	O75822	EIF3J_HUMAN	Eukaryotic translation initiation factor 3 subunit J OS Homo sapiens GN EIF3J PE 1 SV 2	Regular	94.5949	0.78	29062.5	13	5	26	4.26	25948	23574	7863	17.674	0.5136
33549	Q6P2D8-3	XRRA1_HUMAN	Isoform 3 of X ray radiation resistance associated protein 1 OS Homo sapiens GN XRRA1	Regular	97.713	0.93	88346.4	7	4	68	3.73	16104	0	3410			33547 33548 33550
37146	RANDOM1953	Random	Sequence 1953	Random	94.4079	1.15	104479	12	11	75	6.31	32309	6324	18776	4.7413	0.4954
33547	Q6P2D8	XRRA1_HUMAN	X ray radiation resistance associated protein 1 OS Homo sapiens GN XRRA1 PE 2 SV 2	Regular	97.713	0.93	89864	7	4	69	3.66	16104	0	3410			33548 33549 33550
15489	Q7RTS7	K2C74_HUMAN	Keratin type II cytoskeletal 74 OS Homo sapiens GN KRT74 PE 1 SV 2	Regular	94.1391	0.73	57865.5	17	7	50	1.89	33856	9405	16599	7.0512	0.408
61827	RANDOM26634	Random	Sequence 26634	Random	94.016	0.84	84907.9	6	6	59	2.25	22538	16344	8999	12.2535	1.0404
36751	RANDOM1558	Random	Sequence 1558	Random	93.5976	0.78	37041.6	3	3	25	14.41	5719	8871	5394	6.6508	0.2464
22028	O75914-2	PAK3_HUMAN	Isoform 2 of Serine threonine protein kinase PAK 3 OS Homo sapiens GN PAK3	Regular	92.5093	0.73	60692.9	10	3	45	5.15	23950	0	5505			22026 22027
22027	O75914	PAK3_HUMAN	Serine threonine protein kinase PAK 3 OS Homo sapiens GN PAK3 PE 1 SV 2	Regular	92.5093	0.73	62309.8	10	3	46	5.01	23950	0	5505			22026 22028
62961	RANDOM27768	Random	Sequence 27768	Random	92.0018	0.98	51709.7	13	6	37	3.05	675182	21312	197821	15.9781	0.8262
53174	RANDOM17981	Random	Sequence 17981	Random	90.9803	1.04	122778	26	10	84	3.98	437592	625353	75539	468.842	57.5633
28206	Q9H2G2	SLK_HUMAN	STE20 like serine threonine protein kinase OS Homo sapiens GN SLK PE 1 SV 1	Regular	88.6967	1.61	142695	46	20	123	6.56	65824	0	37433			28207
14385	P78344-2	IF4G2_HUMAN	Isoform 2 of Eukaryotic translation initiation factor 4 gamma 2 OS Homo sapiens GN EIF4G2	Regular	90.262	1.51	98150.5	13	7	74	4.72	30978	36501	8885	27.3657	2.686	14384
9589	Q6P2E9-2	EDC4_HUMAN	Isoform 2 of Enhancer of mRNA decapping protein 4 OS Homo sapiens GN EDC4	Regular	90.0476	0.89	109728	19	8	58	3.04	33879	18951	13417	14.208	1.559	9588
14384	P78344	IF4G2_HUMAN	Eukaryotic translation initiation factor 4 gamma 2 OS Homo sapiens GN EIF4G2 PE 1 SV 1	Regular	90.262	1.51	102362	13	7	76	4.52	30978	0	8885			14385
28207	Q9H2G2-2	SLK_HUMAN	Isoform 2 of STE20 like serine threonine protein kinase OS Homo sapiens GN SLK	Regular	91.2976	1.61	138996	46	19	121	6.73	77687	15211	41685	11.4041	1.5851	28206
9588	Q6P2E9	EDC4_HUMAN	Enhancer of mRNA decapping protein 4 OS Homo sapiens GN EDC4 PE 1 SV 1	Regular	90.0476	0.89	151662	23	10	84	2.21	41846	0	15283			9589
25203	Q8IZ40	RCOR2_HUMAN	REST corepressor 2 OS Homo sapiens GN RCOR2 PE 2 SV 2	Regular	88.2223	0.94	58012.1	12	6	41	10.71	36685	16717.5	32703	12.5335	0.7271
66554	RANDOM31361	Random	Sequence 31361	Random	87.4023	1.61	84227.8	17	5	64	1.06	321247	933630	223966	699.965	58.9565
35811	RANDOM618	Random	Sequence 618	Random	86.7221	0.89	63816	8	2	33	9.19	11492	17238	6052	12.9237	0.8247
39169	RANDOM3976	Random	Sequence 3976	Random	86.1572	1.51	195517	16	11	143	2.69	59222	48478.5	27685	36.3455	7.1061
31917	P35442	TSP2_HUMAN	Thrombospondin 2 OS Homo sapiens GN THBS2 PE 1 SV 2	Regular	86.1456	1.09	129992	16	6	76	1.19	39444	0	13429			31916
8494	Q5T1V6-2	DDX59_HUMAN	Isoform 2 of Probable ATP dependent RNA helicase DDX59 OS Homo sapiens GN DDX59	Regular	85.8345	0.94	64571.9	13	6	45	3.79	28052	3126	5449	2.3436	0.1513
9500	O43491	E41L2_HUMAN	Band 4 1 like protein 2 OS Homo sapiens GN EPB41L2 PE 1 SV 1	Regular	85.6467	0.94	112588	16	7	108	5.57	30691	34473	10878	25.8452	2.9099
2491	Q8WWM7-6	ATX2L_HUMAN	Isoform 6 of Ataxin 2 like protein OS Homo sapiens GN ATXN2L	Regular	85.5777	0.93	102895	18	8	67	2.58	97900	26412	18793	19.8017	2.0375	2486 2487 2488 2489 2490
37640	RANDOM2447	Random	Sequence 2447	Random	85.2215	1.3	121753	32	17	81	3.26	117692	72232.5	55892	54.1544	6.5934
2490	Q8WWM7-5	ATX2L_HUMAN	Isoform A2D E of Ataxin 2 like protein OS Homo sapiens GN ATXN2L	Regular	85.5777	0.93	110178	18	8	62	2.39	97900	0	18793			2486 2487 2488 2489 2491
2489	Q8WWM7-4	ATX2L_HUMAN	Isoform A2D D of Ataxin 2 like protein OS Homo sapiens GN ATXN2L	Regular	85.5777	0.93	110326	18	8	62	2.39	97900	0	18793			2486 2487 2488 2490 2491
2487	Q8WWM7-2	ATX2L_HUMAN	Isoform A2D B of Ataxin 2 like protein OS Homo sapiens GN ATXN2L	Regular	85.5777	0.93	111954	18	8	63	2.35	97900	0	18793			2486 2488 2489 2490 2491
2486	Q8WWM7	ATX2L_HUMAN	Ataxin 2 like protein OS Homo sapiens GN ATXN2L PE 1 SV 2	Regular	85.5777	0.93	113374	18	8	65	2.33	97900	0	18793			2487 2488 2489 2490 2491
2488	Q8WWM7-3	ATX2L_HUMAN	Isoform A2D C of Ataxin 2 like protein OS Homo sapiens GN ATXN2L	Regular	85.5777	0.93	115583	18	8	63	2.28	97900	0	18793			2486 2487 2489 2490 2491
33524	Q9NQW7-2	XPP1_HUMAN	Isoform 2 of Xaa Pro aminopeptidase 1 OS Homo sapiens GN XPNPEP1	Regular	84.7635	1.09	67227	8	5	54	5.18	17839	0	8813			33523
46889	RANDOM11696	Random	Sequence 11696	Random	84.4821	0.94	82549.1	10	5	61	7.57	40793	30775	21733	23.0727	1.9046
20981	Q8N1F7	NUP93_HUMAN	Nuclear pore complex protein Nup93 OS Homo sapiens GN NUP93 PE 1 SV 2	Regular	84.1289	0.94	93488.5	20	10	76	3.05	98431	16938	44576	12.6988	1.1872
22876	Q96G03	PGM2_HUMAN	Phosphoglucomutase 2 OS Homo sapiens GN PGM2 PE 1 SV 4	Regular	83.9582	0.94	68283.5	19	7	52	5.88	47733	33622	11887	25.2072	1.7212
61697	RANDOM26504	Random	Sequence 26504	Random	83.7345	4.61	45102.6	20	7	32	10.89	82901	42846	19234	32.1227	1.4488
29490	P49589-2	SYCC_HUMAN	Isoform 2 of Cysteinyl tRNA synthetase cytoplasmic OS Homo sapiens GN CARS	Regular	83.6773	1.56	82846.6	35	13	59	8.4	126803	13617	25729	10.209	0.8458	29489
29489	P49589	SYCC_HUMAN	Cysteinyl tRNA synthetase cytoplasmic OS Homo sapiens GN CARS PE 1 SV 3	Regular	83.6773	1.56	85473.6	35	13	63	8.16	126803	0	25729			29490
1773	Q3SXY8-2	AR13B_HUMAN	Isoform 2 of ADP ribosylation factor like protein 13B OS Homo sapiens GN ARL13B	Regular	82.7142	1.14	36794.7	9	7	25	5.3	19334	6108	5985	4.5793	0.1685	1772
14926	Q5JU85-2	IQEC2_HUMAN	Isoform 2 of IQ motif and SEC7 domain containing protein 2 OS Homo sapiens GN IQSEC2	Regular	81.5591	2	162784	46	16	214	3.76	256788	0	79960			14925
31454	P12270	TPR_HUMAN	Nucleoprotein TPR OS Homo sapiens GN TPR PE 1 SV 3	Regular	82.2403	4.57	267293	67	33	200	3.68	231978	37841	90738	28.3703	7.5832
51115	RANDOM15922	Random	Sequence 15922	Random	81.7427	4	99838.5	14	5	76	5.12	16774	16653	10404	12.4852	1.2465
14925	Q5JU85	IQEC2_HUMAN	IQ motif and SEC7 domain containing protein 2 OS Homo sapiens GN IQSEC2 PE 1 SV 1	Regular	82.5002	2.01	161737	45	16	212	3.79	268246	22191	86300	16.6371	2.6908	14926
40314	RANDOM5121	Random	Sequence 5121	Random	81.4855	2.16	51165.2	9	5	35	9.33	30805	26325	6252	19.7365	1.0098
9597	O43854-2	EDIL3_HUMAN	Isoform Z20 of EGF like repeat and discoidin I like domain containing protein 3 OS Homo sapiens GN E	Regular	81.3417	0.94	52748.1	15	4	32	5.96	34821	30130.5	12929	22.5896	1.1916	9596
9596	O43854	EDIL3_HUMAN	EGF like repeat and discoidin I like domain containing protein 3 OS Homo sapiens GN EDIL3 PE 1 SV 1	Regular	81.3417	0.94	53765.1	15	4	32	5.83	34821	0	12929			9597
45177	RANDOM9984	Random	Sequence 9984	Random	80.9989	1.09	96482.8	5	5	62	4.86	33949	58671	9030	43.987	4.244
7564	P61201	CSN2_HUMAN	COP9 signalosome complex subunit 2 OS Homo sapiens GN COPS2 PE 1 SV 1	Regular	80.9956	1.56	51596.8	15	3	34	14.67	20374	25917	14825	19.4306	1.0026	7565
29209	O75886-2	STAM2_HUMAN	Isoform STAM2B of Signal transducing adapter molecule 2 OS Homo sapiens GN STAM2	Regular	80.8708	1.3	38370.4	16	7	27	6.73	31297	17994	13663	13.4905	0.5176	29208
1772	Q3SXY8	AR13B_HUMAN	ADP ribosylation factor like protein 13B OS Homo sapiens GN ARL13B PE 1 SV 1	Regular	82.7142	1.14	48643.3	9	7	32	3.97	19334	0	5985			1773
7565	P61201-2	CSN2_HUMAN	Isoform 2 of COP9 signalosome complex subunit 2 OS Homo sapiens GN COPS2	Regular	80.9956	1.56	52404.7	15	3	34	14.44	20374	0	14825			7564
15033	Q9UKX5	ITA11_HUMAN	Integrin alpha 11 OS Homo sapiens GN ITGA11 PE 1 SV 2	Regular	80.7961	1.51	133470	23	10	89	2.78	61552	26124	25832	19.5858	2.6141
68558	RANDOM33365	Random	Sequence 33365	Random	80.7041	1.92	51483.5	10	6	42	7.27	33149	8094	15016	6.0683	0.3124
1145	P30038	AL4A1_HUMAN	Delta 1 pyrroline 5 carboxylate dehydrogenase mitochondrial OS Homo sapiens GN ALDH4A1 PE 1 SV 3	Regular	80.442	0.94	61719.6	13	5	45	3.73	16972	15115.5	5308	11.3325	0.6994
15634	Q13554-6	KCC2B_HUMAN	Isoform Beta6 of Calcium calmodulin dependent protein kinase type II subunit beta OS Homo sapiens GN	Regular	80.3768	1.51	55223.1	14	5	36	2.44	25360	0	7529			15636 15637 15638 15639 15640 15641 15642 15643 15644
17704	Q9Y5V3	MAGD1_HUMAN	Melanoma associated antigen D1 OS Homo sapiens GN MAGED1 PE 1 SV 3	Regular	79.9298	1.61	86161.1	10	8	49	8.23	28223	11646	6257	8.7313	0.7523	17705
1265	Q9H4A4	AMPB_HUMAN	Aminopeptidase B OS Homo sapiens GN RNPEP PE 1 SV 2	Regular	79.6209	0.94	72595.9	16	4	49	6.77	49159	45537	22765	34.1402	2.4784
17705	Q9Y5V3-2	MAGD1_HUMAN	Isoform 2 of Melanoma associated antigen D1 OS Homo sapiens GN MAGED1	Regular	79.9298	1.61	91958.8	10	8	51	7.67	28223	0	6257			17704
29208	O75886	STAM2_HUMAN	Signal transducing adapter molecule 2 OS Homo sapiens GN STAM2 PE 1 SV 1	Regular	80.8708	1.3	58164.4	16	7	32	4.38	31297	0	13663			29209
63081	RANDOM27888	Random	Sequence 27888	Random	77.9394	2.96	42606.5	15	9	25	6.72	45299	30046.5	20189	22.5266	0.9598
26970	Q15043-2	S39AE_HUMAN	Isoform 2 of Zinc transporter ZIP14 OS Homo sapiens GN SLC39A14	Regular	77.5457	1.2	52838.9	11	5	19	4.16	175237	36114	34896	27.0755	1.4306	26969 26971
26969	Q15043	S39AE_HUMAN	Zinc transporter ZIP14 OS Homo sapiens GN SLC39A14 PE 1 SV 3	Regular	77.5457	1.2	54212.5	11	5	19	4.07	175237	0	34896			26970 26971
26971	Q15043-3	S39AE_HUMAN	Isoform 3 of Zinc transporter ZIP14 OS Homo sapiens GN SLC39A14	Regular	77.5457	1.2	54091.2	11	5	18	4.07	175237	0	34896			26969 26970
29614	Q9BSW7	SYT17_HUMAN	Synaptotagmin 17 OS Homo sapiens GN SYT17 PE 1 SV 1	Regular	76.412	2.66	53849.2	13	5	42	7.38	19446	12145.5	11839	9.1058	0.4903
33548	Q6P2D8-2	XRRA1_HUMAN	Isoform 2 of X ray radiation resistance associated protein 1 OS Homo sapiens GN XRRA1	Regular	76.3897	2.01	67681.1	5	2	54	4.85	12152	0	1737			33547 33549 33550
53617	RANDOM18424	Random	Sequence 18424	Random	75.7335	2.46	77419.5	20	9	57	6.19	51533	14151	13316	10.6093	0.8214
14386	O43432	IF4G3_HUMAN	Eukaryotic translation initiation factor 4 gamma 3 OS Homo sapiens GN EIF4G3 PE 1 SV 2	Regular	75.1881	1.3	176653	30	12	142	0.63	90149	0	34369			14379 14380 14381 14382 14383
9945	P22413	ENPP1_HUMAN	Ectonucleotide pyrophosphatase phosphodiesterase family member 1 OS Homo sapiens GN ENPP1 PE 1 SV 2	Regular	75.0499	2.01	104925	26	9	65	3.57	59037	37245	29130	27.9235	2.9299
14071	Q7Z6Z7-3	HUWE1_HUMAN	Isoform 3 of E3 ubiquitin protein ligase HUWE1 OS Homo sapiens GN HUWE1	Regular	74.6321	1.46	481019	50	26	303	3.41	73528	28042	47510	21.0238	10.1128	14069 14070
1623	O00203	AP3B1_HUMAN	AP 3 complex subunit beta 1 OS Homo sapiens GN AP3B1 PE 1 SV 3	Regular	74.2695	1.92	121320	11	4	95	1.74	69411	31524	6017	23.6343	2.8673
41683	RANDOM6490	Random	Sequence 6490	Random	73.6251	2.31	75061.8	11	3	44	6.97	6722	6435	5124	4.8245	0.3621
45128	RANDOM9935	Random	Sequence 9935	Random	73.5696	1.25	49544	7	3	34	4.06	174169	512370	75660	384.136	19.0316
54603	RANDOM19410	Random	Sequence 19410	Random	73.3676	1.76	232967	34	13	149	0.33	69486	0	27441			11528 11529 11530 11531 11532 11534 11535 11536 11537 11538
8525	Q68CQ4	DEF_HUMAN	Digestive organ expansion factor homolog OS Homo sapiens GN DEF PE 1 SV 2	Regular	73.3594	1.56	87055.2	13	6	61	8.73	19134	8601	8812	6.4484	0.5614
44482	RANDOM9289	Random	Sequence 9289	Random	73.1263	1.97	83051.1	15	6	65	5	18019	5949	11843	4.4601	0.3704
14069	Q7Z6Z7	HUWE1_HUMAN	E3 ubiquitin protein ligase HUWE1 OS Homo sapiens GN HUWE1 PE 1 SV 3	Regular	72.724	1.46	481892	48	25	305	3.41	71716	0	46773			14070 14071
62288	RANDOM27095	Random	Sequence 27095	Random	72.2682	1.87	121825	8	4	71	2.19	27416	38982	13213	29.2257	3.5604
35502	RANDOM309	Random	Sequence 309	Random	72.219	1.41	117587	15	7	82	5.99	44125	26483	16842	19.8549	2.3347
50072	RANDOM14879	Random	Sequence 14879	Random	71.8249	1.46	22998.1	4	1	18	7.32	4524	13572	3093	10.1753	0.234
27081	Q9UBT2	SAE2_HUMAN	SUMO activating enzyme subunit 2 OS Homo sapiens GN UBA2 PE 1 SV 2	Regular	71.3799	1.56	71223.8	9	3	46	4.06	13409	17079	4511	12.8045	0.912
55316	RANDOM20123	Random	Sequence 20123	Random	71.2083	4.99	29900	7	5	22	5.56	42731	83925	13090	62.9206	1.8813
26176	Q9Y6N7-3	ROBO1_HUMAN	Isoform 3 of Roundabout homolog 1 OS Homo sapiens GN ROBO1	Regular	71.0561	2.76	176815	28	17	108	1.98	83886	62116.5	49853	46.5702	8.2343	26174 26175
17384	Q86V48-2	LUZP1_HUMAN	Isoform 2 of Leucine zipper protein 1 OS Homo sapiens GN LUZP1	Regular	71.0061	2.01	114588	29	15	97	5.46	297427	11544	62697	8.6548	0.9917	17383 17385
41905	RANDOM6712	Random	Sequence 6712	Random	70.9505	2.02	203489	14	10	156	4.52	52055	50266.5	33508	37.686	7.6687
17385	Q86V48-3	LUZP1_HUMAN	Isoform 3 of Leucine zipper protein 1 OS Homo sapiens GN LUZP1	Regular	71.0061	2.01	117555	29	15	97	5.32	297427	0	62697			17383 17384
60566	RANDOM25373	Random	Sequence 25373	Random	70.7766	1.56	49440.7	7	4	32	7.52	149765	22098	43580	16.5674	0.8191
17383	Q86V48	LUZP1_HUMAN	Leucine zipper protein 1 OS Homo sapiens GN LUZP1 PE 1 SV 2	Regular	71.0061	2.02	120275	29	15	100	5.2	297427	0	62697			17384 17385
26174	Q9Y6N7	ROBO1_HUMAN	Roundabout homolog 1 OS Homo sapiens GN ROBO1 PE 1 SV 1	Regular	71.0561	2.76	180930	28	17	108	1.94	83886	0	49853			26175 26176
26175	Q9Y6N7-2	ROBO1_HUMAN	Isoform 2 of Roundabout homolog 1 OS Homo sapiens GN ROBO1	Regular	71.0561	2.76	181328	28	17	109	1.93	83886	0	49853			26174 26176
27673	Q12874	SF3A3_HUMAN	Splicing factor 3A subunit 3 OS Homo sapiens GN SF3A3 PE 1 SV 1	Regular	70.319	1.97	58849	16	3	43	4.19	28084	54981	18022	41.2206	2.4258
43908	RANDOM8715	Random	Sequence 8715	Random	69.9998	3.15	115802	23	14	84	9.03	117215	16358	26621	12.264	1.4202
22302	Q96QU1-3	PCD15_HUMAN	Isoform C of Protocadherin 15 OS Homo sapiens GN PCDH15	Regular	69.5212	2.36	106613	28	13	58	4.89	44254	0	28926			22300
57181	RANDOM21988	Random	Sequence 21988	Random	69.1807	3.58	29197.1	11	6	26	6.61	15176	24642	13910	18.4747	0.5394
22300	Q96QU1	PCD15_HUMAN	Protocadherin 15 OS Homo sapiens GN PCDH15 PE 1 SV 2	Regular	71.5163	2.01	216070	38	16	121	3.02	57459	8216	39608	6.1597	1.3309	22302
42024	RANDOM6831	Random	Sequence 6831	Random	68.6907	3.2	82632.7	32	14	62	4.18	165481	5679	51161	4.2577	0.3518
35373	RANDOM180	Random	Sequence 180	Random	68.4728	1.66	53130.1	14	6	34	8.14	26639	16806	18825	12.5999	0.6694
60595	RANDOM25402	Random	Sequence 25402	Random	68.376	2.26	81589.7	9	10	45	4.38	65399	5349	13875	4.0103	0.3272
40376	RANDOM5183	Random	Sequence 5183	Random	68.3652	1.71	76628.2	11	4	56	3.78	21844	26040	20387	19.5228	1.496
10167	Q9H6S3	ES8L2_HUMAN	Epidermal growth factor receptor kinase substrate 8 like protein 2 OS Homo sapiens GN EPS8L2 PE 1 SV	Regular	68.1438	1.76	80620.8	14	6	54	5.73	13249	9928.5	10953	7.4436	0.6001
68383	RANDOM33190	Random	Sequence 33190	Random	68.1321	2.51	54162.5	14	6	40	1.86	26058	7140	16015	5.353	0.2899
38213	RANDOM3020	Random	Sequence 3020	Random	67.4858	2.81	61982.9	11	5	40	8.89	26097	18151.5	5737	13.6086	0.8435
61995	RANDOM26802	Random	Sequence 26802	Random	67.3936	2.11	111550	13	8	82	4.5	35018	20332.5	11796	15.2438	1.7004
37400	RANDOM2207	Random	Sequence 2207	Random	67.078	4.57	112665	32	12	78	4.23	50392	27560	31704	20.6624	2.3279
33227	O15213	WDR46_HUMAN	WD repeat containing protein 46 OS Homo sapiens GN WDR46 PE 1 SV 3	Regular	67.056	1.92	68071.2	7	3	45	5.9	4055	4230	3180	3.1713	0.2159
21353	O60313	OPA1_HUMAN	Dynamin like 120 kDa protein mitochondrial OS Homo sapiens GN OPA1 PE 1 SV 3	Regular	66.9194	1.92	111631	19	8	87	1.15	76790	12729	28100	9.5432	1.0653	21354
21354	O60313-2	OPA1_HUMAN	Isoform 2 of Dynamin like 120 kDa protein mitochondrial OS Homo sapiens GN OPA1	Regular	66.9194	1.91	115885	19	8	91	1.1	76790	0	28100			21353
26802	Q9Y6Y8-2	S23IP_HUMAN	Isoform 2 of SEC23 interacting protein OS Homo sapiens GN SEC23IP	Regular	66.8925	2.01	102188	15	6	48	1.3	174360	21231	23925	15.9174	1.6266	26801
15345	Q8WUJ3	K1199_HUMAN	Protein KIAA1199 OS Homo sapiens GN KIAA1199 PE 1 SV 2	Regular	66.6921	4.82	152998	23	12	90	1.91	54097	42225	42071	31.6571	4.8435
26801	Q9Y6Y8	S23IP_HUMAN	SEC23 interacting protein OS Homo sapiens GN SEC23IP PE 1 SV 1	Regular	66.8925	2.01	111077	18	7	57	1.2	176867	0	27034			26802
47594	RANDOM12401	Random	Sequence 12401	Random	66.5619	2.56	33466	13	5	26	11.67	95465	3688.5	18360	2.7654	0.0925
25143	P49792	RBP2_HUMAN	E3 SUMO protein ligase RanBP2 OS Homo sapiens GN RANBP2 PE 1 SV 2	Regular	56.8901	2.66	358200	64	34	264	3.01	193586	32084	83862	24.0541	8.6162	30699 30700
47433	RANDOM12240	Random	Sequence 12240	Random	66.2999	2.06	113182	35	8	79	2.34	74406	26256	36288	19.6847	2.228
46478	RANDOM11285	Random	Sequence 11285	Random	65.953	2.21	69328.9	15	4	54	6.09	47829	0	21913			29981 29982 29983 29984 29985 29986 29987 29989 29990 29991
53179	RANDOM17986	Random	Sequence 17986	Random	65.8844	4.39	33274	8	3	30	7.41	25925	50376	14165	37.7681	1.2567
9755	Q99613	EIF3C_HUMAN	Eukaryotic translation initiation factor 3 subunit C OS Homo sapiens GN EIF3C PE 1 SV 1	Regular	65.2066	4.83	105344	28	9	65	4.16	64416	60135	31743	45.0846	4.7494
45002	RANDOM9809	Random	Sequence 9809	Random	64.5983	4.2	81769.2	13	7	57	5.23	25444	13123.5	11411	9.839	0.8045
29026	Q9UQ35-2	SRRM2_HUMAN	Isoform 2 of Serine arginine repetitive matrix protein 2 OS Homo sapiens GN SRRM2	Regular	64.4708	2.81	256645	26	13	161	1.8	75674	0	22487			29025
32177	O95551-3	TYDP2_HUMAN	Isoform 3 of Tyrosyl DNA phosphodiesterase 2 OS Homo sapiens GN TDP2	Regular	64.163	2.01	32176.2	7	2	20	3.87	12345	18517.5	8509	13.883	0.4467	32175
32175	O95551	TYDP2_HUMAN	Tyrosyl DNA phosphodiesterase 2 OS Homo sapiens GN TDP2 PE 1 SV 1	Regular	64.163	2.01	40929.7	7	2	25	3.04	12345	0	8509			32177
21239	Q02509	OC90_HUMAN	Otoconin 90 OS Homo sapiens GN OC90 PE 2 SV 3	Regular	63.2398	3.58	53454.2	14	5	34	5.07	32019	3585	10341	2.6878	0.1437
7388	Q9HC73-2	CRLF2_HUMAN	Isoform 2 of Cytokine receptor like factor 2 OS Homo sapiens GN CRLF2	Regular	63.0239	2.05	26774.4	6	2	14	11.59	3958	6858	2071	5.1416	0.1377
43021	RANDOM7828	Random	Sequence 7828	Random	62.7471	4.29	128616	19	13	83	3.67	56593	26214	38032	19.6533	2.5277
52282	RANDOM17089	Random	Sequence 17089	Random	62.6072	2.41	63588.7	16	8	51	8.17	28405	19339.5	26587	14.4993	0.922
38875	RANDOM3682	Random	Sequence 3682	Random	62.5942	3.34	241480	29	17	195	1.26	101652	3684	23558	2.762	0.667
3562	Q5RHP9	CA173_HUMAN	Uncharacterized protein C1orf173 OS Homo sapiens GN C1orf173 PE 2 SV 1	Regular	48.4907	4.24	168466	25	12	165	1.31	53675	20016	29126	15.0065	2.5281
57373	RANDOM22180	Random	Sequence 22180	Random	62.2321	3.72	63034.4	15	6	47	1.58	40389	50364	18886	37.7591	2.3801
46244	RANDOM11051	Random	Sequence 11051	Random	61.4468	3.25	510853	53	21	329	2.22	2655859	2398796	579903	1798.43	918.735
15927	Q96Q89-3	KI20B_HUMAN	Isoform 3 of Kinesin like protein KIF20B OS Homo sapiens GN KIF20B	Regular	61.464	2.46	206136	37	19	195	2.42	71434	12014	29379	9.0072	1.8567	15925 15926 15929
15925	Q96Q89	KI20B_HUMAN	Kinesin like protein KIF20B OS Homo sapiens GN KIF20B PE 1 SV 3	Regular	61.464	2.46	210630	37	19	197	2.36	71434	0	29379			15926 15927 15929
15926	Q96Q89-2	KI20B_HUMAN	Isoform 2 of Kinesin like protein KIF20B OS Homo sapiens GN KIF20B	Regular	61.464	2.46	214276	37	19	200	2.32	71434	0	29379			15925 15927 15929
14930	Q13576	IQGA2_HUMAN	Ras GTPase activating like protein IQGAP2 OS Homo sapiens GN IQGAP2 PE 1 SV 4	Regular	66.2465	4.86	180578	24	13	126	1.84	95247	24294	34440	18.2138	3.289	14931
67436	RANDOM32243	Random	Sequence 32243	Random	60.4106	3.44	57870.2	12	6	37	7.1	23113	10377	13743	7.7799	0.4502
14931	Q13576-2	IQGA2_HUMAN	Isoform 2 of Ras GTPase activating like protein IQGAP2 OS Homo sapiens GN IQGAP2	Regular	60.2869	4.86	122805	21	10	84	2.71	67548	0	19413			14930
68942	RANDOM33749	Random	Sequence 33749	Random	59.4861	2.36	56914.5	7	2	34	1.75	49080	102381	11475	76.7575	4.3686
41204	RANDOM6011	Random	Sequence 6011	Random	59.0992	4.7	65056.8	12	9	39	3.66	26701	11505	7915	8.6256	0.5612
36410	RANDOM1217	Random	Sequence 1217	Random	58.9121	3.63	212577	27	12	132	2.1	675902	643109	179818	482.154	102.495
20793	P46459	NSF_HUMAN	Vesicle fusing ATPase OS Homo sapiens GN NSF PE 1 SV 3	Regular	58.8452	2.41	82594.6	29	10	67	1.61	46888	26148	14113	19.6038	1.6192
35138	Q8IWY8	ZSC29_HUMAN	Zinc finger and SCAN domain containing protein 29 OS Homo sapiens GN ZSCAN29 PE 1 SV 2	Regular	41.025	3.39	96719.3	23	10	62	2.58	61941	11833.5	31945	8.8719	0.8581
19157	Q5JR59	MTUS2_HUMAN	Microtubule associated tumor suppressor candidate 2 OS Homo sapiens GN MTUS2 PE 1 SV 3	Regular	58.497	4.95	150195	35	18	126	3.07	251059	8296.5	76058	6.2201	0.9342
41664	RANDOM6471	Random	Sequence 6471	Random	58.3835	2.91	120322	21	9	86	2.01	238790	34077	48834	25.5483	3.074
52824	RANDOM17631	Random	Sequence 17631	Random	58.0268	4.24	113267	22	12	91	4.53	112559	9079	25198	6.8067	0.771
26379	Q5JTH9-2	RRP12_HUMAN	Isoform 2 of RRP12 like protein OS Homo sapiens GN RRP12	Regular	58.0055	4.82	132710	15	10	93	2.09	20880	5235	13407	3.9248	0.5209	26378
63323	RANDOM28130	Random	Sequence 28130	Random	57.8561	3.49	102836	14	8	83	1.52	47790	52140	26071	39.0906	4.0199
52935	RANDOM17742	Random	Sequence 17742	Random	57.5053	3.1	62988.7	9	5	50	7.35	45021	14337	23169	10.7488	0.6771
49559	RANDOM14366	Random	Sequence 14366	Random	56.981	3.01	79939.7	14	9	52	3.16	330717	3801	208274	2.8497	0.2278
26378	Q5JTH9	RRP12_HUMAN	RRP12 like protein OS Homo sapiens GN RRP12 PE 1 SV 2	Regular	58.0055	4.82	143702	15	10	99	1.93	20880	0	13407			26379
10891	Q8NAN2	FA73A_HUMAN	Protein FAM73A OS Homo sapiens GN FAM73A PE 2 SV 1	Regular	43.5626	2.56	71006	10	5	50	5.22	32022	18459	10621	13.8392	0.9827
30342	Q9BXT5	TEX15_HUMAN	Testis expressed sequence 15 protein OS Homo sapiens GN TEX15 PE 1 SV 2	Regular	56.2324	3.58	315337	47	24	216	1.54	153990	3614	73053	2.7095	0.8544	14197
45245	RANDOM10052	Random	Sequence 10052	Random	56.2237	2.61	64287.6	10	6	53	6.52	33594	23986.5	19962	17.9833	1.1561
66484	RANDOM31291	Random	Sequence 31291	Random	56.1308	2.66	54627.5	9	5	35	5.08	34708	32415	10978	24.3023	1.3276
38508	RANDOM3315	Random	Sequence 3315	Random	56.1129	3.92	59794.8	12	4	40	4.65	16416	17368.5	8656	13.0216	0.7786
30199	O14776-2	TCRG1_HUMAN	Isoform 2 of Transcription elongation regulator 1 OS Homo sapiens GN TCERG1	Regular	55.9038	3.48	121691	26	9	106	1.95	24996	10612.5	10511	7.9564	0.9682	30198
39680	RANDOM4487	Random	Sequence 4487	Random	55.8803	2.71	49257.4	9	4	35	7.87	22175	15343.5	6794	11.5034	0.5666
30198	O14776	TCRG1_HUMAN	Transcription elongation regulator 1 OS Homo sapiens GN TCERG1 PE 1 SV 2	Regular	55.9038	3.49	123901	26	9	107	1.91	24996	0	10511			30199
61290	RANDOM26097	Random	Sequence 26097	Random	55.4405	4.05	175843	13	8	112	5.12	44946	9093	22641	6.8172	1.1988
9574	Q9H8V3	ECT2_HUMAN	Protein ECT2 OS Homo sapiens GN ECT2 PE 1 SV 3	Regular	55.3465	3.87	100051	8	4	74	2.27	8439	11124	4476	8.3399	0.8344	9575
9575	Q9H8V3-2	ECT2_HUMAN	Isoform 2 of Protein ECT2 OS Homo sapiens GN ECT2	Regular	55.3465	3.87	105075	8	4	78	2.16	8439	0	4476			9574
59240	RANDOM24047	Random	Sequence 24047	Random	54.311	2.76	103708	5	2	66	2.14	3525	7464	3151	5.5959	0.5803
1629	O14617-4	AP3D1_HUMAN	Isoform 4 of AP 3 complex subunit delta 1 OS Homo sapiens GN AP3D1	Regular	53.8348	3.01	114708	8	3	71	2.15	23891	39336	6836	29.4911	3.3829	1626 1630
1626	O14617	AP3D1_HUMAN	AP 3 complex subunit delta 1 OS Homo sapiens GN AP3D1 PE 1 SV 1	Regular	53.8348	3	130158	10	4	81	1.91	36316	0	8275			1629 1630
1630	O14617-5	AP3D1_HUMAN	Isoform 5 of AP 3 complex subunit delta 1 OS Homo sapiens GN AP3D1	Regular	53.8348	3	136651	10	4	86	1.81	36316	0	8275			1626 1629
11524	Q13045	FLII_HUMAN	Protein flightless 1 homolog OS Homo sapiens GN FLII PE 1 SV 2	Regular	53.4733	3.29	144752	21	7	87	3.23	71666	31896	27638	23.9132	3.4615
64267	RANDOM29074	Random	Sequence 29074	Random	53.3169	2.86	40657.9	6	3	32	8.42	5899	8064	4021	6.0458	0.2458
15450	P08779	K1C16_HUMAN	Keratin type I cytoskeletal 16 OS Homo sapiens GN KRT16 PE 1 SV 4	Regular	53.1909	3.29	51267.9	9	5	43	6.34	12610	7068	4208	5.299	0.2717
52071	RANDOM16878	Random	Sequence 16878	Random	52.9294	3.05	48315	6	4	31	4.13	11662	3276	4552	2.4561	0.1187
14070	Q7Z6Z7-2	HUWE1_HUMAN	Isoform 2 of E3 ubiquitin protein ligase HUWE1 OS Homo sapiens GN HUWE1	Regular	52.8421	3.25	480199	45	24	305	1.93	66367	0	42015			14069 14071
20402	Q13423	NNTM_HUMAN	NAD P transhydrogenase mitochondrial OS Homo sapiens GN NNT PE 1 SV 3	Regular	52.3898	3.1	113896	20	8	72	2.49	52747	42432	24043	31.8123	3.6233
60045	RANDOM24852	Random	Sequence 24852	Random	52.3372	4.53	82929.8	7	5	54	2.41	88055	36381	36525	27.2757	2.262
61476	RANDOM26283	Random	Sequence 26283	Random	52.0152	4.75	115031	16	8	79	2.02	33906	12849	10350	9.6332	1.1081
50691	RANDOM15498	Random	Sequence 15498	Random	51.9681	3.97	54859.7	3	5	38	2.87	43276	3534	3546	2.6495	0.1454
51591	RANDOM16398	Random	Sequence 16398	Random	51.8178	3.87	89758.8	15	9	78	3.62	35096	5584.5	14514	4.1868	0.3758
69718	RANDOM34525	Random	Sequence 34525	Random	51.7829	3.3	53196.4	14	4	46	4.67	36654	46105.5	9625	34.5664	1.8388
15929	Q96Q89-5	KI20B_HUMAN	Isoform 5 of Kinesin like protein KIF20B OS Homo sapiens GN KIF20B	Regular	51.5402	3.39	59621.1	19	10	51	5.08	33438	0	18026			15925 15926 15927
41744	RANDOM6551	Random	Sequence 6551	Random	51.5223	4.87	101382	18	14	67	1.55	44744	7722	17924	5.7894	0.5869
30077	P23258	TBG1_HUMAN	Tubulin gamma 1 chain OS Homo sapiens GN TUBG1 PE 1 SV 2	Regular	51.4277	3.3	51170	4	3	38	6.43	10995	9969	6182	7.474	0.3824
55996	RANDOM20803	Random	Sequence 20803	Random	51.3444	4.66	96822.4	28	13	73	6.07	70061	10128	24020	7.5932	0.7352
27931	Q8TF72	SHRM3_HUMAN	Protein Shroom3 OS Homo sapiens GN SHROOM3 PE 1 SV 2	Regular	51.2273	4.24	216858	34	16	174	2.81	56070	8860	21901	6.6426	1.4405
602	Q15067	ACOX1_HUMAN	Peroxisomal acyl coenzyme A oxidase 1 OS Homo sapiens GN ACOX1 PE 1 SV 3	Regular	51.1724	3.3	74423.8	10	3	47	6.97	18432	25425	12887	19.0617	1.4186
14468	P08069	IGF1R_HUMAN	Insulin like growth factor 1 receptor OS Homo sapiens GN IGF1R PE 1 SV 1	Regular	50.7606	4.57	154794	17	6	102	4.46	49746	43025	28006	32.2569	4.9932
44291	RANDOM9098	Random	Sequence 9098	Random	50.6831	3.39	54429.1	13	6	43	5.8	37116	14964	39545	11.2189	0.6106
58714	RANDOM23521	Random	Sequence 23521	Random	50.4449	4.1	68167.8	13	6	58	6.38	65567	72601.5	38012	54.4311	3.7104
43382	RANDOM8189	Random	Sequence 8189	Random	50.3832	3.53	114936	15	6	75	7.34	25150	10537.5	19071	7.9002	0.908
69658	RANDOM34465	Random	Sequence 34465	Random	50.2944	3.77	57103.4	12	8	47	6.47	35150	20314.5	10820	15.2303	0.8697
40636	RANDOM5443	Random	Sequence 5443	Random	50.1223	4.48	114976	18	9	63	1.07	43677	16335	18726	12.2467	1.4081
20889	P57740	NU107_HUMAN	Nuclear pore complex protein Nup107 OS Homo sapiens GN NUP107 PE 1 SV 1	Regular	49.9701	4.53	106374	17	6	77	4.65	20732	9444	15151	7.0804	0.7532
65421	RANDOM30228	Random	Sequence 30228	Random	49.8528	4.43	122449	16	7	85	1.09	52225	52806	21018	39.5899	4.8477
60862	RANDOM25669	Random	Sequence 25669	Random	49.6257	3.68	94593.8	3	1	59	4.52	4346	13038	1643	9.7749	0.9246
29343	Q86Y82	STX12_HUMAN	Syntaxin 12 OS Homo sapiens GN STX12 PE 1 SV 1	Regular	49.5869	3.68	31642	3	2	30	6.16	8955	23016	4196	17.2556	0.546
9753	P55884	EIF3B_HUMAN	Eukaryotic translation initiation factor 3 subunit B OS Homo sapiens GN EIF3B PE 1 SV 3	Regular	49.4198	4.66	92481.8	22	9	54	3.32	118341	94628	54358	70.9449	6.5611	9754
53011	RANDOM17818	Random	Sequence 17818	Random	49.1877	4.91	38104.7	11	4	27	12.14	24567	29724	13195	22.2848	0.8492
63257	RANDOM28064	Random	Sequence 28064	Random	49.1775	3.82	52795.8	10	4	32	4.32	59221	37068	29416	27.7908	1.4672
22981	Q86SQ0	PHLB2_HUMAN	Pleckstrin homology like domain family B member 2 OS Homo sapiens GN PHLDB2 PE 1 SV 2	Regular	49.0815	3.96	142159	24	12	114	4.95	46592	6741	21243	5.0539	0.7185	22982 22983
[truncated: 25 more rows]

## Sheet: PCBM1662P3R2
protein.key	protein.Entry	protein.Accession	protein.Description	protein.dataBaseType	protein.score	protein.falsePositiveRate	protein.avgMass	protein.MatchedProducts	protein.matchedPeptides	protein.digestPeps	protein.seqCover(%)	protein.MatchedPeptideIntenSum	protein.top3MatchedPeptideIntenSum	protein.MatchedProductIntenSum	protein.fmolOnColumn	protein.ngramOnColumn	protein.Key_ForHomologs
660	P60709	ACTB_HUMAN	Actin cytoplasmic 1 OS Homo sapiens GN ACTB PE 1 SV 1	Regular	113562	0	41736.9	947	99	34	96	116365300	11373650	51612260	6104.61	254.788	657 658 659 661 662 664 671 23681 23684 23690 23691
662	P63261	ACTG_HUMAN	Actin cytoplasmic 2 OS Homo sapiens GN ACTG1 PE 1 SV 1	Regular	113630	0	41793	946	99	34	95.73	116393900	55036000	51621140	29539.6	1234.55	657 658 659 660 661 664 671 23681 23684 23690 23691
13323	Q7L7L0	H2A3_HUMAN	Histone H2A type 3 OS Homo sapiens GN HIST3H2A PE 1 SV 3	Regular	72029.5	0	14121.5	108	11	7	57.69	3416533	0	1238625			13313 13314 13315 13316 13317 13318 13319 13320 13321 13322 13326 13327 13328 13330 13334
13314	P04908	H2A1B_HUMAN	Histone H2A type 1 B E OS Homo sapiens GN HIST1H2AB PE 1 SV 2	Regular	72029.5	0	14135.5	108	11	7	57.69	3416533	142673	1238625	76.5773	1.0825	13313 13315 13316 13317 13318 13319 13320 13321 13322 13323 13326 13327 13328 13330 13334
13319	P0C0S8	H2A1_HUMAN	Histone H2A type 1 OS Homo sapiens GN HIST1H2AG PE 1 SV 2	Regular	72029.5	0	14091.5	130	10	7	57.69	4301184	0	1580210			13313 13314 13315 13316 13317 13318 13320 13321 13322 13323 13326 13327 13328 13330 13334
13318	Q99878	H2A1J_HUMAN	Histone H2A type 1 J OS Homo sapiens GN HIST1H2AJ PE 1 SV 3	Regular	72029.5	0	13936.3	130	10	7	58.59	4301184	0	1580210			13313 13314 13315 13316 13317 13319 13320 13321 13322 13323 13326 13327 13328 13330 13334
13317	Q96KK5	H2A1H_HUMAN	Histone H2A type 1 H OS Homo sapiens GN HIST1H2AH PE 1 SV 3	Regular	72029.5	0	13906.3	130	10	7	58.59	4301184	1032888	1580210	554.385	7.7094	13313 13314 13315 13316 13318 13319 13320 13321 13322 13323 13326 13327 13328 13330 13334
13316	P20671	H2A1D_HUMAN	Histone H2A type 1 D OS Homo sapiens GN HIST1H2AD PE 1 SV 2	Regular	72029.5	0	14107.5	130	10	7	57.69	4301184	0	1580210			13313 13314 13315 13317 13318 13319 13320 13321 13322 13323 13326 13327 13328 13330 13334
13326	Q9BTM1	H2AJ_HUMAN	Histone H2A J OS Homo sapiens GN H2AFJ PE 1 SV 1	Regular	72029.5	0	14019.4	130	10	7	58.14	4301184	0	1580210			13313 13314 13315 13316 13317 13318 13319 13320 13321 13322 13323 13327 13328 13330 13334
13330	P16104	H2AX_HUMAN	Histone H2A x OS Homo sapiens GN H2AFX PE 1 SV 2	Regular	72029.5	0	15144.6	101	11	10	65.73	3296142	661420	1211975	355.006	5.3764	13313 13314 13315 13316 13317 13318 13319 13320 13321 13322 13323 13326 13327 13328 13334
13315	Q93077	H2A1C_HUMAN	Histone H2A type 1 C OS Homo sapiens GN HIST1H2AC PE 1 SV 3	Regular	72029.5	0	14105.5	108	11	7	57.69	3416533	0	1238625			13313 13314 13316 13317 13318 13319 13320 13321 13322 13323 13326 13327 13328 13330 13334
13321	Q8IUE6	H2A2B_HUMAN	Histone H2A type 2 B OS Homo sapiens GN HIST2H2AB PE 1 SV 3	Regular	71448.3	0	13995.3	90	8	8	57.69	3138287	2590768	1170690	1390.55	19.4612	13313 13314 13315 13316 13317 13318 13319 13320 13322 13323 13326 13327 13328 13330 13334
13327	Q9BTM1-2	H2AJ_HUMAN	Isoform 2 of Histone H2A J OS Homo sapiens GN H2AFJ	Regular	65421	0	16109.7	90	8	7	37.09	3419774	0	1225223			13313 13314 13315 13316 13317 13318 13319 13320 13321 13322 13323 13326 13328 13330 13334
13320	Q6FI13	H2A2A_HUMAN	Histone H2A type 2 A OS Homo sapiens GN HIST2H2AA3 PE 1 SV 3	Regular	58004.8	0	14095.5	124	10	7	57.69	3978643	0	1320085			13313 13314 13315 13316 13317 13318 13319 13321 13322 13323 13326 13327 13328 13330 13334
13322	Q16777	H2A2C_HUMAN	Histone H2A type 2 C OS Homo sapiens GN HIST2H2AC PE 1 SV 4	Regular	58004.8	0	13988.4	124	10	7	58.14	3978643	142999	1320085	76.7523	1.0736	13313 13314 13315 13316 13317 13318 13319 13320 13321 13323 13326 13327 13328 13330 13334
661	P68032	ACTC_HUMAN	Actin alpha cardiac muscle 1 OS Homo sapiens GN ACTC1 PE 1 SV 1	Regular	51933.1	0	42019.1	717	82	34	72.15	79399100	7592854	39195030	4075.34	171.242	657 658 659 660 662 664 671 23681 23684 23690 23691
664	P63267	ACTH_HUMAN	Actin gamma enteric smooth muscle OS Homo sapiens GN ACTG2 PE 1 SV 1	Regular	51792.8	0	41877	688	79	33	59.84	78805740	0	38984560			657 658 659 660 661 662 671 23681 23684 23690 23691
657	P62736	ACTA_HUMAN	Actin aortic smooth muscle OS Homo sapiens GN ACTA2 PE 1 SV 1	Regular	51792.8	0	42009.1	697	80	34	69.23	78883300	0	39008690			658 659 660 661 662 664 671 23681 23684 23690 23691
24107	P07737	PROF1_HUMAN	Profilin 1 OS Homo sapiens GN PFN1 PE 1 SV 2	Regular	49012.5	0	15054.3	107	8	16	59.29	2460185	1963791	1050935	1054.03	15.8677
671	P68133	ACTS_HUMAN	Actin alpha skeletal muscle OS Homo sapiens GN ACTA1 PE 1 SV 1	Regular	47704.4	0	42051.2	674	79	34	56.76	79006060	0	38980380			657 658 659 660 661 662 664 23681 23684 23690 23691
16722	P09382	LEG1_HUMAN	Galectin 1 OS Homo sapiens GN LGALS1 PE 1 SV 2	Regular	47293.6	0	14715.8	109	9	14	54.81	4869743	4140824	1461265	2222.52	32.706
1570	P07355-2	ANXA2_HUMAN	Isoform 2 of Annexin A2 OS Homo sapiens GN ANXA2	Regular	46687.1	0	40411.3	370	38	33	67.23	11299220	0	4903264			1569 2529
1569	P07355	ANXA2_HUMAN	Annexin A2 OS Homo sapiens GN ANXA2 PE 1 SV 2	Regular	46588.5	0	38604.1	370	38	32	70.8	11299220	5781884	4903264	3103.33	119.801	1570 2529
11953	P04406	G3P_HUMAN	Glyceraldehyde 3 phosphate dehydrogenase OS Homo sapiens GN GAPDH PE 1 SV 3	Regular	44181.7	0	36053.3	263	28	21	58.21	11161510	9070786	5795033	4868.59	175.529
6790	P23528	COF1_HUMAN	Cofilin 1 OS Homo sapiens GN CFL1 PE 1 SV 3	Regular	42666.6	0	18502.5	113	8	19	46.39	2330819	1954489	910512	1049.04	19.4099	6791
2529	A6NMY6	AXA2L_HUMAN	Putative annexin A2 like protein OS Homo sapiens GN ANXA2P2 PE 5 SV 2	Regular	42429.9	0	38659.1	324	34	32	58.41	10532660	0	4599505			1569 1570
3850	P62158	CALM_HUMAN	Calmodulin OS Homo sapiens GN CALM1 PE 1 SV 2	Regular	39551.2	0	16837.7	109	9	23	75.84	1102970	923136	680211	495.478	8.3427
16260	P14618	KPYM_HUMAN	Pyruvate kinase isozymes M1 M2 OS Homo sapiens GN PKM2 PE 1 SV 4	Regular	39476.3	0	57937.1	528	34	43	55.37	10989510	3969384	5556623	2130.5	123.435	16261
27853	Q9H299	SH3L3_HUMAN	SH3 domain binding glutamic acid rich like protein 3 OS Homo sapiens GN SH3BGRL3 PE 1 SV 1	Regular	35930.1	0	10437.7	76	5	7	66.67	684750	672367	403553	360.882	3.7668
9929	P06733	ENOA_HUMAN	Alpha enolase OS Homo sapiens GN ENO1 PE 1 SV 2	Regular	35745.7	0	47169.1	316	29	31	56.68	6823323	3241819	3027482	1739.99	82.0738	9930 9931 9932 9933 9937
16261	P14618-2	KPYM_HUMAN	Isoform M1 of Pyruvate kinase isozymes M1 M2 OS Homo sapiens GN PKM2	Regular	35496.3	0	58062.3	482	32	44	49.15	9548761	0	4579247			16260
29999	P07437	TBB5_HUMAN	Tubulin beta chain OS Homo sapiens GN TUBB PE 1 SV 2	Regular	34364.3	0	49671	334	31	30	81.76	7186902	3597209	3031520	1930.74	95.9018	29992 29993 29994 29995 29996 29997 29998 30000 30001 30002 33672
14020	P04792	HSPB1_HUMAN	Heat shock protein beta 1 OS Homo sapiens GN HSPB1 PE 1 SV 2	Regular	33612.5	0	22782.6	134	10	15	67.32	3175943	2779123	1798842	1491.65	33.9835
19341	P60660	MYL6_HUMAN	Myosin light polypeptide 6 OS Homo sapiens GN MYL6 PE 1 SV 2	Regular	32535.7	0	16930.1	95	12	14	65.56	2132600	1844413	747130	989.957	16.7601	19340 19342
19342	P60660-2	MYL6_HUMAN	Isoform LC17 sm of Myosin light polypeptide 6 OS Homo sapiens GN MYL6	Regular	32535.7	0	16961.2	95	12	14	65.56	2132600	0	747130			19340 19341
29982	P68363	TBA1B_HUMAN	Tubulin alpha 1B chain OS Homo sapiens GN TUBA1B PE 1 SV 1	Regular	32153.1	0	50151.8	380	33	34	58.76	11247080	313840	7646541	168.448	8.448	29981 29983 29984 29985 29986 29987 29989 29990 29991 46478
29898	Q01995	TAGL_HUMAN	Transgelin OS Homo sapiens GN TAGLN PE 1 SV 4	Regular	31262.9	0	22611	186	26	20	70.65	4947198	3448288	2732702	1850.81	41.8486
25891	P05387	RLA2_HUMAN	60S acidic ribosomal protein P2 OS Homo sapiens GN RPLP2 PE 1 SV 1	Regular	30899.4	0	11665	76	6	9	74.78	399994	349934	195119	187.821	2.1909
29981	Q71U36	TBA1A_HUMAN	Tubulin alpha 1A chain OS Homo sapiens GN TUBA1A PE 1 SV 1	Regular	29841.5	0	50135.8	366	33	34	58.76	10945600	7787814	7447191	4179.98	209.566	29982 29983 29984 29985 29986 29987 29989 29990 29991 46478
17802	P29966	MARCS_HUMAN	Myristoylated alanine rich C kinase substrate OS Homo sapiens GN MARCKS PE 1 SV 4	Regular	28625.8	0	31554.7	221	18	19	65.66	3188297	2472372	3179219	1327	41.8732
32904	P08670	VIME_HUMAN	Vimentin OS Homo sapiens GN VIM PE 1 SV 4	Regular	28548.9	0	53651.8	570	64	47	70.39	28675850	12911520	14248570	6930.04	371.809	1021 8596 15494 20142 20143 20167 20168 24874 24875 24876
1568	P04083	ANXA1_HUMAN	Annexin A1 OS Homo sapiens GN ANXA1 PE 1 SV 2	Regular	28465.1	0	38714.3	292	27	29	55.78	2497635	1292537	1247198	693.747	26.858
19340	P14649	MYL6B_HUMAN	Myosin light chain 6B OS Homo sapiens GN MYL6B PE 1 SV 1	Regular	27871.5	0	22764	59	9	18	37.98	1603252	1566883	580098	840.998	19.1445	19341 19342
13360	P62805	H4_HUMAN	Histone H4 OS Homo sapiens GN HIST1H4A PE 1 SV 2	Regular	27820	0	11367.4	123	16	11	66.99	2627605	2223384	1029535	1193.36	13.5654
29996	Q13509	TBB3_HUMAN	Tubulin beta 3 chain OS Homo sapiens GN TUBB3 PE 1 SV 2	Regular	26489.5	0	50432.9	232	21	30	46.89	4419623	248428	1683407	133.339	6.7247	29992 29993 29994 29995 29997 29998 29999 30000 30001 30002 33672
29983	Q9BQE3	TBA1C_HUMAN	Tubulin alpha 1C chain OS Homo sapiens GN TUBA1C PE 1 SV 1	Regular	25647.6	0	49895.5	303	33	34	58.57	10451600	7086571	7023450	3803.6	189.782	29981 29982 29984 29985 29986 29987 29989 29990 29991 46478
9930	P06733-2	ENOA_HUMAN	Isoform MBP 1 of Alpha enolase OS Homo sapiens GN ENO1	Regular	25299.8	0	36928.2	210	19	24	51.91	4058116	0	1794468			9929 9931 9932 9933 9937
9618	P68104	EF1A1_HUMAN	Elongation factor 1 alpha 1 OS Homo sapiens GN EEF1A1 PE 1 SV 1	Regular	25292.8	0	50141	233	23	32	40.26	7102424	4260001	3208248	2286.48	114.647	9619 9620
9620	Q5VTE0	EF1A3_HUMAN	Putative elongation factor 1 alpha like 3 OS Homo sapiens GN EEF1AL3 PE 5 SV 1	Regular	25268.8	0	50185.2	228	21	32	34.2	7056619	0	3202177			9618 9619
11529	P21333-2	FLNA_HUMAN	Isoform 2 of Filamin A OS Homo sapiens GN FLNA	Regular	24192.5	0	280019	1547	146	176	60.97	21064950	2834770	11057220	1521.52	426.053	11528 11530 11531 11532 11533 11534 11535 11536 11537 11538 22653 22654 22655 54603
11528	P21333	FLNA_HUMAN	Filamin A OS Homo sapiens GN FLNA PE 1 SV 4	Regular	24192.5	0	280740	1547	146	176	60.79	21064950	0	11057220			11529 11530 11531 11532 11533 11534 11535 11536 11537 11538 22653 22654 22655 54603
14017	P11142	HSP7C_HUMAN	Heat shock cognate 71 kDa protein OS Homo sapiens GN HSPA8 PE 1 SV 1	Regular	23361.2	0	70898.2	291	26	50	44.89	3727693	1546796	1883907	830.216	58.8609	13135 13981 14012 14013 14015 14016 14018
29993	Q13885	TBB2A_HUMAN	Tubulin beta 2A chain OS Homo sapiens GN TUBB2A PE 1 SV 1	Regular	22453.6	0	49907.1	238	26	30	58.43	4034134	182859	1464025	98.1463	4.8982	29992 29994 29995 29996 29997 29998 29999 30000 30001 30002 33672
8	P63104	1433Z_HUMAN	14 3 3 protein zeta delta OS Homo sapiens GN YWHAZ PE 1 SV 1	Regular	21922.9	0	27745.2	150	14	25	49.8	2377529	1039086	948184	557.712	15.4738	0 1 2 3 4 5 6 7
29994	Q9BVA1	TBB2B_HUMAN	Tubulin beta 2B chain OS Homo sapiens GN TUBB2B PE 1 SV 1	Regular	21903.1	0	49953.2	225	25	30	55.73	3974743	0	1437022			29992 29993 29995 29996 29997 29998 29999 30000 30001 30002 33672
29896	P37802	TAGL2_HUMAN	Transgelin 2 OS Homo sapiens GN TAGLN2 PE 1 SV 3	Regular	21669.5	0	22391.5	181	19	25	85.43	1755412	871008	811569	467.499	10.468	29897
13135	P11021	GRP78_HUMAN	78 kDa glucose regulated protein OS Homo sapiens GN HSPA5 PE 1 SV 2	Regular	21480.6	0	72333.1	397	46	52	48.78	6172171	2119899	2382803	1137.82	82.302	13981 14012 14013 14015 14016 14017 14018
31396	P60174	TPIS_HUMAN	Triosephosphate isomerase OS Homo sapiens GN TPI1 PE 1 SV 2	Regular	20949.8	0	26669.5	142	13	21	65.86	2007945	1559710	1107925	837.148	22.3264	31394 31397
1160	P04075	ALDOA_HUMAN	Fructose bisphosphate aldolase A OS Homo sapiens GN ALDOA PE 1 SV 2	Regular	20004.2	0	39420.1	212	23	31	63.46	2010920	1313194	767122	704.835	27.7847	1162
19331	P35579	MYH9_HUMAN	Myosin 9 OS Homo sapiens GN MYH9 PE 1 SV 4	Regular	19408.2	0	226533	1180	134	164	50.46	14137750	3885871	7274977	2085.68	472.474	19311 19312 19313 19314 19315 19316 19317 19318 19319 19321 19322 19323 19326 19330 19332
5530	P61604	CH10_HUMAN	10 kDa heat shock protein mitochondrial OS Homo sapiens GN HSPE1 PE 1 SV 2	Regular	18746.6	0	10931.7	42	6	12	41.18	297985	289537	93730	155.404	1.6988
2731	P80723	BASP1_HUMAN	Brain acid soluble protein 1 OS Homo sapiens GN BASP1 PE 1 SV 2	Regular	18432.4	0	22693.4	149	21	27	90.31	874345	457686	472562	245.655	5.5748	2732
29984	Q13748	TBA3C_HUMAN	Tubulin alpha 3C D chain OS Homo sapiens GN TUBA3C PE 1 SV 3	Regular	17962.6	0	49959.7	238	26	34	42.67	8818048	0	6186955			29981 29982 29983 29985 29986 29987 29989 29990 29991 46478
29985	Q13748-2	TBA3C_HUMAN	Isoform 2 of Tubulin alpha 3C D chain OS Homo sapiens GN TUBA3C	Regular	17779	0	46112.4	231	25	29	44.26	8787357	0	6177809			29981 29982 29983 29984 29986 29987 29989 29990 29991 46478
13328	Q71UI9	H2AV_HUMAN	Histone H2A V OS Homo sapiens GN H2AFV PE 1 SV 3	Regular	17159.2	0	13508.7	74	9	7	53.91	2859206	2803533	838455	1504.75	20.3272	13313 13314 13315 13316 13317 13318 13319 13320 13321 13322 13323 13326 13327 13330 13334
13334	P0C0S5	H2AZ_HUMAN	Histone H2A Z OS Homo sapiens GN H2AFZ PE 1 SV 2	Regular	17159.2	0	13552.8	74	9	7	53.91	2859206	0	838455			13313 13314 13315 13316 13317 13318 13319 13320 13321 13322 13323 13326 13327 13328 13330
13344	Q99877	H2B1N_HUMAN	Histone H2B type 1 N OS Homo sapiens GN HIST1H2BN PE 1 SV 3	Regular	16941.7	0	13922.2	86	9	11	35.71	3275450	0	1010018			13335 13336 13337 13338 13339 13340 13341 13342 13343 13345 13346 13347 13348 13349 13350 13352
13338	P58876	H2B1D_HUMAN	Histone H2B type 1 D OS Homo sapiens GN HIST1H2BD PE 1 SV 2	Regular	16941.7	0	13936.2	86	9	11	35.71	3275450	0	1010018			13335 13336 13337 13339 13340 13341 13342 13343 13344 13345 13346 13347 13348 13349 13350 13352
13342	Q99880	H2B1L_HUMAN	Histone H2B type 1 L OS Homo sapiens GN HIST1H2BL PE 1 SV 3	Regular	16941.7	0	13952.2	86	9	11	35.71	3275450	0	1010018			13335 13336 13337 13338 13339 13340 13341 13343 13344 13345 13346 13347 13348 13349 13350 13352
13339	Q93079	H2B1H_HUMAN	Histone H2B type 1 H OS Homo sapiens GN HIST1H2BH PE 1 SV 3	Regular	16941.7	0	13892.1	86	9	11	35.71	3275450	0	1010018			13335 13336 13337 13338 13340 13341 13342 13343 13344 13345 13346 13347 13348 13349 13350 13352
13349	Q5QNW6	H2B2F_HUMAN	Histone H2B type 2 F OS Homo sapiens GN HIST2H2BF PE 1 SV 3	Regular	16941.7	0	13920.2	86	9	11	35.71	3275450	0	1010018			13335 13336 13337 13338 13339 13340 13341 13342 13343 13344 13345 13346 13347 13348 13350 13352
13343	Q99879	H2B1M_HUMAN	Histone H2B type 1 M OS Homo sapiens GN HIST1H2BM PE 1 SV 3	Regular	16941.7	0	13989.3	86	9	11	35.71	3275450	0	1010018			13335 13336 13337 13338 13339 13340 13341 13342 13344 13345 13346 13347 13348 13349 13350 13352
13337	P62807	H2B1C_HUMAN	Histone H2B type 1 C E F G I OS Homo sapiens GN HIST1H2BC PE 1 SV 4	Regular	16941.7	0	13906.2	86	9	11	35.71	3275450	3023176	1010018	1622.64	22.5647	13335 13336 13338 13339 13340 13341 13342 13343 13344 13345 13346 13347 13348 13349 13350 13352
13352	P57053	H2BFS_HUMAN	Histone H2B type F S OS Homo sapiens GN H2BFS PE 1 SV 2	Regular	16941.7	0	13944.2	86	9	11	35.71	3275450	0	1010018			13335 13336 13337 13338 13339 13340 13341 13342 13343 13344 13345 13346 13347 13348 13349 13350
13341	O60814	H2B1K_HUMAN	Histone H2B type 1 K OS Homo sapiens GN HIST1H2BK PE 1 SV 3	Regular	16941.7	0	13890.2	86	9	11	35.71	3275450	0	1010018			13335 13336 13337 13338 13339 13340 13342 13343 13344 13345 13346 13347 13348 13349 13350 13352
14018	P11142-2	HSP7C_HUMAN	Isoform HSC54 of Heat shock cognate 71 kDa protein OS Homo sapiens GN HSPA8	Regular	16810.3	0	53517.7	210	19	36	43	2761009	0	1319877			13135 13981 14012 14013 14015 14016 14017
13350	Q8N257	H2B3B_HUMAN	Histone H2B type 3 B OS Homo sapiens GN HIST3H2BB PE 1 SV 3	Regular	16508.9	0	13908.1	77	8	11	34.92	3016278	0	941190			13335 13336 13337 13338 13339 13340 13341 13342 13343 13344 13345 13346 13347 13348 13349 13352
13336	P33778	H2B1B_HUMAN	Histone H2B type 1 B OS Homo sapiens GN HIST1H2BB PE 1 SV 2	Regular	16508.9	0	13950.2	81	9	11	39.68	3018601	45301	944732	24.3145	0.3392	13335 13337 13338 13339 13340 13341 13342 13343 13344 13345 13346 13347 13348 13349 13350 13352
13340	P06899	H2B1J_HUMAN	Histone H2B type 1 J OS Homo sapiens GN HIST1H2BJ PE 1 SV 3	Regular	16508.9	0	13904.2	81	9	11	39.68	3018601	0	944732			13335 13336 13337 13338 13339 13341 13342 13343 13344 13345 13346 13347 13348 13349 13350 13352
13345	P23527	H2B1O_HUMAN	Histone H2B type 1 O OS Homo sapiens GN HIST1H2BO PE 1 SV 3	Regular	16508.9	0	13906.2	81	9	11	39.68	3018601	0	944732			13335 13336 13337 13338 13339 13340 13341 13342 13343 13344 13346 13347 13348 13349 13350 13352
13348	Q16778	H2B2E_HUMAN	Histone H2B type 2 E OS Homo sapiens GN HIST2H2BE PE 1 SV 3	Regular	16508.9	0	13920.2	81	9	11	39.68	3018601	0	944732			13335 13336 13337 13338 13339 13340 13341 13342 13343 13344 13345 13346 13347 13349 13350 13352
29995	P68371	TBB2C_HUMAN	Tubulin beta 2C chain OS Homo sapiens GN TUBB2C PE 1 SV 1	Regular	16457.5	0	49831.2	235	27	30	64.94	3600788	729368	1365461	391.476	19.5077	29992 29993 29994 29996 29997 29998 29999 30000 30001 30002 33672
25848	P35268	RL22_HUMAN	60S ribosomal protein L22 OS Homo sapiens GN RPL22 PE 1 SV 2	Regular	16389.8	0	14787	85	6	7	56.25	548807	455399	259620	244.428	3.6144
6791	Q9Y281	COF2_HUMAN	Cofilin 2 OS Homo sapiens GN CFL2 PE 1 SV 1	Regular	16361.1	0	18736.7	46	5	18	30.72	1664027	282571	595615	151.665	2.8417	6790
29986	Q6PEY2	TBA3E_HUMAN	Tubulin alpha 3E chain OS Homo sapiens GN TUBA3E PE 1 SV 2	Regular	15939.7	0	49858.7	204	22	33	38.89	8217650	0	6006079			29981 29982 29983 29984 29985 29987 29989 29990 29991 46478
658	Q562R1	ACTBL_HUMAN	Beta actin like protein 2 OS Homo sapiens GN ACTBL2 PE 1 SV 2	Regular	15660.4	0	42003.3	335	47	35	32.71	32068160	24349000	19206140	13068.9	548.938	657 660 661 662 664 671
23681	Q6S8J3	POTEE_HUMAN	POTE ankyrin domain family member E OS Homo sapiens GN POTEE PE 1 SV 3	Regular	15568	0	121364	217	27	100	21.02	30939560	4204267	17997070	2256.57	273.866	657 659 660 661 662 664 671 23684 23690 23691
19332	P35579-2	MYH9_HUMAN	Isoform 2 of Myosin 9 OS Homo sapiens GN MYH9	Regular	15161.2	0	159864	748	93	116	47.47	8920927	0	4739367			19311 19312 19313 19314 19315 19316 19317 19318 19319 19321 19322 19323 19326 19330 19331
31406	P07951-2	TPM2_HUMAN	Isoform Epithelial TMe1 of Tropomyosin beta chain OS Homo sapiens GN TPM2	Regular	14532.2	0	32989.9	219	30	29	62.32	4525274	2786748	2551570	1495.74	49.3443	31399 31400 31401 31402 31403 31404 31405 31407 31410 31411 31412 31413 31414
25890	P05386	RLA1_HUMAN	60S acidic ribosomal protein P1 OS Homo sapiens GN RPLP1 PE 1 SV 1	Regular	14508	0	11514	28	1	7	37.72	39371	118113	25791	63.3952	0.7299
23810	P23284	PPIB_HUMAN	Peptidyl prolyl cis trans isomerase B OS Homo sapiens GN PPIB PE 1 SV 2	Regular	14254.9	0	23742.6	115	15	21	48.61	1714116	1157474	445405	621.255	14.7502
3842	Q05682-5	CALD1_HUMAN	Isoform HELA L CAD II of Caldesmon OS Homo sapiens GN CALD1	Regular	14248	0	61212.8	346	30	51	38.53	3237938	1489656	1465742	799.548	48.9425	3838 3839 3840 3841
3841	Q05682-4	CALD1_HUMAN	Isoform 1 CAD of Caldesmon OS Homo sapiens GN CALD1	Regular	14248	0	62663.4	346	30	48	38.1	3237938	0	1465742			3838 3839 3840 3842
16699	P07195	LDHB_HUMAN	L lactate dehydrogenase B chain OS Homo sapiens GN LDHB PE 1 SV 2	Regular	14242.1	0	36638.6	132	15	25	43.71	2236443	714209	775411	383.34	14.045	16695 16697 16698 16700
3840	Q05682-3	CALD1_HUMAN	Isoform HELA L CAD I of Caldesmon OS Homo sapiens GN CALD1	Regular	14240.3	0	64256.2	343	29	54	34.59	3207653	0	1453557			3838 3839 3841 3842
3839	Q05682-2	CALD1_HUMAN	Isoform WI 38 L CAD I of Caldesmon OS Homo sapiens GN CALD1	Regular	14240.3	0	65706.8	343	29	51	34.22	3207653	0	1453557			3838 3840 3841 3842
3838	Q05682	CALD1_HUMAN	Caldesmon OS Homo sapiens GN CALD1 PE 1 SV 2	Regular	14240.3	0	93250.2	352	33	62	32.53	3219956	1489656	1462186	799.548	74.558	3839 3840 3841 3842
29998	P04350	TBB4_HUMAN	Tubulin beta 4 chain OS Homo sapiens GN TUBB4 PE 1 SV 2	Regular	13833.3	0	49585.9	204	21	30	50.9	2771104	1056832	1513002	567.236	28.1269	29992 29993 29994 29995 29996 29997 29999 30000 30001 30002 33672
13211	P09211	GSTP1_HUMAN	Glutathione S transferase P OS Homo sapiens GN GSTP1 PE 1 SV 2	Regular	13754.2	0	23355.9	74	8	15	49.05	364967	330374	163457	177.323	4.1415
13988	P08238	HS90B_HUMAN	Heat shock protein HSP 90 beta OS Homo sapiens GN HSP90AB1 PE 1 SV 4	Regular	13600.3	0	83264.4	208	23	67	26.66	2231846	873826	1039900	469.011	39.0519	9943 9944 12142 13367 13368 13369 13983 13985 13986 13987
2732	P80723-2	BASP1_HUMAN	Isoform 2 of Brain acid soluble protein 1 OS Homo sapiens GN BASP1	Regular	13557.8	0	17664	109	19	24	83.82	538037	30411.3	292506	16.3227	0.2883	2731
29987	P68366	TBA4A_HUMAN	Tubulin alpha 4A chain OS Homo sapiens GN TUBA4A PE 1 SV 1	Regular	13537.4	0	49924.6	176	18	34	39.29	5657879	1105133	3995020	593.162	29.6133	29981 29982 29983 29984 29985 29986 29989 29990 29991 46478
13313	Q96QV6	H2A1A_HUMAN	Histone H2A type 1 A OS Homo sapiens GN HIST1H2AA PE 1 SV 3	Regular	13351.9	0	14233.5	54	8	8	35.11	2826964	0	808853			13314 13315 13316 13317 13318 13319 13320 13321 13322 13323 13326 13327 13328 13330 13334
9830	Q15370	ELOB_HUMAN	Transcription elongation factor B polypeptide 2 OS Homo sapiens GN TCEB2 PE 1 SV 1	Regular	12777.1	0	13132.9	32	4	14	59.32	158568	83689	91208	44.9187	0.5899
1	P31946-2	1433B_HUMAN	Isoform Short of 14 3 3 protein beta alpha OS Homo sapiens GN YWHAB	Regular	12635.6	0	27850.2	165	23	22	67.21	1597095	500168	635859	268.457	7.4766	0 2 3 4 5 6 7 8
0	P31946	1433B_HUMAN	14 3 3 protein beta alpha OS Homo sapiens GN YWHAB PE 1 SV 3	Regular	12635.6	0	28082.5	165	23	22	66.67	1597095	0	635859			1 2 3 4 5 6 7 8
6687	P02452	CO1A1_HUMAN	Collagen alpha 1 I chain OS Homo sapiens GN COL1A1 PE 1 SV 5	Regular	12367	0	138942	607	59	93	54.85	6552799	1755493	3908930	942.231	130.915	6689 6690
22723	P30086	PEBP1_HUMAN	Phosphatidylethanolamine binding protein 1 OS Homo sapiens GN PEBP1 PE 1 SV 3	Regular	12010.1	0	21056.8	98	8	13	36.9	707951	486487	389344	261.114	5.4982
30307	P55072	TERA_HUMAN	Transitional endoplasmic reticulum ATPase OS Homo sapiens GN VCP PE 1 SV 4	Regular	11731.5	0	89322	294	30	69	40.69	1508982	622579	694714	334.159	29.8477
667	P12814	ACTN1_HUMAN	Alpha actinin 1 OS Homo sapiens GN ACTN1 PE 1 SV 2	Regular	11346.2	0	103058	385	47	76	55.27	2507375	826609	1112439	443.668	45.7235	668 669 670
14390	P63241	IF5A1_HUMAN	Eukaryotic translation initiation factor 5A 1 OS Homo sapiens GN EIF5A PE 1 SV 2	Regular	11279.3	0	16832.3	65	9	14	63.64	250319	194527	143581	104.409	1.7574	14391 14392 14393
14391	P63241-2	IF5A1_HUMAN	Isoform A of Eukaryotic translation initiation factor 5A 1 OS Homo sapiens GN EIF5A	Regular	11279.3	0	20170.2	65	9	17	53.26	250319	0	143581			14390 14392 14393
7	P27348	1433T_HUMAN	14 3 3 protein theta OS Homo sapiens GN YWHAQ PE 1 SV 1	Regular	11219.9	0	27764.3	102	11	24	31.02	1375994	449791	588911	241.418	6.7028	0 1 2 3 4 5 6 8
2	P62258	1433E_HUMAN	14 3 3 protein epsilon OS Homo sapiens GN YWHAE PE 1 SV 1	Regular	10853.1	0	29174	110	13	29	38.43	1234096	459658	465475	246.714	7.1976	0 1 3 4 5 6 7 8
[truncated: 1,849 more rows]

## Sheet: PCBM1662P3R3
protein.key	protein.Entry	protein.Accession	protein.Description	protein.dataBaseType	protein.score	protein.falsePositiveRate	protein.avgMass	protein.MatchedProducts	protein.matchedPeptides	protein.digestPeps	protein.seqCover(%)	protein.MatchedPeptideIntenSum	protein.top3MatchedPeptideIntenSum	protein.MatchedProductIntenSum	protein.fmolOnColumn	protein.ngramOnColumn	protein.Key_ForHomologs
[truncated: 1,944 more rows]

[truncated: 26 more sheets: PCBM1662P5R1, PCBM1662P5R2, PCBM1662P5R3, PCBM1662P7R1, PCBM1662P7R2, PCBM1662P7R3, 110877P3R1, 110877P3R2, 110877P3R3, 110877P5R1, 110877P5R2, 110877P5R3, 110877P7R1, 110877P7R2, 110877P7R3, 8F3560P3R1, 8F3560P3R2, 8F3560P3R3, 8F3560P5R1, 8F3560P5R2 …]
